# Supplementary material for: Transcriptomics Insights into Phosphorus Stress Response of Myriophyllum aquaticum
Source: Int J Mol Sci. 2023 Mar 2;24(5):4874. doi: 10.3390/ijms24054874 (PMC10003231; doi:10.3390/ijms24054874)
Supplement: Supplementary file 1 [file ijms-24-04874-s001.zip › Table S1.xlsx]

## Sheet: RNA-seq data analysis
Table S1 RNA-seq data analysis of Myriophyllum aquaticum.
Group	LN			LL			LH			RN			RL			RH
Sample	LN1	LN2	LN3	LL1	LL2	LL3	LH1	LH2	LH3	RN1	RN2	RN3	RL1	RL2	RL3	RH1	RH2	RH3
Raw reads	50452972	51147776	52593856	52047066	51518072	49620994	55948402	47443576	54448552	54287830	50848042	52840210	54649300	51340586	52094536	46920176	49852370	49114002
Raw bases	7567945800	7672166400	7889078400	7807059900	7727710800	7443149100	8392260300	7116536400	8167282800	8143174500	7627206300	7926031500	8197395000	7701087900	7814180400	7038026400	7477855500	7367100300
Clean reads	49469414	50091982	51177752	50743630	48339316	46893848	52978570	46501704	51497994	53012398	49680806	49927388	53254448	49903760	50791506	46041020	48895890	48244268
Clean bases	7225041848	7308640523	7445870578	7455777837	7033811549	6859491759	7705728216	6816275411	7491968571	7788175524	7300025428	7274253314	7801905418	7301010701	7446777297	6718277866	7132774396	7047247003
Error rate (%)	0.0146	0.0148	0.0148	0.0132	0.015	0.0143	0.0148	0.0138	0.0148	0.0131	0.0129	0.0149	0.0133	0.0137	0.0133	0.0148	0.0147	0.0145
Q20 (%)	97.44	97.37	97.25	97.96	97.31	97.59	97.36	97.75	97.34	98.01	98.08	97.33	97.93	97.73	97.93	97.37	97.39	97.45
Q30 (%)	92.55	92.36	92.33	94.01	92.11	92.82	92.32	93.33	92.25	94.14	94.33	92.18	93.96	93.46	93.96	92.34	92.41	92.56
GC content (%)	45.19	45.25	45.35	45.92	44.84	44.78	44.87	44.9	44.96	45.27	45.37	45.56	45.52	45.59	45.48	45.57	45.29	45.26
