# Supplementary material for: Transcriptomics Insights into Phosphorus Stress Response of Myriophyllum aquaticum
Source: Int J Mol Sci. 2023 Mar 2;24(5):4874. doi: 10.3390/ijms24054874 (PMC10003231; doi:10.3390/ijms24054874)
Supplement: Supplementary file 1 [file ijms-24-04874-s001.zip › Table S2.xlsx]

## Sheet: LL
Table S2 Change of expression and annotation of all the DEGs in the treated groups of Myriophyllum aquaticum.
Gene_id	Log2FC(LL/LN)	Pvalue	Padjust	Significant	Regulate	NR description	GO_id	KO_id	KO_name	Pathway_id	COG
DN569222_c3_g1	-2.84779	2.3006e-81	1.04604e-76	yes	down	gi|747040775|ref|XP_011097886.1|( PREDICTED: glycine dehydrogenase (decarboxylating), mitochondrial [Sesamum indicum])	GO:0004375(molecular_function:glycine dehydrogenase (decarboxylating) activity); GO:0016594(molecular_function:glycine binding); GO:0005829(cellular_component:cytosol); GO:0005960(cellular_component:glycine cleavage complex); GO:0005739(cellular_component:mitochondrion); GO:0055114(biological_process:oxidation-reduction process); GO:0019464(biological_process:glycine decarboxylation via glycine c…	K00281	GLDC, gcvP	map00630(Glyoxylate and dicarboxylate metabolism); map00260(Glycine, serine and threonine metabolism)	COG1003(E:Amino acid transport and metabolism ); COG0403(E:Amino acid transport and metabolism )
DN556117_c4_g2	2.28448	3.87123e-75	8.80085e-71	yes	up	gi|635542707|gb|AHZ89709.1|( flowering locus C [Dimocarpus longan])		K09264	K09264
DN562507_c2_g1	-3.4536	1.79268e-66	2.71699e-62	yes	down	gi|449432749|ref|XP_004134161.1|( PREDICTED: glutamine synthetase leaf isozyme, chloroplastic [Cucumis sativus])	GO:0004356(molecular_function:glutamate-ammonia ligase activity); GO:0005524(molecular_function:ATP binding); GO:0006542(biological_process:glutamine biosynthetic process)	K01915	glnA, GLUL	map00630(Glyoxylate and dicarboxylate metabolism); map00220(Arginine biosynthesis); map00250(Alanine, aspartate and glutamate metabolism); map00910(Nitrogen metabolism)	COG0174(E:Amino acid transport and metabolism )
DN557028_c2_g1	3.21973	4.30692e-63	4.89568e-59	yes	up	gi|823209156|ref|XP_012437861.1|( PREDICTED: glycosyltransferase family protein 64 C3 [Gossypium raimondii])	GO:0009059(biological_process:macromolecule biosynthetic process); GO:1901137(biological_process:carbohydrate derivative biosynthetic process)
DN555035_c0_g1	3.49048	3.97591e-59	3.61553e-55	yes	up	gi|743913749|ref|XP_011000796.1|( PREDICTED: protein ROOT HAIR DEFECTIVE 3-like isoform X1 [Populus euphratica])
DN562287_c0_g1	2.07351	7.26659e-54	5.50662e-50	yes	up	gi|359494012|ref|XP_003634709.1|( PREDICTED: uncharacterized protein LOC100854700 [Vitis vinifera])
DN561901_c0_g2	-3.43839	4.16261e-53	2.70379e-49	yes	down	gi|388556097|gb|AFK66771.1|( phytoene synthase [Osmanthus fragrans])	GO:0016765(molecular_function:transferase activity, transferring alkyl or aryl (other than methyl) groups); GO:0009058(biological_process:biosynthetic process)	K02291	crtB	map00906(Carotenoid biosynthesis)	COG1562(I:Lipid transport and metabolism )
DN569285_c2_g1	-4.09201	5.30071e-51	3.01266e-47	yes	down	gi|731420805|ref|XP_010661511.1|( PREDICTED: protein LHY-like isoform X3 [Vitis vinifera])	GO:0050789(biological_process:regulation of biological process); GO:0006351(biological_process:transcription, DNA-templated)	K12133	LHY	map04712(Circadian rhythm - plant)
DN552580_c0_g1	-4.02801	2.59201e-50	1.30949e-46	yes	down	gi|694416371|ref|XP_009336311.1|( PREDICTED: uncharacterized protein LOC103928918 [Pyrus x bretschneideri])	GO:0016787(molecular_function:hydrolase activity)				COG0596(R:General function prediction only )
DN549862_c1_g1	-3.52806	7.54152e-49	3.42898e-45	yes	down	gi|470143638|ref|XP_004307478.1|( PREDICTED: ribulose bisphosphate carboxylase/oxygenase activase, chloroplastic isoform X1 [Fragaria vesca subsp. vesca])	GO:0005524(molecular_function:ATP binding)
DN567618_c2_g1	-2.24265	9.67929e-48	4.00089e-44	yes	down	gi|297743808|emb|CBI36691.3|( unnamed protein product [Vitis vinifera])	GO:0016021(cellular_component:integral component of membrane)	K20362	YIF1		COG5197(S:Function unknown )
DN562629_c0_g1	-2.59622	1.98249e-47	7.51167e-44	yes	down	gi|225452849|ref|XP_002283706.1|( PREDICTED: cyclic dof factor 2 [Vitis vinifera])
DN557122_c1_g6	-3.45883	9.91863e-46	3.46908e-42	yes	down	gi|30687995|ref|NP_850320.1|( ribulose bisphosphate carboxylase/oxygenase activase [Arabidopsis thaliana])					COG1222(O:Posttranslational modification, protein turnover, chaperones )
DN569573_c5_g1	-2.38349	6.01714e-44	1.9542e-40	yes	down	gi|225443490|ref|XP_002274181.1|( PREDICTED: uncharacterized protein LOC100256501 [Vitis vinifera])					COG0702(G:Carbohydrate transport and metabolism); COG0702(M:Cell wall/membrane/envelope biogenesis)
DN560169_c0_g1	-2.25609	4.09666e-43	1.24178e-39	yes	down	gi|566159275|ref|XP_002301604.2|( hypothetical protein POPTR_0002s21630g [Populus trichocarpa])		K14638	SLC15A3_4, PHT
DN566613_c2_g3	-2.30802	1.07782e-42	3.0629e-39	yes	down	gi|703113453|ref|XP_010100388.1|( Glutamate--glyoxylate aminotransferase 2 [Morus notabilis])	GO:0030170(molecular_function:pyridoxal phosphate binding); GO:0009058(biological_process:biosynthetic process); GO:0008483(molecular_function:transaminase activity)	K14272	GGAT	map00630(Glyoxylate and dicarboxylate metabolism); map00220(Arginine biosynthesis); map00250(Alanine, aspartate and glutamate metabolism); map00710(Carbon fixation in photosynthetic organisms); map00260(Glycine, serine and threonine metabolism)	COG0436(E:Amino acid transport and metabolism )
DN560753_c0_g1	-1.85638	2.12468e-42	5.68265e-39	yes	down	gi|470120636|ref|XP_004296404.1|( PREDICTED: protein PROTON GRADIENT REGULATION 5, chloroplastic [Fragaria vesca subsp. vesca])	GO:0010117(biological_process:photoprotection); GO:0009414(biological_process:response to water deprivation); GO:0009644(biological_process:response to high light intensity); GO:0009055(molecular_function:electron carrier activity); GO:0009773(biological_process:photosynthetic electron transport in photosystem I); GO:0071484(biological_process:cellular response to light intensity); GO:0009535(cel…
DN566583_c1_g1	-1.59026	5.45118e-42	1.37697e-38	yes	down	gi|225448311|ref|XP_002264923.1|( PREDICTED: uncharacterized protein LOC100257088 isoform X2 [Vitis vinifera])
DN559533_c2_g7	-8.23407	5.35337e-41	1.28109e-37	yes	down	gi|34538600|ref|NP_904330.1|( cytochrome c oxidase subunit I (mitochondrion) [Mus musculus])	GO:0004129(molecular_function:cytochrome-c oxidase activity); GO:0016021(cellular_component:integral component of membrane); GO:1902600(biological_process:hydrogen ion transmembrane transport); GO:0005743(cellular_component:mitochondrial inner membrane); GO:0009060(biological_process:aerobic respiration); GO:0070469(cellular_component:respiratory chain); GO:0020037(molecular_function:heme binding…	K02256	COX1	map00190(Oxidative phosphorylation)	COG0843(C:Energy production and conversion )
DN567922_c0_g1	-2.38011	2.59537e-40	5.90032e-37	yes	down	gi|590569614|ref|XP_007011118.1|( Agglutinin-like protein ALA1, putative isoform 1 [Theobroma cacao])
DN564573_c0_g1	-2.49909	4.58092e-40	9.91834e-37	yes	down	gi|58578272|emb|CAI48072.1|( glutathione S-transferase/peroxidase [Capsicum chinense])	GO:0003824(molecular_function:catalytic activity)	K00799	GST, gst	map00480(Glutathione metabolism)
DN549996_c0_g1	-2.7286	3.49674e-38	7.22681e-35	yes	down	gi|1021048529|gb|KZN06309.1|( hypothetical protein DCAR_007146 [Daucus carota subsp. sativus])
DN564221_c1_g1	-2.07679	4.45353e-38	8.80405e-35	yes	down	gi|720069988|ref|XP_010277598.1|( PREDICTED: serine--glyoxylate aminotransferase [Nelumbo nucifera])	GO:0008483(molecular_function:transaminase activity)	K00830	AGXT	map00630(Glyoxylate and dicarboxylate metabolism); map00250(Alanine, aspartate and glutamate metabolism); map00260(Glycine, serine and threonine metabolism); map04146(Peroxisome)
DN569799_c4_g1	1.57108	1.29595e-36	2.45517e-33	yes	up	gi|1009121331|ref|XP_015877401.1|( PREDICTED: phosphoinositide phospholipase C 6 [Ziziphus jujuba])		K05857	PLCD	map04070(Phosphatidylinositol signaling system); map04933(AGE-RAGE signaling pathway in diabetic complications); map00562(Inositol phosphate metabolism)
DN569105_c1_g1	-2.90199	9.00957e-36	1.63859e-32	yes	down	gi|1001015446|gb|AML78048.1|( putative LOV domain-containing protein [Cercidiphyllum japonicum])	GO:0000155(molecular_function:phosphorelay sensor kinase activity); GO:0000160(biological_process:phosphorelay signal transduction system); GO:0005622(cellular_component:intracellular); GO:0005524(molecular_function:ATP binding); GO:0023014(biological_process:signal transduction by protein phosphorylation)	K20715	PHOT
DN558900_c1_g1	-2.19282	2.67119e-35	4.6713e-32	yes	down	gi|702431986|ref|XP_010069100.1|( PREDICTED: 28 kDa ribonucleoprotein, chloroplastic-like [Eucalyptus grandis])	GO:0003676(molecular_function:nucleic acid binding); GO:0000166(molecular_function:nucleotide binding)				COG0724(R:General function prediction only )
DN553359_c0_g1	-2.83927	3.16646e-35	5.33232e-32	yes	down	gi|1009145098|ref|XP_015890147.1|( PREDICTED: zeaxanthin epoxidase, chloroplastic [Ziziphus jujuba])	GO:0055114(biological_process:oxidation-reduction process); GO:0052662(molecular_function:zeaxanthin epoxidase activity); GO:0052663(molecular_function:antheraxanthin epoxidase activity); GO:0009688(biological_process:abscisic acid biosynthetic process); GO:0009540(molecular_function:zeaxanthin epoxidase [overall] activity); GO:0071949(molecular_function:FAD binding); GO:0009507(cellular_componen…	K09838	ZEP, ABA1	map00906(Carotenoid biosynthesis)	COG0654(C:Energy production and conversion); COG0654(H:Coenzyme transport and metabolism)
DN534788_c0_g1	4.663	6.87939e-35	1.11711e-31	yes	up	gi|657977694|ref|XP_008380765.1|( PREDICTED: dnaJ homolog subfamily B member 6-like [Malus domestica])		K09512	DNAJB6
DN563120_c1_g1	-3.2003	4.05366e-34	6.35559e-31	yes	down	gi|568883237|ref|XP_006494386.1|( PREDICTED: haloacid dehalogenase-like hydrolase domain-containing protein 3 [Citrus sinensis])	GO:0008152(biological_process:metabolic process); GO:0016787(molecular_function:hydrolase activity)				COG1011(R:General function prediction only )
DN566965_c2_g2	-2.87502	9.6526e-34	1.46295e-30	yes	down	gi|1171707|sp|P43101.1|NIA_CICIN(NIA_CICIN RecName: Full=Nitrate reductase [NADH]; Short=NR)	GO:0006809(biological_process:nitric oxide biosynthetic process); GO:0042128(biological_process:nitrate assimilation); GO:0009703(molecular_function:nitrate reductase (NADH) activity); GO:0050464(molecular_function:nitrate reductase (NADPH) activity); GO:0030151(molecular_function:molybdenum ion binding); GO:0020037(molecular_function:heme binding); GO:0043546(molecular_function:molybdopterin cof…	K10534	NR	map00910(Nitrogen metabolism)	COG2041(R:General function prediction only ); COG0543(C:Energy production and conversion ); COG5274(C:Energy production and conversion); COG5274(I:Lipid transport and metabolism)
DN537228_c2_g6	-7.32411	9.24855e-33	1.35649e-29	yes	down	gi|34538604|ref|NP_904334.1|( cytochrome c oxidase subunit III (mitochondrion) [Mus musculus])	GO:0019646(biological_process:aerobic electron transport chain); GO:1902600(biological_process:hydrogen ion transmembrane transport); GO:0016021(cellular_component:integral component of membrane); GO:0005739(cellular_component:mitochondrion); GO:0004129(molecular_function:cytochrome-c oxidase activity)	K02262	COX3	map00190(Oxidative phosphorylation)	COG1845(C:Energy production and conversion )
DN557999_c0_g1	-1.85914	1.23972e-32	1.76148e-29	yes	down	gi|225436904|ref|XP_002274278.1|( PREDICTED: uncharacterized protein LOC100259706 isoform X1 [Vitis vinifera])
DN567706_c1_g3	1.81174	1.66515e-32	2.29427e-29	yes	up	gi|1029064927|ref|XP_016692735.1|( PREDICTED: spermidine synthase 1-like [Gossypium hirsutum])	GO:0016740(molecular_function:transferase activity); GO:0006595(biological_process:polyamine metabolic process)	K00797	speE, SRM	map00270(Cysteine and methionine metabolism); map00480(Glutathione metabolism); map00330(Arginine and proline metabolism); map00410(beta-Alanine metabolism)
DN564906_c1_g1	-2.66484	6.51175e-32	8.70813e-29	yes	down	gi|225430926|ref|XP_002277168.1|( PREDICTED: uncharacterized protein LOC100263239 [Vitis vinifera])	GO:0016021(cellular_component:integral component of membrane); GO:0009507(cellular_component:chloroplast)
DN563144_c0_g1	-3.24956	6.78556e-32	8.81502e-29	yes	down	gi|703115174|ref|XP_010100834.1|( Transcription factor ASG4 [Morus notabilis])	GO:0006355(biological_process:regulation of transcription, DNA-templated); GO:0003677(molecular_function:DNA binding); GO:0005634(cellular_component:nucleus)
DN564261_c1_g1	-1.95574	1.14448e-31	1.44548e-28	yes	down	gi|225452938|ref|XP_002284191.1|( PREDICTED: uncharacterized protein LOC100268024 [Vitis vinifera])
DN566200_c0_g1	-2.10151	1.33904e-31	1.6022e-28	yes	down	gi|657997016|ref|XP_008390886.1|( PREDICTED: probable serine/threonine-protein kinase WNK9 [Malus domestica])	GO:0035556(biological_process:intracellular signal transduction); GO:0006468(biological_process:protein phosphorylation); GO:0005829(cellular_component:cytosol); GO:0004674(molecular_function:protein serine/threonine kinase activity)	K08867	WNK, PRKWNK
DN568805_c3_g1	-2.04335	1.32709e-31	1.6022e-28	yes	down	gi|566179950|ref|XP_002310031.2|( ABC transporter family protein [Populus trichocarpa])	GO:0016887(molecular_function:ATPase activity); GO:0005524(molecular_function:ATP binding)				COG0488(R:General function prediction only )
DN568125_c3_g2	-1.93731	1.83958e-31	2.14467e-28	yes	down	gi|902186179|gb|KNA10636.1|( hypothetical protein SOVF_142530 [Spinacia oleracea])
DN551298_c0_g1	-2.07129	1.9348e-31	2.19929e-28	yes	down	gi|703066636|ref|XP_010087762.1|( Auxin-responsive protein IAA7 [Morus notabilis])	GO:0009987(biological_process:cellular process)	K14484	IAA	map04075(Plant hormone signal transduction)
DN537590_c0_g2	-2.94743	2.658e-31	2.94765e-28	yes	down	gi|359486141|ref|XP_002266723.2|( PREDICTED: ferric reduction oxidase 7, chloroplastic-like isoform X1 [Vitis vinifera])	GO:0016020(cellular_component:membrane)
DN569612_c4_g1	-1.75985	4.50495e-31	4.87693e-28	yes	down	gi|296089788|emb|CBI39607.3|( unnamed protein product [Vitis vinifera])	GO:0008152(biological_process:metabolic process); GO:0016787(molecular_function:hydrolase activity)				COG0637(R:General function prediction only )
DN554928_c1_g2	-2.21746	5.8886e-31	6.22658e-28	yes	down	gi|947065453|gb|KRH14596.1|( hypothetical protein GLYMA_14G036000 [Glycine max])		K01464	DPYS, dht, hydA	map00240(Pyrimidine metabolism); map00770(Pantothenate and CoA biosynthesis); map00410(beta-Alanine metabolism)
DN567053_c0_g1	-2.18669	1.00133e-30	1.03473e-27	yes	down	gi|720076765|ref|XP_010240825.1|( PREDICTED: protein notum homolog [Nelumbo nucifera])	GO:0016787(molecular_function:hydrolase activity)	K19882	NOTUM
DN559161_c0_g1	3.77576	1.09035e-29	1.10169e-26	yes	up	gi|297733630|emb|CBI14877.3|( unnamed protein product [Vitis vinifera])
DN551551_c0_g2	-3.43055	1.51413e-29	1.49662e-26	yes	down	gi|590592316|ref|XP_007017245.1|( Light-harvesting complex I protein Lhca5 isoform 1 [Theobroma cacao])	GO:0044237(biological_process:cellular metabolic process); GO:0009579(cellular_component:thylakoid); GO:0016020(cellular_component:membrane)	K08911	LHCA5	map00196(Photosynthesis - antenna proteins)
DN559320_c0_g3	3.53398	1.87733e-29	1.81614e-26	yes	up	gi|1009167237|ref|XP_015902010.1|( PREDICTED: uncharacterized protein LOC107434992 [Ziziphus jujuba])
DN562229_c0_g1	2.32387	1.96946e-28	1.86558e-25	yes	up	gi|743913749|ref|XP_011000796.1|( PREDICTED: protein ROOT HAIR DEFECTIVE 3-like isoform X1 [Populus euphratica])	GO:0016020(cellular_component:membrane)
DN559161_c0_g2	3.55445	2.79947e-28	2.59768e-25	yes	up	gi|698489031|ref|XP_009791093.1|( PREDICTED: GDSL esterase/lipase At3g48460 [Nicotiana sylvestris])
DN567362_c1_g3	2.638	4.62651e-28	4.20716e-25	yes	up	gi|359472912|ref|XP_002279997.2|( PREDICTED: putative zinc finger protein At1g68190 isoform X1 [Vitis vinifera])
DN564268_c0_g1	-1.78636	4.87662e-28	4.34765e-25	yes	down	gi|1021036824|gb|KZM94607.1|( hypothetical protein DCAR_017850 [Daucus carota subsp. sativus])
DN530231_c0_g1	-2.34962	1.39238e-27	1.21748e-24	yes	down	gi|1035929351|gb|OAY58938.1|( hypothetical protein MANES_02G218100 [Manihot esculenta])	GO:0004871(molecular_function:signal transducer activity); GO:0007165(biological_process:signal transduction); GO:0009638(biological_process:phototropism)
DN552002_c2_g1	1.62698	1.89516e-27	1.62583e-24	yes	up	gi|225438855|ref|XP_002278713.1|( PREDICTED: probable receptor-like protein kinase At5g24010 [Vitis vinifera])
DN542283_c2_g1	5.29974	2.66754e-27	2.24607e-24	yes	up	gi|1031698683|ref|NP_001313548.1|( uncharacterized protein LOC100159087 precursor [Acyrthosiphon pisum])
DN557028_c2_g2	3.04845	7.75552e-27	6.41142e-24	yes	up	gi|1009175511|ref|XP_015868924.1|( PREDICTED: uncharacterized protein LOC107406328 [Ziziphus jujuba])
DN557252_c1_g2	-4.14301	1.17722e-26	9.55819e-24	yes	down	gi|526117930|ref|NP_001267894.1|( CBL-interacting protein kinase 16 [Vitis vinifera])	GO:0006468(biological_process:protein phosphorylation); GO:0005524(molecular_function:ATP binding); GO:0007165(biological_process:signal transduction); GO:0004674(molecular_function:protein serine/threonine kinase activity)	K07198	PRKAA, AMPK
DN557249_c0_g1	-2.01196	1.23e-26	9.81154e-24	yes	down	gi|702498217|ref|XP_010037646.1|( PREDICTED: uncharacterized protein LOC104426336 [Eucalyptus grandis])
DN548840_c1_g1	2.42648	1.3379e-26	1.04488e-23	yes	up	gi|225448998|ref|XP_002271552.1|( PREDICTED: ABC transporter G family member 28-like [Vitis vinifera])	GO:0016887(molecular_function:ATPase activity); GO:0016020(cellular_component:membrane)
DN558314_c0_g3	-1.96414	1.35586e-26	1.04488e-23	yes	down	gi|296089102|emb|CBI38805.3|( unnamed protein product [Vitis vinifera])	GO:0016709(molecular_function:oxidoreductase activity, acting on paired donors, with incorporation or reduction of molecular oxygen, NAD(P)H as one donor, and incorporation of one atom of oxygen); GO:0020037(molecular_function:heme binding); GO:0016020(cellular_component:membrane); GO:0044550(biological_process:secondary metabolite biosynthetic process); GO:0005506(molecular_function:iron ion bin…
DN567671_c2_g1	2.5659	1.61747e-26	1.22572e-23	yes	up	gi|1009132550|ref|XP_015883433.1|( PREDICTED: two-component response regulator-like APRR1 [Ziziphus jujuba])		K12127	TOC1, APRR1	map04712(Circadian rhythm - plant)
DN558829_c0_g3	-1.90236	2.27371e-26	1.69477e-23	yes	down	gi|643729930|gb|KDP37618.1|( hypothetical protein JCGZ_06961 [Jatropha curcas])	GO:0004506(molecular_function:squalene monooxygenase activity); GO:0016021(cellular_component:integral component of membrane); GO:0071949(molecular_function:FAD binding); GO:0055114(biological_process:oxidation-reduction process)	K00511	SQLE, ERG1	map00909(Sesquiterpenoid and triterpenoid biosynthesis); map00100(Steroid biosynthesis)
DN553422_c2_g1	2.49096	2.96173e-26	2.172e-23	yes	up	gi|823178325|ref|XP_012487100.1|( PREDICTED: cationic peroxidase 1-like [Gossypium raimondii])	GO:0005488(molecular_function:binding); GO:0050896(biological_process:response to stimulus); GO:0016491(molecular_function:oxidoreductase activity); GO:0009987(biological_process:cellular process); GO:0008152(biological_process:metabolic process)	K00430	E1.11.1.7	map00940(Phenylpropanoid biosynthesis)
DN555659_c0_g1	2.90154	3.38116e-26	2.44023e-23	yes	up	gi|661902488|dbj|BAP11226.1|( hypothetical protein, partial [Zanthoxylum ailanthoides])	GO:0008289(molecular_function:lipid binding); GO:0006869(biological_process:lipid transport)
DN570681_c3_g1	-1.2017	7.03912e-26	5.00085e-23	yes	down	gi|1035892934|gb|OAY22538.1|( hypothetical protein MANES_18G006400 [Manihot esculenta])	GO:0004222(molecular_function:metalloendopeptidase activity); GO:0005524(molecular_function:ATP binding); GO:0006508(biological_process:proteolysis); GO:0016020(cellular_component:membrane)	K03798	ftsH, hflB		COG0465(O:Posttranslational modification, protein turnover, chaperones )
DN565251_c0_g2	-1.8054	1.2968e-25	9.07123e-23	yes	down	gi|734405796|gb|KHN33598.1|( Squalene monooxygenase [Glycine soja])	GO:0016491(molecular_function:oxidoreductase activity)	K00511	SQLE, ERG1	map00909(Sesquiterpenoid and triterpenoid biosynthesis); map00100(Steroid biosynthesis)
DN554709_c0_g1	-1.75734	4.05249e-25	2.7918e-22	yes	down	gi|565392031|ref|XP_006361712.1|( PREDICTED: malate dehydrogenase [NADP], chloroplastic [Solanum tuberosum])	GO:0005975(biological_process:carbohydrate metabolic process); GO:0046554(molecular_function:malate dehydrogenase (NADP+) activity); GO:0006108(biological_process:malate metabolic process); GO:0055114(biological_process:oxidation-reduction process)	K00051	E1.1.1.82	map00710(Carbon fixation in photosynthetic organisms); map00620(Pyruvate metabolism)
DN552042_c5_g2	5.42013	4.65667e-25	3.16014e-22	yes	up	gi|529086562|gb|EPZ62703.1|( hypothetical protein H477_5193 [[Clostridium] sordellii ATCC 9714])
DN555232_c1_g1	-2.05026	6.94023e-25	4.57331e-22	yes	down	gi|641832886|gb|KDO51910.1|( hypothetical protein CISIN_1g0254742mg, partial [Citrus sinensis])
DN561701_c0_g1	-2.69428	6.93153e-25	4.57331e-22	yes	down	gi|470127803|ref|XP_004299849.1|( PREDICTED: inositol-tetrakisphosphate 1-kinase 3-like isoform X1 [Fragaria vesca subsp. vesca])	GO:0046872(molecular_function:metal ion binding); GO:0006796(biological_process:phosphate-containing compound metabolic process); GO:0051766(molecular_function:inositol trisphosphate kinase activity); GO:0000166(molecular_function:nucleotide binding); GO:0044424(cellular_component:intracellular part)	K00913	ITPK1	map04070(Phosphatidylinositol signaling system); map00562(Inositol phosphate metabolism)
DN569973_c0_g1	-1.77325	7.09366e-25	4.60764e-22	yes	down	gi|658009157|ref|XP_008339780.1|( PREDICTED: malate dehydrogenase [NADP], chloroplastic-like [Malus domestica])	GO:0005975(biological_process:carbohydrate metabolic process); GO:0046554(molecular_function:malate dehydrogenase (NADP+) activity); GO:0006108(biological_process:malate metabolic process); GO:0055114(biological_process:oxidation-reduction process)	K00051	E1.1.1.82	map00710(Carbon fixation in photosynthetic organisms); map00620(Pyruvate metabolism)
DN559694_c0_g1	-2.12381	8.3517e-25	5.34838e-22	yes	down	gi|359491357|ref|XP_003634271.1|( PREDICTED: transcription factor TCP5 [Vitis vinifera])
DN552523_c0_g1	-2.19391	9.82824e-25	6.20654e-22	yes	down	gi|255586001|ref|XP_002533670.1|( PREDICTED: probable anion transporter 6, chloroplastic [Ricinus communis])	GO:0055085(biological_process:transmembrane transport); GO:0016021(cellular_component:integral component of membrane)	K08193	SLC17A
DN558627_c1_g3	-3.00448	1.0503e-24	6.5418e-22	yes	down	gi|747082340|ref|XP_011088487.1|( PREDICTED: fructose-bisphosphate aldolase 1, chloroplastic [Sesamum indicum])	GO:0004332(molecular_function:fructose-bisphosphate aldolase activity); GO:0006096(biological_process:glycolytic process)	K01623	ALDO	map00010(Glycolysis / Gluconeogenesis); map00030(Pentose phosphate pathway); map00051(Fructose and mannose metabolism); map00710(Carbon fixation in photosynthetic organisms)
DN543389_c0_g1	-3.42966	2.8922e-24	1.77706e-21	yes	down	gi|720031807|ref|XP_010265926.1|( PREDICTED: probable plastid-lipid-associated protein 12, chloroplastic isoform X1 [Nelumbo nucifera])	GO:0009535(cellular_component:chloroplast thylakoid membrane); GO:0009941(cellular_component:chloroplast envelope)
DN539872_c0_g1	-1.8137	3.16615e-24	1.91944e-21	yes	down	gi|641835243|gb|KDO54222.1|( hypothetical protein CISIN_1g006091mg [Citrus sinensis])	GO:0009501(cellular_component:amyloplast); GO:0004373(molecular_function:glycogen (starch) synthase activity); GO:0019252(biological_process:starch biosynthetic process); GO:0009507(cellular_component:chloroplast)	K00703	glgA	map00500(Starch and sucrose metabolism)	COG0297(G:Carbohydrate transport and metabolism )
DN566735_c1_g1	-2.26437	4.28378e-24	2.56283e-21	yes	down	gi|1009150680|ref|XP_015893150.1|( PREDICTED: glycerate dehydrogenase [Ziziphus jujuba])	GO:0051287(molecular_function:NAD binding); GO:0055114(biological_process:oxidation-reduction process); GO:0016616(molecular_function:oxidoreductase activity, acting on the CH-OH group of donors, NAD or NADP as acceptor)	K15893	HPR1	map00630(Glyoxylate and dicarboxylate metabolism); map00260(Glycine, serine and threonine metabolism)	COG1052(C:Energy production and conversion )
DN569481_c1_g1	-2.85719	1.65116e-23	9.75e-21	yes	down	None	None	None	None	None	None
DN562378_c1_g2	2.04432	2.4205e-23	1.41096e-20	yes	up	gi|703106345|ref|XP_010098477.1|( putative LRR receptor-like serine/threonine-protein kinase [Morus notabilis])	GO:0006468(biological_process:protein phosphorylation); GO:0005524(molecular_function:ATP binding); GO:0016021(cellular_component:integral component of membrane); GO:0004674(molecular_function:protein serine/threonine kinase activity)
DN565427_c2_g2	2.78558	2.61265e-23	1.5037e-20	yes	up	gi|225439627|ref|XP_002268412.1|( PREDICTED: cationic peroxidase 1 [Vitis vinifera])	GO:0005488(molecular_function:binding); GO:0050896(biological_process:response to stimulus); GO:0016491(molecular_function:oxidoreductase activity); GO:0009987(biological_process:cellular process); GO:0008152(biological_process:metabolic process)	K00430	E1.11.1.7	map00940(Phenylpropanoid biosynthesis)
DN555514_c0_g1	-1.78084	6.93856e-23	3.94353e-20	yes	down	gi|568848293|ref|XP_006477950.1|( PREDICTED: cytochrome P450 CYP72A219-like isoform X2 [Citrus sinensis])	GO:0020037(molecular_function:heme binding); GO:0016021(cellular_component:integral component of membrane); GO:0016705(molecular_function:oxidoreductase activity, acting on paired donors, with incorporation or reduction of molecular oxygen); GO:0004497(molecular_function:monooxygenase activity); GO:0005506(molecular_function:iron ion binding); GO:0055114(biological_process:oxidation-reduction pro…
DN567942_c0_g3	-4.32361	8.12648e-23	4.56166e-20	yes	down	None	None	None	None	None	None
DN566929_c1_g1	-1.42006	8.25599e-23	4.57785e-20	yes	down	gi|1009113805|ref|XP_015873345.1|( PREDICTED: CBL-interacting serine/threonine-protein kinase 3 [Ziziphus jujuba])	GO:0006468(biological_process:protein phosphorylation); GO:0005524(molecular_function:ATP binding); GO:0007165(biological_process:signal transduction); GO:0016021(cellular_component:integral component of membrane); GO:0004674(molecular_function:protein serine/threonine kinase activity)	K07198	PRKAA, AMPK		COG0515(T:Signal transduction mechanisms )
DN564313_c2_g1	-2.53442	1.16412e-22	6.37711e-20	yes	down	gi|1029038099|ref|XP_016682829.1|( PREDICTED: adenylate kinase 5, chloroplastic-like isoform X1 [Gossypium hirsutum])	GO:0004017(molecular_function:adenylate kinase activity); GO:0005524(molecular_function:ATP binding); GO:0046939(biological_process:nucleotide phosphorylation)	K00939	adk, AK	map00730(Thiamine metabolism); map00230(Purine metabolism)	COG0563(F:Nucleotide transport and metabolism )
DN557994_c1_g1	1.77012	1.87803e-22	1.01655e-19	yes	up	gi|1001012941|gb|AML76916.1|( putative LOV domain-containing protein [Dillenia indica])		K12116	FKF1	map04712(Circadian rhythm - plant)
DN592210_c0_g1	-6.48939	2.10497e-22	1.12599e-19	yes	down	gi|118572571|sp|Q38RW5.1|COX2_PRATU(COX2_PRATU RecName: Full=Cytochrome c oxidase subunit 2; AltName: Full=Cytochrome c oxidase polypeptide II)	GO:0004129(molecular_function:cytochrome-c oxidase activity); GO:0055114(biological_process:oxidation-reduction process); GO:0005739(cellular_component:mitochondrion); GO:0046872(molecular_function:metal ion binding); GO:0045277(cellular_component:respiratory chain complex IV)	K02261	COX2	map00190(Oxidative phosphorylation)	COG1622(C:Energy production and conversion )
DN539649_c0_g2	-2.81192	2.25937e-22	1.19453e-19	yes	down	gi|720059592|ref|XP_010274618.1|( PREDICTED: haloacid dehalogenase-like hydrolase domain-containing protein Sgpp isoform X1 [Nelumbo nucifera])
DN568322_c1_g1	-2.36195	2.46716e-22	1.28939e-19	yes	down	gi|359474593|ref|XP_002279188.2|( PREDICTED: type I inositol 1,4,5-trisphosphate 5-phosphatase 2 isoform X2 [Vitis vinifera])	GO:0043647(biological_process:inositol phosphate metabolic process); GO:0016311(biological_process:dephosphorylation); GO:0016787(molecular_function:hydrolase activity); GO:0044238(biological_process:primary metabolic process)
DN543426_c0_g1	3.42293	2.70911e-22	1.39975e-19	yes	up	None	None	None	None	None	None
DN551378_c0_g3	-1.73482	3.22849e-22	1.64936e-19	yes	down	gi|703114577|ref|XP_010100695.1|( ATP synthase delta chain [Morus notabilis])	GO:0015986(biological_process:ATP synthesis coupled proton transport); GO:0046933(molecular_function:proton-transporting ATP synthase activity, rotational mechanism)	K02113	ATPF1D, atpH	map00195(Photosynthesis); map00190(Oxidative phosphorylation)
DN569404_c0_g1	2.26243	3.44238e-22	1.73909e-19	yes	up	gi|731401712|ref|XP_010654393.1|( PREDICTED: dnaJ homolog subfamily B member 6-A isoform X2 [Vitis vinifera])		K09512	DNAJB6
DN557935_c0_g3	-1.36912	3.87865e-22	1.93796e-19	yes	down	gi|1035922035|gb|OAY51624.1|( hypothetical protein MANES_04G021200 [Manihot esculenta])	GO:0016021(cellular_component:integral component of membrane); GO:0006810(biological_process:transport); GO:0005215(molecular_function:transporter activity)	K09872	PIP		COG0580(G:Carbohydrate transport and metabolism )
DN561288_c2_g1	3.04163	6.64123e-22	3.28221e-19	yes	up	gi|297743083|emb|CBI35950.3|( unnamed protein product [Vitis vinifera])	GO:0016020(cellular_component:membrane)
DN558335_c0_g1	-2.41049	6.84467e-22	3.34638e-19	yes	down	gi|802755325|ref|XP_012088856.1|( PREDICTED: chloroplast stem-loop binding protein of 41 kDa b, chloroplastic [Jatropha curcas])	GO:0050662(molecular_function:coenzyme binding); GO:0003824(molecular_function:catalytic activity)
DN541939_c2_g1	-3.41737	7.94497e-22	3.76294e-19	yes	down	gi|67973216|gb|AAY84145.1|( late embryogenesis abundant protein [Catharanthus roseus])
DN567467_c0_g2	1.17492	7.93906e-22	3.76294e-19	yes	up	gi|1035896088|gb|OAY25691.1|( hypothetical protein MANES_17G112400 [Manihot esculenta])
DN545281_c0_g2	-2.61254	7.89231e-22	3.76294e-19	yes	down	gi|1025032534|ref|XP_016443054.1|( PREDICTED: serine hydroxymethyltransferase, mitochondrial-like [Nicotiana tabacum])		K00600	glyA, SHMT	map00460(Cyanoamino acid metabolism); map00630(Glyoxylate and dicarboxylate metabolism); map00670(One carbon pool by folate); map00260(Glycine, serine and threonine metabolism)
DN567477_c2_g4	-2.52625	8.30529e-22	3.89304e-19	yes	down	gi|734389157|gb|KHN26165.1|( Serine hydroxymethyltransferase, mitochondrial [Glycine soja])	GO:0030170(molecular_function:pyridoxal phosphate binding); GO:0006563(biological_process:L-serine metabolic process); GO:0035999(biological_process:tetrahydrofolate interconversion); GO:0004372(molecular_function:glycine hydroxymethyltransferase activity); GO:0006544(biological_process:glycine metabolic process)	K00600	glyA, SHMT	map00460(Cyanoamino acid metabolism); map00630(Glyoxylate and dicarboxylate metabolism); map00670(One carbon pool by folate); map00260(Glycine, serine and threonine metabolism)
DN564726_c0_g1	-2.2779	9.61e-22	4.45865e-19	yes	down	gi|731425139|ref|XP_010663148.1|( PREDICTED: uncharacterized protein LOC100257111 isoform X1 [Vitis vinifera])	GO:0016020(cellular_component:membrane)
DN554962_c0_g1	-1.53802	1.17355e-21	5.3898e-19	yes	down	gi|1000979918|ref|XP_015570878.1|( PREDICTED: squalene synthase isoform X2 [Ricinus communis])	GO:0016021(cellular_component:integral component of membrane); GO:0051996(molecular_function:squalene synthase activity); GO:0008610(biological_process:lipid biosynthetic process); GO:0004310(molecular_function:farnesyl-diphosphate farnesyltransferase activity)	K00801	FDFT1	map00909(Sesquiterpenoid and triterpenoid biosynthesis); map00100(Steroid biosynthesis)	COG1562(I:Lipid transport and metabolism )
DN568954_c0_g1	-1.53122	1.20103e-21	5.46084e-19	yes	down	gi|1035891812|gb|OAY21688.1|( hypothetical protein MANES_S065800 [Manihot esculenta])	GO:0005634(cellular_component:nucleus); GO:0005737(cellular_component:cytoplasm)
DN550416_c0_g3	-1.78223	1.22083e-21	5.4959e-19	yes	down	gi|951017868|ref|XP_014511566.1|( PREDICTED: uncharacterized protein LOC106770264 [Vigna radiata var. radiata])		K20667	CYP716A
DN537843_c0_g1	-2.11018	1.72423e-21	7.68602e-19	yes	down	gi|836031755|ref|XP_004987307.2|( PREDICTED: peptide methionine sulfoxide reductase B1, chloroplastic [Setaria italica])	GO:0033743(molecular_function:peptide-methionine (R)-S-oxide reductase activity); GO:0006979(biological_process:response to oxidative stress); GO:0009570(cellular_component:chloroplast stroma); GO:0030091(biological_process:protein repair); GO:0055114(biological_process:oxidation-reduction process)	K07305	msrB		COG0229(O:Posttranslational modification, protein turnover, chaperones )
DN548261_c0_g1	-2.74188	1.88214e-21	8.30846e-19	yes	down	gi|225443490|ref|XP_002274181.1|( PREDICTED: uncharacterized protein LOC100256501 [Vitis vinifera])
DN568164_c0_g2	-3.52172	2.57406e-21	1.12536e-18	yes	down	gi|703090117|ref|XP_010093993.1|( Glucose-1-phosphate adenylyltransferase large subunit 1 [Morus notabilis])	GO:0005524(molecular_function:ATP binding); GO:0019252(biological_process:starch biosynthetic process); GO:0009507(cellular_component:chloroplast); GO:0008878(molecular_function:glucose-1-phosphate adenylyltransferase activity); GO:0005978(biological_process:glycogen biosynthetic process)	K00975	glgC	map00520(Amino sugar and nucleotide sugar metabolism); map00500(Starch and sucrose metabolism)	COG0448(G:Carbohydrate transport and metabolism )
DN567833_c1_g1	-3.12573	2.85487e-21	1.23624e-18	yes	down	gi|1035901451|gb|OAY31051.1|( hypothetical protein MANES_14G079800 [Manihot esculenta])	GO:0046872(molecular_function:metal ion binding); GO:0009765(biological_process:photosynthesis, light harvesting); GO:0018298(biological_process:protein-chromophore linkage); GO:0016168(molecular_function:chlorophyll binding); GO:0016021(cellular_component:integral component of membrane); GO:0009522(cellular_component:photosystem I); GO:0009535(cellular_component:chloroplast thylakoid membrane)	K08910	LHCA4	map00196(Photosynthesis - antenna proteins)
DN561346_c0_g1	1.84515	3.26552e-21	1.40072e-18	yes	up	gi|702476849|ref|XP_010032152.1|( PREDICTED: vacuolar amino acid transporter 1 [Eucalyptus grandis])	GO:0003333(biological_process:amino acid transmembrane transport); GO:0015171(molecular_function:amino acid transmembrane transporter activity); GO:0016021(cellular_component:integral component of membrane)	K15015	SLC32A, VGAT
DN555944_c0_g1	-2.18186	3.43592e-21	1.46004e-18	yes	down	gi|1021031143|gb|KZM88928.1|( hypothetical protein DCAR_026003 [Daucus carota subsp. sativus])
DN564753_c0_g1	-3.09547	4.58124e-21	1.9287e-18	yes	down	gi|731419590|ref|XP_010661072.1|( PREDICTED: granule-bound starch synthase 2, chloroplastic/amyloplastic isoform X1 [Vitis vinifera])	GO:0009501(cellular_component:amyloplast); GO:0004373(molecular_function:glycogen (starch) synthase activity); GO:0019252(biological_process:starch biosynthetic process); GO:0009507(cellular_component:chloroplast)	K00703	glgA	map00500(Starch and sucrose metabolism)	COG0297(G:Carbohydrate transport and metabolism )
DN553031_c1_g2	-1.92988	6.57767e-21	2.74379e-18	yes	down	gi|590684339|ref|XP_007041824.1|( Farnesylated protein 6 isoform 2 [Theobroma cacao])	GO:0030001(biological_process:metal ion transport); GO:0046872(molecular_function:metal ion binding)				COG2608(P:Inorganic ion transport and metabolism )
DN516355_c0_g2	-6.16945	7.43705e-21	3.07407e-18	yes	down	gi|74214711|dbj|BAE31194.1|( unnamed protein product [Mus musculus])		K12382	PSAP, SGP1
DN555285_c0_g1	-2.3939	8.0236e-21	3.28664e-18	yes	down	gi|400890|sp|Q02060.1|PSBS_SPIOL(PSBS_SPIOL RecName: Full=Photosystem II 22 kDa protein, chloroplastic; AltName: Full=CP22; Flags: Precursor)	GO:0034357(cellular_component:photosynthetic membrane); GO:0009507(cellular_component:chloroplast); GO:0044425(cellular_component:membrane part)	K03542	psbS	map00195(Photosynthesis)
DN563983_c3_g1	-2.69621	1.14675e-20	4.65538e-18	yes	down	gi|224159|prf||1011228A(1011228A cytochrome b559)	GO:0046872(molecular_function:metal ion binding); GO:0009539(cellular_component:photosystem II reaction center); GO:0020037(molecular_function:heme binding); GO:0009767(biological_process:photosynthetic electron transport chain); GO:0016021(cellular_component:integral component of membrane); GO:0009535(cellular_component:chloroplast thylakoid membrane)	K02707	psbE	map00195(Photosynthesis)
DN567083_c2_g2	-2.78361	1.19862e-20	4.8229e-18	yes	down	gi|147819041|emb|CAN71628.1|( hypothetical protein VITISV_015578 [Vitis vinifera])
DN564239_c0_g1	-2.08077	1.72531e-20	6.82144e-18	yes	down	gi|697168869|ref|XP_009593328.1|( PREDICTED: uncharacterized aarF domain-containing protein kinase At1g79600, chloroplastic [Nicotiana tomentosiformis])
DN513985_c0_g2	-6.26733	1.71633e-20	6.82144e-18	yes	down	gi|114326466|ref|NP_034370.2|( ferritin light chain 1 [Mus musculus])		K13625	FTL		COG1528(P:Inorganic ion transport and metabolism )
DN570138_c4_g1	-4.06546	1.99165e-20	7.80658e-18	yes	down	gi|922353189|ref|XP_013452411.1|( light-harvesting complex I chlorophyll A/B-binding protein [Medicago truncatula])	GO:0046872(molecular_function:metal ion binding); GO:0009765(biological_process:photosynthesis, light harvesting); GO:0018298(biological_process:protein-chromophore linkage); GO:0016168(molecular_function:chlorophyll binding); GO:0016021(cellular_component:integral component of membrane); GO:0009522(cellular_component:photosystem I); GO:0009535(cellular_component:chloroplast thylakoid membrane)	K08916	LHCB5	map00196(Photosynthesis - antenna proteins)
DN557499_c3_g1	-1.82227	3.07191e-20	1.19379e-17	yes	down	gi|645276260|ref|XP_008243204.1|( PREDICTED: uncharacterized protein LOC103341461 [Prunus mume])	GO:0016021(cellular_component:integral component of membrane)
DN564741_c0_g1	-1.75819	3.47724e-20	1.33986e-17	yes	down	gi|729309131|ref|XP_010529491.1|( PREDICTED: probable trehalose-phosphate phosphatase F [Tarenaya hassleriana])	GO:0016311(biological_process:dephosphorylation); GO:0004805(molecular_function:trehalose-phosphatase activity); GO:0005992(biological_process:trehalose biosynthetic process)	K01087	otsB	map00500(Starch and sucrose metabolism)
DN542908_c0_g1	1.7678	4.28642e-20	1.62518e-17	yes	up	gi|296082471|emb|CBI21476.3|( unnamed protein product [Vitis vinifera])	GO:0016491(molecular_function:oxidoreductase activity); GO:0055114(biological_process:oxidation-reduction process)				COG1028(I:Lipid transport and metabolism); COG1028(Q:Secondary metabolites biosynthesis, transport and catabolism)
DN570570_c2_g2	-1.7483	4.28922e-20	1.62518e-17	yes	down	gi|595902439|ref|XP_007213922.1|( hypothetical protein PRUPE_ppa004271mg [Prunus persica])	GO:0016491(molecular_function:oxidoreductase activity); GO:0005488(molecular_function:binding)
DN557432_c5_g1	1.32964	5.66369e-20	2.12824e-17	yes	up	gi|470127617|ref|XP_004299764.1|( PREDICTED: uncharacterized protein LOC101305665 [Fragaria vesca subsp. vesca])
DN567601_c1_g2	-3.07689	6.18282e-20	2.30427e-17	yes	down	None	None	None	None	None	None
DN529858_c0_g1	-2.51624	6.54393e-20	2.41902e-17	yes	down	gi|526117707|ref|NP_001268094.1|( uncharacterized protein LOC100261274 [Vitis vinifera])	GO:0030170(molecular_function:pyridoxal phosphate binding); GO:0009058(biological_process:biosynthetic process); GO:0003824(molecular_function:catalytic activity)	K14272	GGAT	map00630(Glyoxylate and dicarboxylate metabolism); map00220(Arginine biosynthesis); map00250(Alanine, aspartate and glutamate metabolism); map00710(Carbon fixation in photosynthetic organisms); map00260(Glycine, serine and threonine metabolism)
DN559334_c0_g4	-3.022	9.46372e-20	3.47013e-17	yes	down	gi|225438375|ref|XP_002274622.1|( PREDICTED: ABC transporter G family member 5 [Vitis vinifera])	GO:0042626(molecular_function:ATPase activity, coupled to transmembrane movement of substances); GO:0005886(cellular_component:plasma membrane); GO:0016021(cellular_component:integral component of membrane); GO:0000166(molecular_function:nucleotide binding)	K05681	ABCG2, CD338	map02010(ABC transporters)	COG1131(V:Defense mechanisms )
DN554455_c2_g1	1.33558	1.85045e-19	6.73091e-17	yes	up	gi|747096743|ref|XP_011096305.1|( PREDICTED: callose synthase 11-like [Sesamum indicum])	GO:0006075(biological_process:(1->3)-beta-D-glucan biosynthetic process); GO:0003843(molecular_function:1,3-beta-D-glucan synthase activity); GO:0016021(cellular_component:integral component of membrane); GO:0000148(cellular_component:1,3-beta-D-glucan synthase complex)	K11000	CALS
DN555716_c0_g1	-2.7684	2.29048e-19	8.26535e-17	yes	down	gi|802582463|ref|XP_012070053.1|( PREDICTED: nudix hydrolase 8 [Jatropha curcas])
DN563431_c0_g1	-2.12748	2.74e-19	9.80965e-17	yes	down	gi|645233063|ref|XP_008223164.1|( PREDICTED: probable protein phosphatase 2C 40 isoform X1 [Prunus mume])
DN560675_c1_g1	5.6743	2.84324e-19	1.00997e-16	yes	up	gi|615814166|gb|AHX71991.1|( acid trehalase, partial [Aphis gossypii])
DN562466_c4_g1	-3.90714	2.89899e-19	1.02179e-16	yes	down	gi|848924603|ref|XP_012858401.1|( PREDICTED: chlorophyll a-b binding protein of LHCII type 1-like [Erythranthe guttata])	GO:0046872(molecular_function:metal ion binding); GO:0009765(biological_process:photosynthesis, light harvesting); GO:0018298(biological_process:protein-chromophore linkage); GO:0016168(molecular_function:chlorophyll binding); GO:0016021(cellular_component:integral component of membrane); GO:0009522(cellular_component:photosystem I); GO:0009535(cellular_component:chloroplast thylakoid membrane)	K08912	LHCB1	map00196(Photosynthesis - antenna proteins)
DN567203_c0_g2	1.19493	3.03985e-19	1.0632e-16	yes	up	gi|225429428|ref|XP_002278577.1|( PREDICTED: protein EARLY FLOWERING 3 [Vitis vinifera])	GO:0044699(biological_process:single-organism process)	K12125	ELF3	map04712(Circadian rhythm - plant)
DN556117_c4_g3	3.17568	3.72678e-19	1.29351e-16	yes	up	gi|526117565|ref|NP_001268057.1|( flowering locus C [Vitis vinifera])	GO:0006355(biological_process:regulation of transcription, DNA-templated); GO:0003700(molecular_function:transcription factor activity, sequence-specific DNA binding); GO:0003677(molecular_function:DNA binding); GO:0046983(molecular_function:protein dimerization activity); GO:0005634(cellular_component:nucleus)	K09264	K09264
DN562927_c0_g3	-1.6756	4.93928e-19	1.70136e-16	yes	down	gi|1029131245|ref|XP_016743877.1|( PREDICTED: protein FAF-like, chloroplastic [Gossypium hirsutum])
DN569155_c2_g2	1.19675	5.79447e-19	1.98092e-16	yes	up	gi|731398056|ref|XP_010653120.1|( PREDICTED: probable LRR receptor-like serine/threonine-protein kinase At1g06840 isoform X1 [Vitis vinifera])	GO:0006468(biological_process:protein phosphorylation); GO:0044710(biological_process:single-organism metabolic process); GO:0004672(molecular_function:protein kinase activity)
DN552568_c0_g1	-2.59229	6.13342e-19	2.08115e-16	yes	down	gi|225456794|ref|XP_002277650.1|( PREDICTED: haloacid dehalogenase-like hydrolase domain-containing protein At3g48420 [Vitis vinifera])	GO:0008152(biological_process:metabolic process); GO:0016787(molecular_function:hydrolase activity); GO:0009941(cellular_component:chloroplast envelope); GO:0009570(cellular_component:chloroplast stroma)
DN550804_c1_g4	-2.22447	6.25602e-19	2.10703e-16	yes	down	gi|1035915158|gb|OAY44750.1|( hypothetical protein MANES_07G002400 [Manihot esculenta])	GO:0031408(biological_process:oxylipin biosynthetic process); GO:0046872(molecular_function:metal ion binding); GO:0016702(molecular_function:oxidoreductase activity, acting on single donors with incorporation of molecular oxygen, incorporation of two atoms of oxygen); GO:0055114(biological_process:oxidation-reduction process)	K00454	LOX2S	map00591(Linoleic acid metabolism); map00592(alpha-Linolenic acid metabolism)
DN560195_c0_g1	-2.67695	6.69889e-19	2.2396e-16	yes	down	gi|719990195|ref|XP_010252884.1|( PREDICTED: chlorophyll a-b binding protein 8, chloroplastic [Nelumbo nucifera])	GO:0016021(cellular_component:integral component of membrane); GO:0009522(cellular_component:photosystem I); GO:0016168(molecular_function:chlorophyll binding); GO:0009416(biological_process:response to light stimulus); GO:0046872(molecular_function:metal ion binding); GO:0018298(biological_process:protein-chromophore linkage); GO:0009941(cellular_component:chloroplast envelope); GO:0031409(molec…	K08909	LHCA3	map00196(Photosynthesis - antenna proteins)
DN551375_c0_g1	-2.87252	7.63011e-19	2.53231e-16	yes	down	gi|970048457|ref|XP_015085749.1|( PREDICTED: probable plastid-lipid-associated protein 8, chloroplastic [Solanum pennellii])	GO:0009534(cellular_component:chloroplast thylakoid); GO:0009941(cellular_component:chloroplast envelope)
DN541322_c7_g2	-5.92132	7.85749e-19	2.58887e-16	yes	down	gi|4105408|gb|AAD02414.1|( polyubiquitin [Schistosoma mansoni])	GO:0005737(cellular_component:cytoplasm)	K08770	UBC
DN562022_c0_g2	-3.4633	1.06625e-18	3.4878e-16	yes	down	gi|731385013|ref|XP_010648354.1|( PREDICTED: uncharacterized protein LOC100249297 [Vitis vinifera])
DN559094_c1_g2	-1.59185	1.21097e-18	3.93288e-16	yes	down	gi|731425241|ref|XP_010663184.1|( PREDICTED: uncharacterized protein LOC100255253 [Vitis vinifera])
DN565947_c1_g1	-2.43351	1.52152e-18	4.9064e-16	yes	down	gi|694315523|ref|XP_009375994.1|( PREDICTED: uncharacterized protein LOC103964746 [Pyrus x bretschneideri])
DN549585_c4_g3	-4.05204	1.71938e-18	5.5054e-16	yes	down	gi|692110637|gb|AIR93785.1|( chloroplast light harvesting chlorophyll A/B binding protein [Kalanchoe fedtschenkoi])	GO:0046872(molecular_function:metal ion binding); GO:0009765(biological_process:photosynthesis, light harvesting); GO:0018298(biological_process:protein-chromophore linkage); GO:0016168(molecular_function:chlorophyll binding); GO:0016021(cellular_component:integral component of membrane); GO:0009522(cellular_component:photosystem I); GO:0009535(cellular_component:chloroplast thylakoid membrane)	K08912	LHCB1	map00196(Photosynthesis - antenna proteins)
DN544710_c0_g4	-1.41129	1.73951e-18	5.53092e-16	yes	down	gi|223543915|gb|EEF45441.1|( pyruvate, phosphate dikinase, chloroplast, putative [Ricinus communis])	GO:0006090(biological_process:pyruvate metabolic process); GO:0050242(molecular_function:pyruvate, phosphate dikinase activity); GO:0016301(molecular_function:kinase activity); GO:0016310(biological_process:phosphorylation); GO:0005524(molecular_function:ATP binding)	K01006	ppdK	map00710(Carbon fixation in photosynthetic organisms); map00620(Pyruvate metabolism)
DN559708_c0_g1	-2.19086	2.56713e-18	8.10571e-16	yes	down	gi|590629865|ref|XP_007027109.1|( Uncharacterized protein TCM_021998 [Theobroma cacao])
DN556386_c0_g2	2.04106	2.87716e-18	9.02198e-16	yes	up	gi|731405662|ref|XP_010655871.1|( PREDICTED: probable LRR receptor-like serine/threonine-protein kinase At1g56130 [Vitis vinifera])	GO:0005886(cellular_component:plasma membrane); GO:0006468(biological_process:protein phosphorylation); GO:0005524(molecular_function:ATP binding); GO:0016021(cellular_component:integral component of membrane); GO:0004674(molecular_function:protein serine/threonine kinase activity)
DN566956_c0_g2	1.61537	3.07029e-18	9.56165e-16	yes	up	gi|225450017|ref|XP_002274669.1|( PREDICTED: uncharacterized protein LOC100267159 [Vitis vinifera])	GO:0016021(cellular_component:integral component of membrane); GO:0009706(cellular_component:chloroplast inner membrane)
DN545661_c0_g3	2.08489	3.11785e-18	9.6437e-16	yes	up	gi|590621647|ref|XP_007024834.1|( Leucine-rich repeat transmembrane protein kinase [Theobroma cacao])	GO:0004672(molecular_function:protein kinase activity); GO:0016020(cellular_component:membrane)
DN542895_c0_g1	-3.40194	4.46366e-18	1.37131e-15	yes	down	gi|1009125134|ref|XP_015879447.1|( PREDICTED: vacuolar amino acid transporter 1-like [Ziziphus jujuba])	GO:0016020(cellular_component:membrane)	K15015	SLC32A, VGAT
DN552707_c0_g2	-2.43801	5.1807e-18	1.58091e-15	yes	down	gi|567904564|ref|XP_006444770.1|( hypothetical protein CICLE_v10021877mg [Citrus clementina])		K09338	HD-ZIP
DN570083_c0_g1	-2.48478	5.30769e-18	1.60887e-15	yes	down	gi|697137344|ref|XP_009622770.1|( PREDICTED: sedoheptulose-1,7-bisphosphatase, chloroplastic-like [Nicotiana tomentosiformis])	GO:0016311(biological_process:dephosphorylation); GO:0005975(biological_process:carbohydrate metabolic process); GO:0042132(molecular_function:fructose 1,6-bisphosphate 1-phosphatase activity)	K01100	E3.1.3.37	map00710(Carbon fixation in photosynthetic organisms)	COG0158(G:Carbohydrate transport and metabolism )
DN555723_c1_g1	-5.5874	5.53963e-18	1.66805e-15	yes	down	gi|62089424|dbj|BAD93156.1|( Hypothetical protein DKFZp686J01190 variant [Homo sapiens])	GO:0003724(molecular_function:RNA helicase activity); GO:0003676(molecular_function:nucleic acid binding); GO:0006397(biological_process:mRNA processing); GO:0005524(molecular_function:ATP binding); GO:0005634(cellular_component:nucleus)	K12823	DDX5, DBP2	map03040(Spliceosome)	COG0513(L:Replication, recombination and repair )
DN529780_c0_g2	1.67536	6.72319e-18	2.01112e-15	yes	up	gi|694418262|ref|XP_009337143.1|( PREDICTED: protein EARLY FLOWERING 3-like [Pyrus x bretschneideri])		K12125	ELF3	map04712(Circadian rhythm - plant)
DN444853_c0_g1	-5.77001	8.66866e-18	2.57612e-15	yes	down	gi|6681079|ref|NP_031824.1|( cathepsin B preproprotein [Mus musculus])		K01363	CTSB		COG4870(O:Posttranslational modification, protein turnover, chaperones )
DN566969_c0_g2	-2.73763	9.8367e-18	2.90425e-15	yes	down	gi|702511302|ref|XP_010040799.1|( PREDICTED: non-specific phospholipase C6-like [Eucalyptus grandis])		K01114	plcC	map00565(Ether lipid metabolism); map00564(Glycerophospholipid metabolism); map00562(Inositol phosphate metabolism)
DN550560_c1_g2	-1.67526	1.15228e-17	3.38012e-15	yes	down	gi|1009173391|ref|XP_015867791.1|( PREDICTED: 7-deoxyloganetin glucosyltransferase-like [Ziziphus jujuba])	GO:0009813(biological_process:flavonoid biosynthetic process); GO:0080043(molecular_function:quercetin 3-O-glucosyltransferase activity); GO:0052696(biological_process:flavonoid glucuronidation); GO:0043231(cellular_component:intracellular membrane-bounded organelle); GO:0080044(molecular_function:quercetin 7-O-glucosyltransferase activity)	K21374	UGT85A
DN551648_c2_g2	2.92348	1.40743e-17	4.1021e-15	yes	up	None	None	None	None	None	None
DN568832_c1_g1	-1.69593	1.42513e-17	4.12724e-15	yes	down	gi|1035893983|gb|OAY23587.1|( hypothetical protein MANES_18G090400 [Manihot esculenta])	GO:0030170(molecular_function:pyridoxal phosphate binding); GO:0019752(biological_process:carboxylic acid metabolic process); GO:0016831(molecular_function:carboxy-lyase activity)	K01590	hdc, HDC	map00340(Histidine metabolism)
DN549898_c0_g2	-1.94632	1.47176e-17	4.23533e-15	yes	down	gi|747089558|ref|XP_011092423.1|( PREDICTED: ubiquinol oxidase, mitochondrial [Sesamum indicum])	GO:0009916(molecular_function:alternative oxidase activity); GO:0016021(cellular_component:integral component of membrane); GO:0046872(molecular_function:metal ion binding); GO:0070469(cellular_component:respiratory chain); GO:0055114(biological_process:oxidation-reduction process)	K17893	AOX1, AOX2
DN570769_c2_g3	-3.6662	1.55808e-17	4.45553e-15	yes	down	None	None	None	None	None	None
DN569597_c1_g1	-1.63352	1.76486e-17	5.01529e-15	yes	down	gi|359482526|ref|XP_002276212.2|( PREDICTED: ABC transporter C family member 8-like isoform X1 [Vitis vinifera])		K05666	ABCC2	map02010(ABC transporters)	COG1132(V:Defense mechanisms )
DN525957_c0_g1	4.7591	1.89318e-17	5.34652e-15	yes	up	gi|193702374|ref|XP_001951405.1|( PREDICTED: uncharacterized protein LOC100166545 [Acyrthosiphon pisum])
DN545301_c0_g1	1.71392	1.97765e-17	5.5506e-15	yes	up	gi|645265680|ref|XP_008238264.1|( PREDICTED: AT-hook motif nuclear-localized protein 23-like [Prunus mume])
DN567916_c1_g1	-1.70958	2.33266e-17	6.48235e-15	yes	down	gi|645234159|ref|XP_008223684.1|( PREDICTED: (R)-mandelonitrile lyase 3-like [Prunus mume])	GO:0016491(molecular_function:oxidoreductase activity)	K08248	MDL3	map00460(Cyanoamino acid metabolism)
DN568986_c2_g1	-3.0287	2.33814e-17	6.48235e-15	yes	down	gi|823173706|ref|XP_012485538.1|( PREDICTED: magnesium-chelatase subunit ChlH, chloroplastic [Gossypium raimondii])	GO:0016851(molecular_function:magnesium chelatase activity); GO:0015995(biological_process:chlorophyll biosynthetic process)	K03403	chlH, bchH	map00860(Porphyrin and chlorophyll metabolism)	COG1429(H:Coenzyme transport and metabolism )
DN559349_c1_g3	1.94515	2.56078e-17	7.05658e-15	yes	up	gi|731353263|ref|XP_010687971.1|( PREDICTED: uncharacterized protein LOC104902021 [Beta vulgaris subsp. vulgaris])
DN565228_c1_g1	2.59532	2.87795e-17	7.88282e-15	yes	up	None	None	None	None	None	None
DN524752_c0_g1	3.16638	3.07376e-17	8.36872e-15	yes	up	gi|225425517|ref|XP_002267667.1|( PREDICTED: polyamine oxidase [Vitis vinifera])	GO:0016491(molecular_function:oxidoreductase activity); GO:0055114(biological_process:oxidation-reduction process)	K13366	MPAO, PAO1	map00330(Arginine and proline metabolism); map00410(beta-Alanine metabolism)
DN561375_c0_g1	-1.96887	3.51032e-17	9.50043e-15	yes	down	gi|694393625|ref|XP_009372243.1|( PREDICTED: uncharacterized protein LOC103961427 [Pyrus x bretschneideri])	GO:0008152(biological_process:metabolic process); GO:0016597(molecular_function:amino acid binding)
DN565126_c0_g1	2.3422	3.87747e-17	1.0432e-14	yes	up	gi|731433471|ref|XP_010644657.1|( PREDICTED: UPF0481 protein At3g47200-like [Vitis vinifera])
DN568662_c1_g1	-1.13228	5.27293e-17	1.41029e-14	yes	down	gi|225435163|ref|XP_002281776.1|( PREDICTED: two-component response regulator-like PRR37 [Vitis vinifera])		K12129	PRR7	map04712(Circadian rhythm - plant)
DN552306_c1_g3	1.71382	5.40059e-17	1.43599e-14	yes	up	gi|1000936721|ref|XP_015584147.1|( PREDICTED: homeobox-leucine zipper protein ATHB-6, partial [Ricinus communis])		K09338	HD-ZIP
DN565314_c0_g1	-2.09033	7.60584e-17	1.99897e-14	yes	down	gi|1012217576|ref|XP_015934870.1|( PREDICTED: protein DETOXIFICATION 27-like [Arachis duranensis])	GO:0006855(biological_process:drug transmembrane transport); GO:0016021(cellular_component:integral component of membrane); GO:0015297(molecular_function:antiporter activity); GO:0015238(molecular_function:drug transmembrane transporter activity)	K03327	TC.MATE, SLC47A, norM, mdtK, dinF		COG0534(V:Defense mechanisms )
DN555594_c6_g2	-5.78381	7.87725e-17	2.05841e-14	yes	down	gi|34538598|ref|NP_904328.1|( NADH dehydrogenase subunit 1 (mitochondrion) [Mus musculus])	GO:0005743(cellular_component:mitochondrial inner membrane); GO:0008137(molecular_function:NADH dehydrogenase (ubiquinone) activity); GO:0016021(cellular_component:integral component of membrane); GO:0055114(biological_process:oxidation-reduction process)	K03878	ND1	map00190(Oxidative phosphorylation)	COG1005(C:Energy production and conversion )
DN539660_c0_g1	-1.39697	1.02357e-16	2.65941e-14	yes	down	gi|351724585|ref|NP_001235783.1|( uncharacterized protein LOC100500282 [Glycine max])
DN568596_c1_g3	2.24731	1.0338e-16	2.67072e-14	yes	up	gi|223547430|gb|EEF48925.1|( conserved hypothetical protein [Ricinus communis])
DN556720_c1_g3	-1.42995	1.08129e-16	2.77764e-14	yes	down	gi|951045634|ref|XP_014518972.1|( PREDICTED: uncharacterized protein LOC106776139 [Vigna radiata var. radiata])
DN547896_c0_g1	4.41451	1.12878e-16	2.87229e-14	yes	up	gi|303271349|ref|XP_003055036.1|( predicted protein [Micromonas pusilla CCMP1545])
DN549884_c0_g1	-1.65665	1.13077e-16	2.87229e-14	yes	down	gi|734350406|gb|KHN12353.1|( Bifunctional aspartokinase/homoserine dehydrogenase, chloroplastic [Glycine soja])	GO:0004072(molecular_function:aspartate kinase activity); GO:0050661(molecular_function:NADP binding); GO:0016310(biological_process:phosphorylation); GO:0016597(molecular_function:amino acid binding); GO:0009067(biological_process:aspartate family amino acid biosynthetic process); GO:0055114(biological_process:oxidation-reduction process); GO:0004412(molecular_function:homoserine dehydrogenase a…	K12524	thrA	map00270(Cysteine and methionine metabolism); map00300(Lysine biosynthesis); map00260(Glycine, serine and threonine metabolism); map00261(Monobactam biosynthesis)
DN554002_c0_g1	1.38289	1.17046e-16	2.95658e-14	yes	up	gi|802701768|ref|XP_012083978.1|( PREDICTED: RING-H2 finger protein ATL2 [Jatropha curcas])
DN559400_c0_g2	1.38641	1.3884e-16	3.48771e-14	yes	up	gi|297744279|emb|CBI37249.3|( unnamed protein product [Vitis vinifera])
DN564232_c1_g1	-2.10608	1.50337e-16	3.75577e-14	yes	down	gi|743889005|ref|XP_011038619.1|( PREDICTED: MLP-like protein 28 [Populus euphratica])
DN554657_c2_g1	2.84693	1.85843e-16	4.61744e-14	yes	up	gi|1000958735|ref|XP_015576665.1|( PREDICTED: uncharacterized mitochondrial protein AtMg00810-like [Ricinus communis])
DN556994_c0_g1	3.10829	2.01076e-16	4.96877e-14	yes	up
DN567047_c0_g3	1.18794	2.08296e-16	5.11935e-14	yes	up	gi|731428549|ref|XP_010664370.1|( PREDICTED: transcription factor bHLH143-like isoform X1 [Vitis vinifera])
DN562764_c1_g2	1.37884	2.49069e-16	6.08852e-14	yes	up	gi|1001910188|gb|AMM43045.1|( LRR-RLK, partial [Vernicia montana])	GO:0004672(molecular_function:protein kinase activity); GO:0006468(biological_process:protein phosphorylation); GO:0005524(molecular_function:ATP binding)	K04733	IRAK4
DN558784_c1_g3	-2.46678	3.41885e-16	8.31274e-14	yes	down	gi|1021489362|ref|XP_016187686.1|( PREDICTED: xyloglucan endotransglucosylase/hydrolase 2-like [Arachis ipaensis])	GO:0016762(molecular_function:xyloglucan:xyloglucosyl transferase activity); GO:0004553(molecular_function:hydrolase activity, hydrolyzing O-glycosyl compounds); GO:0071555(biological_process:cell wall organization); GO:0010411(biological_process:xyloglucan metabolic process); GO:0005618(cellular_component:cell wall); GO:0042546(biological_process:cell wall biogenesis); GO:0016021(cellular_compon…	K08235	E2.4.1.207
DN533728_c0_g1	-3.02225	3.51775e-16	8.50772e-14	yes	down	None	None	None	None	None	None
DN562218_c1_g3	1.43492	3.61038e-16	8.68554e-14	yes	up	gi|720074923|ref|XP_010279173.1|( PREDICTED: protein IQ-DOMAIN 1 [Nelumbo nucifera])
DN552357_c2_g1	2.00622	3.72086e-16	8.90422e-14	yes	up	gi|823242734|ref|XP_012454037.1|( PREDICTED: probable LRR receptor-like serine/threonine-protein kinase At1g56140 isoform X1 [Gossypium raimondii])	GO:0006468(biological_process:protein phosphorylation); GO:0005524(molecular_function:ATP binding); GO:0016021(cellular_component:integral component of membrane); GO:0004674(molecular_function:protein serine/threonine kinase activity)
DN558432_c0_g1	2.19318	4.27603e-16	1.01792e-13	yes	up	gi|674957414|emb|CDX76167.1|( BnaA04g04310D [Brassica napus])	GO:0016021(cellular_component:integral component of membrane); GO:0006810(biological_process:transport); GO:0005215(molecular_function:transporter activity)	K14638	SLC15A3_4, PHT
DN563078_c0_g1	-1.81777	4.37088e-16	1.03508e-13	yes	down	gi|802627635|ref|XP_012076769.1|( PREDICTED: uncharacterized protein LOC105637769 isoform X1 [Jatropha curcas])
DN550419_c0_g1	-1.12374	4.63935e-16	1.09296e-13	yes	down	gi|694319404|ref|XP_009346932.1|( PREDICTED: uncharacterized protein LOC103938628 [Pyrus x bretschneideri])	GO:0030163(biological_process:protein catabolic process)	K06891	clpS		COG2127(O:Posttranslational modification, protein turnover, chaperones )
DN537989_c0_g1	-3.20089	4.7519e-16	1.11371e-13	yes	down	gi|743790347|ref|XP_011038704.1|( PREDICTED: calcium-binding protein KIC-like [Populus euphratica])	GO:0005509(molecular_function:calcium ion binding)	K16465	CETN1		COG5126(D:Cell cycle control, cell division, chromosome partitioning); COG5126(T:Signal transduction mechanisms); COG5126(Z:Cytoskeleton)
DN570272_c4_g2	-1.8271	5.02739e-16	1.17223e-13	yes	down	gi|703146583|ref|XP_010108837.1|( Putative glucose-6-phosphate 1-epimerase [Morus notabilis])	GO:0030246(molecular_function:carbohydrate binding); GO:0005975(biological_process:carbohydrate metabolic process); GO:0016853(molecular_function:isomerase activity)	K01792	E5.1.3.15	map00010(Glycolysis / Gluconeogenesis)	COG0676(G:Carbohydrate transport and metabolism )
DN557994_c0_g3	1.92894	5.44695e-16	1.26358e-13	yes	up	gi|731369240|ref|XP_010651450.1|( PREDICTED: adagio protein 3 [Vitis vinifera])	GO:0001047(molecular_function:core promoter binding); GO:0009911(biological_process:positive regulation of flower development); GO:0006355(biological_process:regulation of transcription, DNA-templated); GO:0007623(biological_process:circadian rhythm); GO:0009637(biological_process:response to blue light)	K12116	FKF1	map04712(Circadian rhythm - plant)
DN565373_c0_g1	-1.0315	5.8348e-16	1.34668e-13	yes	down	gi|460397666|ref|XP_004244388.1|( PREDICTED: uncharacterized protein LOC101260158 isoform X1 [Solanum lycopersicum])	GO:0016020(cellular_component:membrane)
DN564663_c0_g1	-1.74681	6.86317e-16	1.57603e-13	yes	down	gi|1002856143|ref|XP_015692938.1|( PREDICTED: protein EMBRYO SAC DEVELOPMENT ARREST 3, chloroplastic isoform X1 [Oryza brachyantha])	GO:0051082(molecular_function:unfolded protein binding); GO:0031072(molecular_function:heat shock protein binding); GO:0009507(cellular_component:chloroplast)
DN559762_c0_g1	-1.12383	6.9473e-16	1.58734e-13	yes	down	gi|1035924425|gb|OAY54013.1|( hypothetical protein MANES_03G041400 [Manihot esculenta])	GO:0016021(cellular_component:integral component of membrane); GO:0016844(molecular_function:strictosidine synthase activity); GO:0009058(biological_process:biosynthetic process)
DN549956_c0_g2	-2.50371	7.64305e-16	1.73757e-13	yes	down	gi|20269059|emb|CAC84710.1|( aux/IAA protein [Populus tremula x Populus tremuloides])	GO:0009987(biological_process:cellular process)	K14484	IAA	map04075(Plant hormone signal transduction)
DN559175_c0_g1	-1.28693	8.64506e-16	1.95559e-13	yes	down	gi|950926164|ref|XP_014504856.1|( PREDICTED: VAMP-like protein YKT61 [Vigna radiata var. radiata])	GO:0005484(molecular_function:SNAP receptor activity); GO:0031201(cellular_component:SNARE complex); GO:0006887(biological_process:exocytosis); GO:0006906(biological_process:vesicle fusion); GO:0000149(molecular_function:SNARE binding); GO:0016021(cellular_component:integral component of membrane)	K08516	YKT6	map04130(SNARE interactions in vesicular transport)	COG5143(U:Intracellular trafficking, secretion, and vesicular transport )
DN562882_c0_g1	-1.70588	1.22411e-15	2.75534e-13	yes	down	gi|731417990|ref|XP_002279418.3|( PREDICTED: protein trichome birefringence-like 19 [Vitis vinifera])	GO:0016020(cellular_component:membrane); GO:0005794(cellular_component:Golgi apparatus); GO:0016413(molecular_function:O-acetyltransferase activity); GO:0071554(biological_process:cell wall organization or biogenesis)
DN555208_c0_g1	-1.98425	1.24468e-15	2.78784e-13	yes	down	gi|590707751|ref|XP_007048092.1|( ABC2 isoform 2 [Theobroma cacao])	GO:0016021(cellular_component:integral component of membrane)				COG0661(R:General function prediction only )
DN545688_c0_g2	-1.66367	1.56225e-15	3.48197e-13	yes	down	gi|359478456|ref|XP_002283592.2|( PREDICTED: protochlorophyllide-dependent translocon component 52, chloroplastic [Vitis vinifera])	GO:0016491(molecular_function:oxidoreductase activity); GO:0051536(molecular_function:iron-sulfur cluster binding); GO:0009507(cellular_component:chloroplast)				COG4638(P:Inorganic ion transport and metabolism )
DN569420_c4_g1	-1.20484	1.58809e-15	3.5223e-13	yes	down	gi|262410511|gb|ACY66803.1|( myb family transcription factor [Castanea mollissima])		K09422	MYBP
DN555276_c0_g1	1.66282	1.71623e-15	3.78804e-13	yes	up	gi|1026027726|ref|XP_016560118.1|( PREDICTED: uncharacterized protein LOC107859582 [Capsicum annuum])
DN551044_c1_g3	-1.94178	1.75608e-15	3.85727e-13	yes	down	gi|902233504|gb|KNA23082.1|( hypothetical protein SOVF_028050 [Spinacia oleracea])	GO:0046872(molecular_function:metal ion binding); GO:0009765(biological_process:photosynthesis, light harvesting); GO:0018298(biological_process:protein-chromophore linkage); GO:0016168(molecular_function:chlorophyll binding); GO:0016021(cellular_component:integral component of membrane); GO:0009522(cellular_component:photosystem I); GO:0009535(cellular_component:chloroplast thylakoid membrane)	K08915	LHCB4	map00196(Photosynthesis - antenna proteins)
DN545803_c2_g1	-5.3934	2.10571e-15	4.603e-13	yes	down	gi|620981748|ref|XP_001515708.3|( PREDICTED: elongation factor 2 [Ornithorhynchus anatinus])	GO:0045121(cellular_component:membrane raft); GO:0002039(molecular_function:p53 binding); GO:0051593(biological_process:response to folic acid); GO:0042542(biological_process:response to hydrogen peroxide); GO:0019901(molecular_function:protein kinase binding); GO:0014009(biological_process:glial cell proliferation); GO:0045471(biological_process:response to ethanol); GO:0044822(molecular_functio…	K03234	EEF2		COG0480(J:Translation, ribosomal structure and biogenesis )
DN563355_c1_g1	-1.71823	2.28506e-15	4.97114e-13	yes	down	gi|567879233|ref|XP_006432175.1|( hypothetical protein CICLE_v10000963mg [Citrus clementina])	GO:0055114(biological_process:oxidation-reduction process); GO:0003863(molecular_function:3-methyl-2-oxobutanoate dehydrogenase (2-methylpropanoyl-transferring) activity)	K00166	BCKDHA, bkdA1	map00640(Propanoate metabolism); map00280(Valine, leucine and isoleucine degradation)	COG1071(C:Energy production and conversion )
DN542746_c0_g1	-1.52849	2.5589e-15	5.54039e-13	yes	down	gi|1009151273|ref|XP_015893466.1|( PREDICTED: PI-PLC X-box domain-containing protein DDB_G0293730 [Ziziphus jujuba])	GO:0006629(biological_process:lipid metabolic process); GO:0008081(molecular_function:phosphoric diester hydrolase activity)
DN567795_c2_g1	-1.34701	2.63164e-15	5.67087e-13	yes	down	gi|674938208|emb|CDX95236.1|( BnaC09g16340D [Brassica napus])
DN570762_c12_g1	1.16008	2.73827e-15	5.87281e-13	yes	up	gi|225444253|ref|XP_002273016.1|( PREDICTED: probable LRR receptor-like serine/threonine-protein kinase At1g56130 [Vitis vinifera])	GO:0005886(cellular_component:plasma membrane); GO:0004674(molecular_function:protein serine/threonine kinase activity)
DN570538_c1_g1	-2.66281	3.12563e-15	6.67212e-13	yes	down	gi|720013369|ref|XP_010260151.1|( PREDICTED: protein REVEILLE 8 isoform X2 [Nelumbo nucifera])	GO:0006355(biological_process:regulation of transcription, DNA-templated); GO:0003677(molecular_function:DNA binding); GO:0005634(cellular_component:nucleus)
DN565259_c1_g1	-1.86197	3.24963e-15	6.90441e-13	yes	down	gi|225446765|ref|XP_002278399.1|( PREDICTED: transcription factor PIF4 [Vitis vinifera])		K16189	PIF4	map04075(Plant hormone signal transduction)
DN558742_c0_g1	-2.04324	4.18487e-15	8.85013e-13	yes	down	gi|1012216068|ref|XP_015934473.1|( PREDICTED: protein STAY-GREEN LIKE, chloroplastic [Arachis duranensis])	GO:0016020(cellular_component:membrane)
DN565238_c0_g1	1.66944	5.42375e-15	1.1417e-12	yes	up	gi|731426368|ref|XP_010663590.1|( PREDICTED: ethylene-responsive transcription factor ERF118 isoform X1 [Vitis vinifera])
DN564058_c1_g2	-1.37473	5.49597e-15	1.15157e-12	yes	down	gi|698472043|ref|XP_009784172.1|( PREDICTED: fimbrin-1-like isoform X2 [Nicotiana sylvestris])	GO:0003779(molecular_function:actin binding)	K17275	PLS1		COG5069(Z:Cytoskeleton )
DN613635_c0_g1	-5.44466	5.55723e-15	1.15906e-12	yes	down	gi|74198040|dbj|BAE35200.1|( unnamed protein product [Mus musculus])		K01379	CTSD
DN555795_c0_g1	-2.00813	6.03329e-15	1.25261e-12	yes	down	gi|823213041|ref|XP_012439263.1|( PREDICTED: phosphoribulokinase, chloroplastic [Gossypium raimondii])	GO:0005975(biological_process:carbohydrate metabolic process); GO:0008974(molecular_function:phosphoribulokinase activity); GO:0016310(biological_process:phosphorylation); GO:0005524(molecular_function:ATP binding)	K00855	PRK, prkB	map00710(Carbon fixation in photosynthetic organisms)	COG0572(F:Nucleotide transport and metabolism )
DN558867_c0_g1	-1.53865	7.48682e-15	1.54732e-12	yes	down	gi|641834712|gb|KDO53701.1|( hypothetical protein CISIN_1g023739mg [Citrus sinensis])
DN561407_c2_g4	-2.02434	8.12223e-15	1.67105e-12	yes	down	gi|590578928|ref|XP_007013645.1|( S-adenosyl-L-methionine-dependent methyltransferases superfamily protein [Theobroma cacao])	GO:0008168(molecular_function:methyltransferase activity); GO:0032259(biological_process:methylation)
DN555283_c0_g1	-1.48404	8.42394e-15	1.72531e-12	yes	down	gi|1012231128|ref|XP_015938409.1|( PREDICTED: glucose-6-phosphate 1-dehydrogenase, chloroplastic-like [Arachis duranensis])	GO:0050661(molecular_function:NADP binding); GO:0004345(molecular_function:glucose-6-phosphate dehydrogenase activity); GO:0006006(biological_process:glucose metabolic process); GO:0006098(biological_process:pentose-phosphate shunt); GO:0055114(biological_process:oxidation-reduction process)	K00036	G6PD, zwf	map00480(Glutathione metabolism); map00030(Pentose phosphate pathway)	COG0364(G:Carbohydrate transport and metabolism )
DN569747_c2_g1	-4.73503	8.91442e-15	1.81632e-12	yes	down	gi|2193870|dbj|BAA20419.1|( reverse transcriptase [Mus musculus])
DN553074_c0_g2	-1.63737	8.94817e-15	1.81632e-12	yes	down	gi|359478275|ref|XP_002274820.2|( PREDICTED: uncharacterized protein LOC100249037 [Vitis vinifera])
DN568614_c1_g1	-1.64929	9.94525e-15	2.00084e-12	yes	down	gi|225441779|ref|XP_002283552.1|( PREDICTED: translation factor GUF1 homolog, chloroplastic [Vitis vinifera])	GO:0005525(molecular_function:GTP binding); GO:0005622(cellular_component:intracellular); GO:0006412(biological_process:translation); GO:0003924(molecular_function:GTPase activity)	K06207	typA, bipA
DN561031_c0_g1	1.42302	1.04877e-14	2.10068e-12	yes	up	gi|345104319|gb|AEN70981.1|( pectate lyase [Gossypium davidsonii])	GO:0046872(molecular_function:metal ion binding); GO:0030570(molecular_function:pectate lyase activity); GO:0045490(biological_process:pectin catabolic process)	K01728	pel	map00040(Pentose and glucuronate interconversions)	COG3866(G:Carbohydrate transport and metabolism )
DN560654_c1_g1	1.17116	1.07656e-14	2.14689e-12	yes	up	gi|703132650|ref|XP_010105176.1|( CTP synthase [Morus notabilis])	GO:0006541(biological_process:glutamine metabolic process); GO:0003883(molecular_function:CTP synthase activity); GO:0005524(molecular_function:ATP binding); GO:0044210(biological_process:'de novo' CTP biosynthetic process)	K01937	pyrG, CTPS	map00240(Pyrimidine metabolism)
DN566180_c1_g2	-1.67487	1.15694e-14	2.29711e-12	yes	down	gi|224133736|ref|XP_002321648.1|( hypothetical protein POPTR_0015s09800g [Populus trichocarpa])	GO:0003824(molecular_function:catalytic activity)	K06617	E2.4.1.82	map00052(Galactose metabolism)
DN526535_c0_g2	-5.5194	1.20975e-14	2.39152e-12	yes	down	gi|58477732|gb|AAH89817.1|( Fth1 protein [Rattus norvegicus])		K00522	FTH1		COG1528(P:Inorganic ion transport and metabolism )
DN557791_c2_g1	-2.97724	1.26148e-14	2.48299e-12	yes	down	gi|1021033087|gb|KZM90871.1|( hypothetical protein DCAR_021764 [Daucus carota subsp. sativus])		K01188	E3.2.1.21	map00460(Cyanoamino acid metabolism); map00940(Phenylpropanoid biosynthesis); map00500(Starch and sucrose metabolism)
DN559422_c0_g4	-5.08857	1.44886e-14	2.83951e-12	yes	down	gi|926708692|ref|XP_005689254.2|( PREDICTED: polyadenylate-binding protein 1 isoform X1 [Capra hircus])	GO:0010494(cellular_component:cytoplasmic stress granule); GO:0003723(molecular_function:RNA binding); GO:0005681(cellular_component:spliceosomal complex); GO:0008380(biological_process:RNA splicing); GO:0031047(biological_process:gene silencing by RNA); GO:2000623(biological_process:negative regulation of nuclear-transcribed mRNA catabolic process, nonsense-mediated decay); GO:0005515(molecular_…	K13126	PABPC	map03018(RNA degradation); map03013(RNA transport); map03015(mRNA surveillance pathway)
DN570009_c5_g1	1.55077	1.57189e-14	3.06742e-12	yes	up	gi|659115235|ref|XP_008457454.1|( PREDICTED: transcription factor PCL1-like [Cucumis melo])
DN548247_c1_g2	-3.68195	1.82011e-14	3.53662e-12	yes	down	gi|225427222|ref|XP_002278326.1|( PREDICTED: transcriptional regulator SUPERMAN [Vitis vinifera])	GO:0005488(molecular_function:binding)
DN553303_c0_g2	-2.16568	1.94403e-14	3.76132e-12	yes	down	gi|731323402|ref|XP_010672412.1|( PREDICTED: transcription factor bHLH113 isoform X1 [Beta vulgaris subsp. vulgaris])	GO:0046983(molecular_function:protein dimerization activity)
DN567942_c0_g2	-1.44439	2.13883e-14	4.12069e-12	yes	down	gi|1009130982|ref|XP_015882592.1|( PREDICTED: uncharacterized protein LOC107418410 [Ziziphus jujuba])
DN567389_c1_g1	-2.18652	2.3395e-14	4.48829e-12	yes	down	gi|743907624|ref|XP_011047242.1|( PREDICTED: uncharacterized protein LOC105141657 [Populus euphratica])
DN567867_c1_g2	2.02919	2.51954e-14	4.81338e-12	yes	up	gi|794462747|gb|AKA58500.1|( ethylene receptor 2 [Paeonia lactiflora])	GO:0009873(biological_process:ethylene-activated signaling pathway); GO:0004673(molecular_function:protein histidine kinase activity); GO:0006468(biological_process:protein phosphorylation); GO:0044425(cellular_component:membrane part); GO:0038023(molecular_function:signaling receptor activity)	K14509	ETR, ERS	map04016(MAPK signaling pathway - plant); map04075(Plant hormone signal transduction)
DN545544_c4_g1	4.01288	2.54856e-14	4.84846e-12	yes	up	gi|985387242|ref|XP_015373907.1|( PREDICTED: unconventional myosin-XVIIIa-like isoform X1 [Diuraphis noxia])	GO:0016459(cellular_component:myosin complex); GO:0005524(molecular_function:ATP binding); GO:0003774(molecular_function:motor activity)	K10362	MYO18
DN568632_c2_g1	1.0924	2.84311e-14	5.38626e-12	yes	up	gi|645269487|ref|XP_008240022.1|( PREDICTED: DNAJ protein JJJ1 homolog [Prunus mume])		K09506	DNAJA5
DN561844_c0_g1	-1.11425	3.04865e-14	5.7517e-12	yes	down	gi|731418213|ref|XP_010660593.1|( PREDICTED: uncharacterized protein LOC100260066 isoform X1 [Vitis vinifera])	GO:1903959(biological_process:regulation of anion transmembrane transport); GO:0005247(molecular_function:voltage-gated chloride channel activity); GO:0016021(cellular_component:integral component of membrane); GO:0006821(biological_process:chloride transport)	K05016	CLCN7		COG0038(P:Inorganic ion transport and metabolism )
DN548680_c1_g1	4.38239	3.23713e-14	6.08205e-12	yes	up	gi|193678959|ref|XP_001952166.1|( PREDICTED: uncharacterized protein LOC100158974 isoform X1 [Acyrthosiphon pisum])
DN549394_c4_g1	2.20818	3.25166e-14	6.08421e-12	yes	up	gi|802600190|ref|XP_012072816.1|( PREDICTED: neurofilament heavy polypeptide [Jatropha curcas])	GO:0030001(biological_process:metal ion transport); GO:0046872(molecular_function:metal ion binding)
DN563930_c2_g1	-1.2986	3.26553e-14	6.08513e-12	yes	down	None	None	None	None	None	None
DN560916_c1_g1	-1.74773	3.39523e-14	6.301e-12	yes	down	gi|802741448|ref|XP_012087086.1|( PREDICTED: methylsterol monooxygenase 1-1-like [Jatropha curcas])	GO:0006633(biological_process:fatty acid biosynthetic process); GO:0016491(molecular_function:oxidoreductase activity); GO:0005506(molecular_function:iron ion binding); GO:0016021(cellular_component:integral component of membrane); GO:0055114(biological_process:oxidation-reduction process)	K14423;K20028	ZDHHC2_15_20;SMO1	map00100(Steroid biosynthesis)	COG3000(I:Lipid transport and metabolism )
DN561973_c0_g1	-2.13552	3.63089e-14	6.71094e-12	yes	down	gi|297742917|emb|CBI35784.3|( unnamed protein product [Vitis vinifera])	GO:0004672(molecular_function:protein kinase activity); GO:0006468(biological_process:protein phosphorylation); GO:0005524(molecular_function:ATP binding); GO:0016021(cellular_component:integral component of membrane)
DN230939_c0_g1	-5.27943	3.72569e-14	6.83064e-12	yes	down	gi|84794552|ref|NP_061346.2|( phosphatidylethanolamine-binding protein 1 [Mus musculus])					COG1881(S:Function unknown )
DN556396_c2_g3	3.30202	3.713e-14	6.83064e-12	yes	up	gi|802713893|ref|XP_012084685.1|( PREDICTED: subtilisin-like protease SBT4.14 [Jatropha curcas])	GO:0005488(molecular_function:binding)	K03644	lipA	map00785(Lipoic acid metabolism)
DN567084_c2_g1	1.68716	4.02206e-14	7.315e-12	yes	up	gi|1009121083|ref|XP_015877267.1|( PREDICTED: vacuolar amino acid transporter 1-like [Ziziphus jujuba])		K15015	SLC32A, VGAT
DN532297_c0_g1	-2.49137	4.01858e-14	7.315e-12	yes	down	gi|1035897469|gb|OAY27071.1|( hypothetical protein MANES_16G097300 [Manihot esculenta])
DN562069_c5_g2	-5.2036	4.59485e-14	8.32346e-12	yes	down	gi|60830534|gb|AAX36933.1|( eukaryotic translation elongation factor 1 alpha 1 [synthetic construct])	GO:0005737(cellular_component:cytoplasm); GO:0003746(molecular_function:translation elongation factor activity); GO:0005525(molecular_function:GTP binding); GO:0006414(biological_process:translational elongation); GO:0003924(molecular_function:GTPase activity)	K03231	EEF1A	map03013(RNA transport)	COG5256(J:Translation, ribosomal structure and biogenesis )
DN568561_c2_g2	2.10746	4.8863e-14	8.81629e-12	yes	up	gi|731403758|ref|XP_010655181.1|( PREDICTED: putative receptor-like protein kinase At3g47110 [Vitis vinifera])		K04730	IRAK1
DN568448_c3_g1	-1.55322	5.14824e-14	9.21576e-12	yes	down	gi|728833532|gb|KHG12975.1|( Alpha-galactosidase [Gossypium arboreum])	GO:0005975(biological_process:carbohydrate metabolic process); GO:0052692(molecular_function:raffinose alpha-galactosidase activity)	K07407	E3.2.1.22B, galA, rafA	map00600(Sphingolipid metabolism); map00603(Glycosphingolipid biosynthesis - globo and isoglobo series); map00561(Glycerolipid metabolism); map00052(Galactose metabolism)
DN558061_c1_g1	-1.21554	5.18327e-14	9.24207e-12	yes	down	gi|827092213|gb|AKJ66815.1|( glutathione peroxidase [Populus euphratica])	GO:0004602(molecular_function:glutathione peroxidase activity); GO:0098869(biological_process:cellular oxidant detoxification); GO:0055114(biological_process:oxidation-reduction process); GO:0006979(biological_process:response to oxidative stress)	K00432	gpx	map00590(Arachidonic acid metabolism); map00480(Glutathione metabolism)	COG0386(O:Posttranslational modification, protein turnover, chaperones )
DN555931_c0_g1	-2.41673	5.74895e-14	1.02107e-11	yes	down	gi|225445464|ref|XP_002281941.1|( PREDICTED: adenine nucleotide transporter BT1, chloroplastic/mitochondrial [Vitis vinifera])	GO:0003735(molecular_function:structural constituent of ribosome); GO:0006810(biological_process:transport); GO:0016020(cellular_component:membrane); GO:0006412(biological_process:translation)	K14684	SLC25A23S
DN566408_c1_g1	1.1674	6.2317e-14	1.1025e-11	yes	up	gi|702427319|ref|XP_010068016.1|( PREDICTED: disease resistance protein At4g27190-like [Eucalyptus grandis])
DN562404_c0_g1	-2.33787	6.84386e-14	1.20611e-11	yes	down	gi|147786897|emb|CAN73299.1|( hypothetical protein VITISV_005183 [Vitis vinifera])
DN548361_c1_g1	1.84219	7.63369e-14	1.34011e-11	yes	up	None	None	None	None	None	None
DN561816_c0_g1	1.2368	8.05667e-14	1.40893e-11	yes	up	gi|225434974|ref|XP_002283965.1|( PREDICTED: putative E3 ubiquitin-protein ligase XBAT31 [Vitis vinifera])	GO:0008270(molecular_function:zinc ion binding)
DN546233_c0_g1	-2.05261	8.19877e-14	1.42828e-11	yes	down	gi|823263147|ref|XP_012464337.1|( PREDICTED: thioredoxin F-type, chloroplastic-like [Gossypium raimondii])	GO:0005623(cellular_component:cell); GO:0045454(biological_process:cell redox homeostasis); GO:0015035(molecular_function:protein disulfide oxidoreductase activity); GO:0006662(biological_process:glycerol ether metabolic process); GO:0055114(biological_process:oxidation-reduction process)	K03671	trxA
DN569964_c3_g2	-2.75256	8.26535e-14	1.42893e-11	yes	down	gi|1009170436|ref|XP_015866198.1|( PREDICTED: granule-bound starch synthase 1, chloroplastic/amyloplastic-like [Ziziphus jujuba])	GO:0009501(cellular_component:amyloplast); GO:0004373(molecular_function:glycogen (starch) synthase activity); GO:0019252(biological_process:starch biosynthetic process); GO:0009507(cellular_component:chloroplast)	K13679	WAXY	map00500(Starch and sucrose metabolism)
DN557948_c0_g1	-2.2107	8.26497e-14	1.42893e-11	yes	down	gi|225458990|ref|XP_002285583.1|( PREDICTED: glutamyl-tRNA reductase 1, chloroplastic [Vitis vinifera])	GO:0050661(molecular_function:NADP binding); GO:0006782(biological_process:protoporphyrinogen IX biosynthetic process); GO:0008883(molecular_function:glutamyl-tRNA reductase activity); GO:0055114(biological_process:oxidation-reduction process)	K02492	hemA	map00860(Porphyrin and chlorophyll metabolism)	COG0373(H:Coenzyme transport and metabolism )
DN564703_c0_g1	-1.40393	8.86116e-14	1.52613e-11	yes	down	gi|147854550|emb|CAN78572.1|( hypothetical protein VITISV_020580 [Vitis vinifera])	GO:0000160(biological_process:phosphorelay signal transduction system); GO:0010118(biological_process:stomatal movement); GO:0009785(biological_process:blue light signaling pathway); GO:0004674(molecular_function:protein serine/threonine kinase activity); GO:0009638(biological_process:phototropism); GO:0042802(molecular_function:identical protein binding); GO:0023014(biological_process:signal tra…	K20715	PHOT
DN564085_c1_g1	-1.40217	9.02644e-14	1.54873e-11	yes	down	gi|763757912|gb|KJB25243.1|( hypothetical protein B456_004G182300 [Gossypium raimondii])	GO:0055114(biological_process:oxidation-reduction process); GO:1901006(biological_process:ubiquinone-6 biosynthetic process); GO:0003954(molecular_function:NADH dehydrogenase activity)				COG0702(G:Carbohydrate transport and metabolism); COG0702(M:Cell wall/membrane/envelope biogenesis)
DN567702_c1_g1	1.13138	9.53867e-14	1.63047e-11	yes	up	gi|225449026|ref|XP_002273050.1|( PREDICTED: uncharacterized protein LOC100253096 [Vitis vinifera])	GO:0008270(molecular_function:zinc ion binding)
DN566251_c1_g1	-1.3725	9.7327e-14	1.6574e-11	yes	down	gi|1012215345|ref|XP_015934282.1|( PREDICTED: nucleobase-ascorbate transporter 3 [Arachis duranensis])	GO:0006810(biological_process:transport); GO:0016020(cellular_component:membrane)	K14611	SLC23A1_2, SVCT1_2
DN564538_c0_g1	-2.35176	1.01238e-13	1.71758e-11	yes	down	gi|470144671|ref|XP_004307972.1|( PREDICTED: spermine synthase [Fragaria vesca subsp. vesca])	GO:0006596(biological_process:polyamine biosynthetic process); GO:0004766(molecular_function:spermidine synthase activity)	K00797	speE, SRM	map00270(Cysteine and methionine metabolism); map00480(Glutathione metabolism); map00330(Arginine and proline metabolism); map00410(beta-Alanine metabolism)
DN551217_c0_g1	-1.08102	1.02659e-13	1.7352e-11	yes	down	gi|848871088|ref|XP_012836124.1|( PREDICTED: alpha carbonic anhydrase 1, chloroplastic-like [Erythranthe guttata])	GO:0046872(molecular_function:metal ion binding)
DN558762_c0_g1	-1.1305	1.25122e-13	2.10705e-11	yes	down	gi|802751094|ref|XP_012087943.1|( PREDICTED: protein SSUH2 homolog [Jatropha curcas])
DN558013_c0_g1	-3.17593	1.29209e-13	2.16785e-11	yes	down	gi|225442677|ref|XP_002284798.1|( PREDICTED: thionin-like protein 2 [Vitis vinifera])
DN547323_c1_g3	-2.04365	1.40431e-13	2.34747e-11	yes	down	gi|1035925651|gb|OAY55239.1|( hypothetical protein MANES_03G138900 [Manihot esculenta])
DN557384_c0_g1	-1.85147	1.48339e-13	2.47058e-11	yes	down	gi|947048469|gb|KRG97997.1|( hypothetical protein GLYMA_18G043500 [Glycine max])	GO:0004672(molecular_function:protein kinase activity); GO:0016020(cellular_component:membrane); GO:0000166(molecular_function:nucleotide binding)
DN536591_c0_g2	-2.80621	1.51165e-13	2.50845e-11	yes	down	gi|1002843526|ref|XP_015689218.1|( PREDICTED: serine decarboxylase 1 [Oryza brachyantha])		K01590	hdc, HDC	map00340(Histidine metabolism)
DN563187_c0_g2	1.92801	1.53305e-13	2.53471e-11	yes	up	gi|743825392|ref|XP_011022513.1|( PREDICTED: abscisic acid receptor PYL8-like [Populus euphratica])	GO:0004864(molecular_function:protein phosphatase inhibitor activity); GO:0004872(molecular_function:receptor activity); GO:0010427(molecular_function:abscisic acid binding); GO:0009738(biological_process:abscisic acid-activated signaling pathway); GO:0043086(biological_process:negative regulation of catalytic activity); GO:0080163(biological_process:regulation of protein serine/threonine phospha…	K14496	PYL	map04016(MAPK signaling pathway - plant); map04075(Plant hormone signal transduction)
DN568596_c1_g1	2.4244	1.63725e-13	2.69719e-11	yes	up	gi|224054500|ref|XP_002298291.1|( hypothetical protein POPTR_0001s26280g [Populus trichocarpa])
DN559463_c0_g1	1.0912	1.64676e-13	2.70306e-11	yes	up	gi|1025383066|ref|XP_016446146.1|( PREDICTED: urease isoform X1 [Nicotiana tabacum])		K01427	URE	map00220(Arginine biosynthesis); map00230(Purine metabolism)	COG0832(E:Amino acid transport and metabolism ); COG0831(E:Amino acid transport and metabolism ); COG0804(E:Amino acid transport and metabolism )
DN569943_c4_g2	-1.20434	1.97871e-13	3.23626e-11	yes	down	gi|470102607|ref|XP_004287743.1|( PREDICTED: protein STRICTOSIDINE SYNTHASE-LIKE 5-like [Fragaria vesca subsp. vesca])
DN552270_c3_g3	-2.31004	2.00908e-13	3.27415e-11	yes	down	gi|720018892|ref|XP_010261937.1|( PREDICTED: uncharacterized protein LOC104600594 [Nelumbo nucifera])
DN565631_c1_g1	1.52456	2.06625e-13	3.3553e-11	yes	up	gi|1035902042|gb|OAY31642.1|( hypothetical protein MANES_14G129000 [Manihot esculenta])	GO:0016131(biological_process:brassinosteroid metabolic process); GO:0005506(molecular_function:iron ion binding); GO:0020037(molecular_function:heme binding); GO:0016705(molecular_function:oxidoreductase activity, acting on paired donors, with incorporation or reduction of molecular oxygen); GO:0016021(cellular_component:integral component of membrane); GO:0008395(molecular_function:steroid hydr…	K15639	CYP734A1, BAS1	map00905(Brassinosteroid biosynthesis)	COG2124(Q:Secondary metabolites biosynthesis, transport and catabolism )
DN569585_c3_g2	1.29136	2.44752e-13	3.96028e-11	yes	up	gi|590651177|ref|XP_007032831.1|( Malectin/receptor-like protein kinase family protein, putative [Theobroma cacao])
DN564165_c3_g1	-1.02254	2.45915e-13	3.96499e-11	yes	down	gi|731380326|ref|XP_002269785.3|( PREDICTED: palmitoyl-protein thioesterase 1-like [Vitis vinifera])	GO:0098599(molecular_function:palmitoyl hydrolase activity); GO:0098734(biological_process:macromolecule depalmitoylation)	K01074	PPT	map00062(Fatty acid elongation)	COG1075(R:General function prediction only )
DN561735_c3_g1	1.45243	2.58695e-13	4.1563e-11	yes	up	None	None	None	None	None	None
DN557193_c0_g2	-1.39465	2.69795e-13	4.31939e-11	yes	down	gi|225429195|ref|XP_002271890.1|( PREDICTED: probable zinc metallopeptidase EGY3, chloroplastic [Vitis vinifera])	GO:0016021(cellular_component:integral component of membrane)				COG0750(M:Cell wall/membrane/envelope biogenesis )
DN555466_c3_g1	4.1308	2.71055e-13	4.32432e-11	yes	up	gi|641657027|ref|XP_008180188.1|( PREDICTED: cell surface glycoprotein 1 [Acyrthosiphon pisum])
DN536720_c0_g1	4.20039	3.04956e-13	4.84816e-11	yes	up	gi|1031698721|ref|NP_001313591.1|( apolipoprotein D precursor [Acyrthosiphon pisum])	GO:0031409(molecular_function:pigment binding)	K03098	APOD
DN567453_c0_g2	-1.72236	3.08002e-13	4.87952e-11	yes	down	gi|976862268|gb|KVH52325.1|( Zinc/iron permease [Cynara cardunculus var. scolymus])	GO:0006810(biological_process:transport)	K14709	SLC39A1_2_3, ZIP1_2_3
DN550506_c0_g3	-1.84064	3.20619e-13	5.04426e-11	yes	down	gi|470128381|ref|XP_004300121.1|( PREDICTED: glyceraldehyde-3-phosphate dehydrogenase B, chloroplastic [Fragaria vesca subsp. vesca])	GO:0051287(molecular_function:NAD binding); GO:0006006(biological_process:glucose metabolic process); GO:0016620(molecular_function:oxidoreductase activity, acting on the aldehyde or oxo group of donors, NAD or NADP as acceptor); GO:0055114(biological_process:oxidation-reduction process); GO:0050661(molecular_function:NADP binding)	K05298	GAPA	map00710(Carbon fixation in photosynthetic organisms)	COG0057(G:Carbohydrate transport and metabolism )
DN552680_c0_g1	2.38568	3.38737e-13	5.31092e-11	yes	up	gi|848860609|ref|XP_012831144.1|( PREDICTED: protein EDS1B-like [Erythranthe guttata])		K18875	EDS1	map04626(Plant-pathogen interaction)
DN563920_c1_g2	-2.51169	3.87092e-13	6.04821e-11	yes	down	gi|1035894634|gb|OAY24238.1|( hypothetical protein MANES_18G145600 [Manihot esculenta])		K05391	CNGF	map04626(Plant-pathogen interaction)
DN564736_c8_g1	-5.02605	3.95331e-13	6.15579e-11	yes	down	gi|62859813|ref|NP_001016692.1|( eukaryotic translation elongation factor 1 alpha 1 [Xenopus tropicalis])	GO:0005829(cellular_component:cytosol); GO:0003746(molecular_function:translation elongation factor activity); GO:0032587(cellular_component:ruffle membrane); GO:0071364(biological_process:cellular response to epidermal growth factor stimulus); GO:0005730(cellular_component:nucleolus); GO:0030864(cellular_component:cortical actin cytoskeleton); GO:0070062(cellular_component:extracellular exosome)…	K03231	EEF1A	map03013(RNA transport)
DN559655_c2_g1	3.26585	3.99015e-13	6.19195e-11	yes	up
DN563064_c0_g1	-1.44813	4.15842e-13	6.43112e-11	yes	down	gi|1009144793|ref|XP_015889994.1|( PREDICTED: pheophytinase, chloroplastic [Ziziphus jujuba])	GO:0009941(cellular_component:chloroplast envelope)				COG0596(R:General function prediction only )
DN455052_c0_g1	-5.20571	4.22624e-13	6.51385e-11	yes	down	gi|34538599|ref|NP_904329.1|( NADH dehydrogenase subunit 2 (mitochondrion) [Mus musculus])	GO:0016020(cellular_component:membrane)	K03879	ND2	map00190(Oxidative phosphorylation)
DN559993_c0_g1	1.51633	4.28014e-13	6.57464e-11	yes	up	gi|1031986681|ref|NP_001314192.1|( ethylene-responsive transcription factor RAP2-3-like [Gossypium hirsutum])		K09286	EREBP
DN560885_c0_g1	1.72575	4.52393e-13	6.92572e-11	yes	up	gi|302142841|emb|CBI20136.3|( unnamed protein product [Vitis vinifera])	GO:0016491(molecular_function:oxidoreductase activity); GO:0004672(molecular_function:protein kinase activity); GO:0006468(biological_process:protein phosphorylation); GO:0016020(cellular_component:membrane)
DN566011_c1_g3	2.07126	4.62628e-13	7.05865e-11	yes	up	gi|1000984473|ref|XP_015578519.1|( PREDICTED: beta-glucosidase 24 isoform X2 [Ricinus communis])		K01188	E3.2.1.21	map00460(Cyanoamino acid metabolism); map00940(Phenylpropanoid biosynthesis); map00500(Starch and sucrose metabolism)
DN568439_c6_g2	-2.18812	5.13555e-13	7.80947e-11	yes	down	gi|731422346|ref|XP_010662087.1|( PREDICTED: origin recognition complex subunit 3 [Vitis vinifera])		K02605	ORC3
DN551949_c1_g1	2.07829	5.28291e-13	8.00678e-11	yes	up	None	None	None	None	None	None
DN551128_c3_g2	-2.43793	6.1644e-13	9.31173e-11	yes	down	gi|590562284|ref|XP_007009041.1|( Anthranilate synthase alpha subunit 1 [Theobroma cacao])	GO:0000162(biological_process:tryptophan biosynthetic process); GO:0004049(molecular_function:anthranilate synthase activity)	K01657	trpE	map00400(Phenylalanine, tyrosine and tryptophan biosynthesis)	COG0147(E:Amino acid transport and metabolism )
DN554617_c0_g1	-1.5002	6.25534e-13	9.41781e-11	yes	down	gi|1025314134|ref|XP_016502644.1|( PREDICTED: protein DETOXIFICATION 27-like isoform X1 [Nicotiana tabacum])	GO:0006855(biological_process:drug transmembrane transport); GO:0016021(cellular_component:integral component of membrane); GO:0015297(molecular_function:antiporter activity); GO:0015238(molecular_function:drug transmembrane transporter activity)	K03327	TC.MATE, SLC47A, norM, mdtK, dinF
DN569878_c5_g1	1.13455	6.68629e-13	1.00334e-10	yes	up	gi|728809369|gb|KHF98972.1|( Alpha-glucan phosphorylase, H isozyme [Gossypium arboreum])	GO:0008184(molecular_function:glycogen phosphorylase activity); GO:0005829(cellular_component:cytosol); GO:0005980(biological_process:glycogen catabolic process); GO:0009414(biological_process:response to water deprivation); GO:0009507(cellular_component:chloroplast); GO:0030170(molecular_function:pyridoxal phosphate binding)	K00688	PYG, glgP	map00500(Starch and sucrose metabolism)	COG0058(G:Carbohydrate transport and metabolism )
DN569145_c2_g2	1.03679	8.34702e-13	1.24843e-10	yes	up	gi|296086711|emb|CBI32346.3|( unnamed protein product [Vitis vinifera])
DN565863_c2_g1	1.83933	8.54263e-13	1.2735e-10	yes	up	gi|694393712|ref|XP_009372283.1|( PREDICTED: REF/SRPP-like protein At1g67360 [Pyrus x bretschneideri])
DN550943_c1_g1	2.1062	9.06631e-13	1.34715e-10	yes	up	None	None	None	None	None	None
DN567406_c0_g1	-1.29434	9.86947e-13	1.46171e-10	yes	down	gi|568858295|ref|XP_006482689.1|( PREDICTED: chaperone protein ClpB3, chloroplastic isoform X1 [Citrus sinensis])	GO:0016485(biological_process:protein processing); GO:0009658(biological_process:chloroplast organization); GO:0005524(molecular_function:ATP binding); GO:0009570(cellular_component:chloroplast stroma); GO:0009408(biological_process:response to heat)	K03695	clpB		COG0542(O:Posttranslational modification, protein turnover, chaperones )
DN550845_c0_g2	2.70652	1.019e-12	1.50429e-10	yes	up	None	None	None	None	None	None
DN563291_c0_g1	1.15924	1.02432e-12	1.50723e-10	yes	up	gi|1035901199|gb|OAY30799.1|( hypothetical protein MANES_14G059800 [Manihot esculenta])	GO:0010167(biological_process:response to nitrate); GO:0016021(cellular_component:integral component of membrane); GO:0015706(biological_process:nitrate transport)
DN565896_c1_g1	-1.31367	1.07273e-12	1.56833e-10	yes	down	gi|297739396|emb|CBI29427.3|( unnamed protein product [Vitis vinifera])	GO:0030060(molecular_function:L-malate dehydrogenase activity); GO:0005777(cellular_component:peroxisome); GO:0005975(biological_process:carbohydrate metabolic process); GO:0006108(biological_process:malate metabolic process); GO:0031998(biological_process:regulation of fatty acid beta-oxidation); GO:0006099(biological_process:tricarboxylic acid cycle); GO:0080093(biological_process:regulation of…	K00026	MDH2	map00020(Citrate cycle (TCA cycle)); map00270(Cysteine and methionine metabolism); map00710(Carbon fixation in photosynthetic organisms); map00620(Pyruvate metabolism); map00630(Glyoxylate and dicarboxylate metabolism)
DN560282_c1_g1	-2.88116	1.10945e-12	1.61681e-10	yes	down	gi|51980218|gb|AAU20773.1|( late elongated hypocotyl [Castanea sativa])		K12133	LHY	map04712(Circadian rhythm - plant)
DN568727_c1_g1	-1.73518	1.13009e-12	1.64163e-10	yes	down	gi|1009170436|ref|XP_015866198.1|( PREDICTED: granule-bound starch synthase 1, chloroplastic/amyloplastic-like [Ziziphus jujuba])	GO:0009501(cellular_component:amyloplast); GO:0004373(molecular_function:glycogen (starch) synthase activity); GO:0019252(biological_process:starch biosynthetic process); GO:0009507(cellular_component:chloroplast)	K13679	WAXY	map00500(Starch and sucrose metabolism)	COG0297(G:Carbohydrate transport and metabolism )
DN565303_c0_g1	-1.01879	1.17093e-12	1.69553e-10	yes	down	gi|1009141783|ref|XP_015888372.1|( PREDICTED: uncharacterized protein At4g15545 isoform X1 [Ziziphus jujuba])
DN566011_c1_g1	2.08712	1.18688e-12	1.71318e-10	yes	up	gi|590669979|ref|XP_007037927.1|( Beta-glucosidase 15 [Theobroma cacao])	GO:0008152(biological_process:metabolic process); GO:0004553(molecular_function:hydrolase activity, hydrolyzing O-glycosyl compounds)	K01188	E3.2.1.21	map00460(Cyanoamino acid metabolism); map00940(Phenylpropanoid biosynthesis); map00500(Starch and sucrose metabolism)
DN563861_c1_g1	-1.82309	1.22908e-12	1.76847e-10	yes	down	gi|595863808|ref|XP_007211656.1|( hypothetical protein PRUPE_ppa008970mg [Prunus persica])					COG0702(G:Carbohydrate transport and metabolism); COG0702(M:Cell wall/membrane/envelope biogenesis)
DN535368_c0_g1	-3.29677	1.2452e-12	1.78601e-10	yes	down	gi|1035927377|gb|OAY56964.1|( hypothetical protein MANES_02G059700 [Manihot esculenta])
DN561156_c0_g1	1.39141	1.39889e-12	2.00015e-10	yes	up	None	None	None	None	None	None
DN568823_c1_g2	1.43132	1.50251e-12	2.14157e-10	yes	up	gi|698499772|ref|XP_009795683.1|( PREDICTED: ammonium transporter 1 member 2 [Nicotiana sylvestris])	GO:0072488(biological_process:ammonium transmembrane transport); GO:0016021(cellular_component:integral component of membrane); GO:0008519(molecular_function:ammonium transmembrane transporter activity)	K03320	amt, AMT, MEP		COG0004(P:Inorganic ion transport and metabolism )
DN568614_c1_g2	-1.78729	1.52793e-12	2.171e-10	yes	down	gi|697123326|ref|XP_009615653.1|( PREDICTED: elongation factor G, mitochondrial {ECO:0000255)		K06207	typA, bipA
DN560977_c0_g1	-1.54053	1.55741e-12	2.206e-10	yes	down	gi|985442472|ref|XP_015384401.1|( PREDICTED: BRI1 kinase inhibitor 1 [Citrus sinensis])		K14499	BKI1	map04075(Plant hormone signal transduction)
DN565345_c0_g1	-1.64994	1.57334e-12	2.22164e-10	yes	down	gi|255585958|ref|XP_002533650.1|( PREDICTED: phosphoinositide phospholipase C 2 [Ricinus communis])	GO:0035556(biological_process:intracellular signal transduction); GO:0004871(molecular_function:signal transducer activity); GO:0005622(cellular_component:intracellular); GO:0004435(molecular_function:phosphatidylinositol phospholipase C activity); GO:0016042(biological_process:lipid catabolic process)	K05857	PLCD	map04070(Phosphatidylinositol signaling system); map04933(AGE-RAGE signaling pathway in diabetic complications); map00562(Inositol phosphate metabolism)
DN558498_c0_g1	-1.02428	1.66336e-12	2.34147e-10	yes	down	gi|764645636|ref|XP_011457485.1|( PREDICTED: uncharacterized protein LOC105349460 [Fragaria vesca subsp. vesca])	GO:0051082(molecular_function:unfolded protein binding); GO:0031072(molecular_function:heat shock protein binding)
DN570740_c8_g3	-3.4775	1.80796e-12	2.53717e-10	yes	down	None	None	None	None	None	None
DN569719_c1_g1	-1.8985	1.94009e-12	2.71421e-10	yes	down	gi|225428918|ref|XP_002282614.1|( PREDICTED: RNA pseudouridine synthase 4, mitochondrial isoform X1 [Vitis vinifera])	GO:0009982(molecular_function:pseudouridine synthase activity); GO:0019239(molecular_function:deaminase activity); GO:0003723(molecular_function:RNA binding); GO:0031119(biological_process:tRNA pseudouridine synthesis); GO:0005739(cellular_component:mitochondrion)
DN551409_c3_g4	1.82813	1.95063e-12	2.72059e-10	yes	up	gi|802634434|ref|XP_012077994.1|( PREDICTED: uncharacterized protein LOC105638746 [Jatropha curcas])
DN551070_c1_g2	2.17002	1.97001e-12	2.73922e-10	yes	up	gi|593783477|ref|XP_007154779.1|( hypothetical protein PHAVU_003G147200g [Phaseolus vulgaris])	GO:0016020(cellular_component:membrane)
DN570101_c6_g2	-1.76069	1.97859e-12	2.74276e-10	yes	down	gi|255541011|ref|XP_002511570.1|( PREDICTED: probable methyltransferase PMT2 [Ricinus communis])	GO:0008757(molecular_function:S-adenosylmethionine-dependent methyltransferase activity); GO:0005768(cellular_component:endosome); GO:0005774(cellular_component:vacuolar membrane); GO:0032259(biological_process:methylation); GO:0016021(cellular_component:integral component of membrane); GO:0005802(cellular_component:trans-Golgi network)
DN562246_c1_g1	-1.21317	2.33737e-12	3.23026e-10	yes	down	gi|743874246|ref|XP_011034619.1|( PREDICTED: ribulose bisphosphate carboxylase/oxygenase activase, chloroplastic [Populus euphratica])	GO:0005524(molecular_function:ATP binding); GO:0016021(cellular_component:integral component of membrane); GO:0009535(cellular_component:chloroplast thylakoid membrane)				COG1222(O:Posttranslational modification, protein turnover, chaperones )
DN568316_c0_g1	1.5729	2.36908e-12	3.26416e-10	yes	up	gi|729304543|ref|XP_010527959.1|( PREDICTED: erlin-1-like [Tarenaya hassleriana])	GO:0016021(cellular_component:integral component of membrane); GO:0005730(cellular_component:nucleolus); GO:0009506(cellular_component:plasmodesma); GO:0031625(molecular_function:ubiquitin protein ligase binding); GO:0005774(cellular_component:vacuolar membrane); GO:0030433(biological_process:ER-associated ubiquitin-dependent protein catabolic process); GO:0005783(cellular_component:endoplasmic r…
DN546281_c3_g1	1.69871	2.45401e-12	3.37097e-10	yes	up	None	None	None	None	None	None
DN569757_c2_g1	1.55522	2.48409e-12	3.402e-10	yes	up	gi|1000954830|ref|XP_015578059.1|( PREDICTED: probable leucine-rich repeat receptor-like serine/threonine-protein kinase At3g14840 [Ricinus communis])	GO:0016740(molecular_function:transferase activity)
DN531544_c0_g1	-2.51178	2.66004e-12	3.63203e-10	yes	down	gi|763795048|gb|KJB62044.1|( hypothetical protein B456_009G398600 [Gossypium raimondii])	GO:0016020(cellular_component:membrane)	K14664	ILR1
DN561030_c5_g4	-3.10912	2.88422e-12	3.91295e-10	yes	down	gi|593261940|ref|XP_007133149.1|( hypothetical protein PHAVU_011G155700g [Phaseolus vulgaris])	GO:0046872(molecular_function:metal ion binding); GO:0009765(biological_process:photosynthesis, light harvesting); GO:0018298(biological_process:protein-chromophore linkage); GO:0016168(molecular_function:chlorophyll binding); GO:0016021(cellular_component:integral component of membrane); GO:0009522(cellular_component:photosystem I); GO:0009535(cellular_component:chloroplast thylakoid membrane)	K08914	LHCB3	map00196(Photosynthesis - antenna proteins)
DN569867_c4_g1	-1.03424	2.8916e-12	3.91295e-10	yes	down	gi|1009124437|ref|XP_015879067.1|( PREDICTED: monodehydroascorbate reductase 4, peroxisomal [Ziziphus jujuba])	GO:0050660(molecular_function:flavin adenine dinucleotide binding); GO:0016021(cellular_component:integral component of membrane); GO:0016491(molecular_function:oxidoreductase activity); GO:0055114(biological_process:oxidation-reduction process)	K08232	E1.6.5.4	map00053(Ascorbate and aldarate metabolism)	COG0446(C:Energy production and conversion )
DN562746_c0_g2	2.69811	3.04289e-12	4.10546e-10	yes	up	gi|302143275|emb|CBI21836.3|( unnamed protein product [Vitis vinifera])	GO:0048583(biological_process:regulation of response to stimulus); GO:0071446(biological_process:cellular response to salicylic acid stimulus); GO:0007165(biological_process:signal transduction); GO:0016020(cellular_component:membrane)	K15502	ANKRD28
DN546680_c3_g2	3.44655	3.06943e-12	4.12902e-10	yes	up	gi|347603603|gb|EGY28406.1|( hypothetical protein Rin_00016560 [Candidatus Regiella insecticola 5.15])
DN553382_c4_g1	1.69544	3.07884e-12	4.12946e-10	yes	up	gi|694427101|ref|XP_009341192.1|( PREDICTED: probable LRR receptor-like serine/threonine-protein kinase At1g56140 [Pyrus x bretschneideri])
DN560414_c0_g1	-2.27635	3.12259e-12	4.17011e-10	yes	down	gi|255538962|ref|XP_002510546.1|( PREDICTED: ferredoxin--NADP reductase, leaf isozyme, chloroplastic [Ricinus communis])	GO:0004324(molecular_function:ferredoxin-NADP+ reductase activity); GO:0055114(biological_process:oxidation-reduction process)	K02641	petH	map00195(Photosynthesis)	COG0369(P:Inorganic ion transport and metabolism )
DN532297_c0_g2	-1.96527	3.12749e-12	4.17011e-10	yes	down	gi|1035897469|gb|OAY27071.1|( hypothetical protein MANES_16G097300 [Manihot esculenta])	GO:0016020(cellular_component:membrane)
DN540752_c0_g1	2.08553	3.20916e-12	4.26649e-10	yes	up	gi|1035892729|gb|OAY22341.1|( hypothetical protein MANES_S008400 [Manihot esculenta])		K14496	PYL	map04016(MAPK signaling pathway - plant); map04075(Plant hormone signal transduction)
DN551727_c0_g1	3.58826	3.29583e-12	4.36894e-10	yes	up	gi|1009182562|ref|XP_015872781.1|( PREDICTED: acyl-CoA--sterol O-acyltransferase 1-like [Ziziphus jujuba])
DN554914_c1_g2	-2.52316	3.44554e-12	4.55412e-10	yes	down	gi|590579314|ref|XP_007013752.1|( 2Fe-2S ferredoxin-like superfamily protein [Theobroma cacao])	GO:0046872(molecular_function:metal ion binding); GO:0009055(molecular_function:electron carrier activity); GO:0051536(molecular_function:iron-sulfur cluster binding)				COG0633(C:Energy production and conversion )
DN570240_c4_g1	-2.81723	3.50522e-12	4.61957e-10	yes	down	gi|297738672|emb|CBI27917.3|( unnamed protein product [Vitis vinifera])
DN563850_c0_g1	1.52642	3.5401e-12	4.65205e-10	yes	up	gi|595818199|ref|XP_007204311.1|( hypothetical protein PRUPE_ppa003435mg [Prunus persica])	GO:0006952(biological_process:defense response); GO:0005886(cellular_component:plasma membrane)	K08472	MLO
DN556748_c0_g2	-1.78467	3.56113e-12	4.66621e-10	yes	down	gi|698545463|ref|XP_009767393.1|( PREDICTED: peroxidase 47 [Nicotiana sylvestris])	GO:0046872(molecular_function:metal ion binding); GO:0098869(biological_process:cellular oxidant detoxification); GO:0006979(biological_process:response to oxidative stress); GO:0042744(biological_process:hydrogen peroxide catabolic process); GO:0020037(molecular_function:heme binding); GO:0004601(molecular_function:peroxidase activity); GO:0016021(cellular_component:integral component of membran…	K00430	E1.11.1.7	map00940(Phenylpropanoid biosynthesis)
DN553510_c0_g1	-1.97711	3.8648e-12	5.04956e-10	yes	down	gi|567166615|ref|XP_006397874.1|( hypothetical protein EUTSA_v10001663mg [Eutrema salsugineum])
DN511674_c0_g1	-2.04315	3.99834e-12	5.20907e-10	yes	down	gi|225443543|ref|XP_002277279.1|( PREDICTED: GDSL esterase/lipase At5g45950 [Vitis vinifera])	GO:0016788(molecular_function:hydrolase activity, acting on ester bonds)
DN563903_c0_g1	1.13839	4.46277e-12	5.76459e-10	yes	up	gi|1028965583|ref|XP_016726292.1|( PREDICTED: serine/threonine-protein kinase/endoribonuclease IRE1a-like [Gossypium hirsutum])	GO:0044260(biological_process:cellular macromolecule metabolic process); GO:0044238(biological_process:primary metabolic process); GO:0003824(molecular_function:catalytic activity)	K08852	ERN1	map04141(Protein processing in endoplasmic reticulum)
DN544793_c0_g2	1.87091	4.62494e-12	5.95713e-10	yes	up	gi|590568737|ref|XP_007010880.1|( Cyclic nucleotide-binding transporter 1 isoform 1 [Theobroma cacao])	GO:0006810(biological_process:transport)	K05391	CNGF	map04626(Plant-pathogen interaction)
DN568724_c1_g1	-2.25793	4.73683e-12	6.08402e-10	yes	down	gi|1000957263|ref|XP_015577214.1|( PREDICTED: syntaxin-41 [Ricinus communis])	GO:0012505(cellular_component:endomembrane system); GO:0005484(molecular_function:SNAP receptor activity); GO:0048278(biological_process:vesicle docking); GO:0031201(cellular_component:SNARE complex); GO:0006906(biological_process:vesicle fusion); GO:0006886(biological_process:intracellular protein transport); GO:0000149(molecular_function:SNARE binding); GO:0016021(cellular_component:integral co…	K08489	STX16	map04130(SNARE interactions in vesicular transport)
DN566949_c0_g1	-1.03042	4.90588e-12	6.28339e-10	yes	down	gi|731392445|ref|XP_010651097.1|( PREDICTED: ethylene-responsive transcription factor RAP2-7 isoform X2 [Vitis vinifera])		K09284	AP2
DN556748_c0_g4	-1.84708	5.03228e-12	6.40917e-10	yes	down	gi|920714594|gb|KOM54682.1|( hypothetical protein LR48_Vigan10g057400 [Vigna angularis])	GO:0046872(molecular_function:metal ion binding); GO:0098869(biological_process:cellular oxidant detoxification); GO:0006979(biological_process:response to oxidative stress); GO:0042744(biological_process:hydrogen peroxide catabolic process); GO:0020037(molecular_function:heme binding); GO:0004601(molecular_function:peroxidase activity); GO:0016021(cellular_component:integral component of membran…	K00430	E1.11.1.7	map00940(Phenylpropanoid biosynthesis)
DN551946_c1_g1	1.221	5.6549e-12	7.18204e-10	yes	up	gi|734393786|gb|KHN28328.1|( Casein kinase II subunit alpha-1 [Glycine soja])	GO:0006468(biological_process:protein phosphorylation); GO:0005524(molecular_function:ATP binding); GO:0004674(molecular_function:protein serine/threonine kinase activity)	K03097	CSNK2A	map04712(Circadian rhythm - plant); map03008(Ribosome biogenesis in eukaryotes)
DN565145_c0_g1	-1.24322	5.82669e-12	7.37961e-10	yes	down	gi|297745622|emb|CBI40787.3|( unnamed protein product [Vitis vinifera])
DN562561_c0_g1	-1.2785	6.06571e-12	7.66099e-10	yes	down	None	None	None	None	None	None
DN570769_c2_g1	-2.71371	6.33429e-12	7.97805e-10	yes	down	None	None	None	None	None	None
DN543844_c0_g1	-1.7913	6.37849e-12	8.01152e-10	yes	down	gi|567918570|ref|XP_006451291.1|( hypothetical protein CICLE_v10008680mg [Citrus clementina])
DN551831_c0_g2	-1.30623	6.71659e-12	8.41294e-10	yes	down	gi|965608312|dbj|BAT94803.1|( hypothetical protein VIGAN_08144200 [Vigna angularis var. angularis])	GO:0050794(biological_process:regulation of cellular process); GO:0006351(biological_process:transcription, DNA-templated)	K14484	IAA	map04075(Plant hormone signal transduction)
DN561954_c4_g3	-3.19138	6.90489e-12	8.62504e-10	yes	down	gi|902229792|gb|KNA21599.1|( hypothetical protein SOVF_041770 [Spinacia oleracea])	GO:0009521(cellular_component:photosystem); GO:0016168(molecular_function:chlorophyll binding); GO:0009416(biological_process:response to light stimulus); GO:0009941(cellular_component:chloroplast envelope); GO:0031409(molecular_function:pigment binding); GO:0009768(biological_process:photosynthesis, light harvesting in photosystem I); GO:0009535(cellular_component:chloroplast thylakoid membrane)…	K08907	LHCA1	map00196(Photosynthesis - antenna proteins)
DN558985_c0_g2	-3.37722	7.27807e-12	9.04151e-10	yes	down	gi|225432432|ref|XP_002278197.1|( PREDICTED: sugar transporter ERD6-like 16 isoform X1 [Vitis vinifera])	GO:0005355(molecular_function:glucose transmembrane transporter activity); GO:0005887(cellular_component:integral component of plasma membrane); GO:0005351(molecular_function:sugar:proton symporter activity); GO:0046323(biological_process:glucose import); GO:1904659(biological_process:glucose transmembrane transport); GO:0015992(biological_process:proton transport)	K08145	SLC2A8, GLUT8
DN549146_c7_g1	-1.10341	7.3588e-12	9.11689e-10	yes	down	gi|629105777|gb|KCW71246.1|( hypothetical protein EUGRSUZ_F043412, partial [Eucalyptus grandis])	GO:0006355(biological_process:regulation of transcription, DNA-templated); GO:0003677(molecular_function:DNA binding); GO:0005634(cellular_component:nucleus)
DN561779_c0_g2	-1.58411	7.84024e-12	9.68696e-10	yes	down	gi|1035891812|gb|OAY21688.1|( hypothetical protein MANES_S065800 [Manihot esculenta])	GO:0016874(molecular_function:ligase activity); GO:0005634(cellular_component:nucleus); GO:0005737(cellular_component:cytoplasm)
DN557262_c1_g2	2.45747	8.01785e-12	9.87956e-10	yes	up	None	None	None	None	None	None
DN566534_c0_g5	-1.46735	8.44878e-12	1.03824e-09	yes	down	gi|297737170|emb|CBI26371.3|( unnamed protein product [Vitis vinifera])
DN565033_c0_g1	-2.46913	8.53825e-12	1.04641e-09	yes	down	gi|590563173|ref|XP_007009293.1|( Regulator of chromosome condensation repeat-containing protein isoform 4 [Theobroma cacao])
DN551419_c2_g1	2.08546	8.86167e-12	1.08312e-09	yes	up	gi|702267160|ref|XP_010042716.1|( PREDICTED: putative adenylate cyclase regulatory protein [Eucalyptus grandis])
DN557360_c0_g1	1.72028	9.23893e-12	1.12621e-09	yes	up	gi|802546777|ref|XP_012086926.1|( PREDICTED: inactive receptor-like serine/threonine-protein kinase At2g40270 [Jatropha curcas])		K04733	IRAK4
DN561904_c0_g1	-1.80146	9.28698e-12	1.12904e-09	yes	down	gi|1012359771|gb|KYP70955.1|( hypothetical protein KK1_010197 [Cajanus cajan])	GO:0016020(cellular_component:membrane)
DN569657_c4_g2	1.51219	9.47287e-12	1.14857e-09	yes	up	gi|147828188|emb|CAN68624.1|( hypothetical protein VITISV_010682 [Vitis vinifera])
DN553588_c0_g1	1.99871	9.81064e-12	1.18636e-09	yes	up	gi|731437731|ref|XP_002271125.3|( PREDICTED: cysteine-rich receptor-like protein kinase 10 [Vitis vinifera])	GO:0016740(molecular_function:transferase activity)
DN569481_c1_g2	-2.48535	1.08383e-11	1.30715e-09	yes	down	gi|645276849|ref|XP_008243485.1|( PREDICTED: IAA-amino acid hydrolase ILR1-like 3 [Prunus mume])	GO:0008152(biological_process:metabolic process); GO:0016787(molecular_function:hydrolase activity)	K14664	ILR1
DN554138_c0_g3	1.20584	1.13806e-11	1.36893e-09	yes	up	gi|1035917050|gb|OAY46641.1|( hypothetical protein MANES_06G015800 [Manihot esculenta])
DN535088_c0_g1	4.23256	1.15851e-11	1.38984e-09	yes	up	gi|641674655|ref|XP_008186765.1|( PREDICTED: uncharacterized protein LOC103310381 [Acyrthosiphon pisum])
DN552417_c0_g1	-1.58466	1.36367e-11	1.62739e-09	yes	down	gi|502142139|ref|XP_004504810.1|( PREDICTED: 7-deoxyloganetin glucosyltransferase [Cicer arietinum])	GO:0016758(molecular_function:transferase activity, transferring hexosyl groups); GO:0008152(biological_process:metabolic process)	K21374	UGT85A
DN540163_c5_g1	-4.33373	1.37774e-11	1.63987e-09	yes	down	gi|18044723|gb|AAH19850.1|( Ubiquitin B [Mus musculus])	GO:0005737(cellular_component:cytoplasm)	K04551;K08770	UBB;UBC
DN570769_c2_g2	-2.09373	1.43484e-11	1.70337e-09	yes	down	None	None	None	None	None	None
DN549244_c2_g2	-4.8995	1.52489e-11	1.80556e-09	yes	down	gi|148704778|gb|EDL36725.1|( mCG22349, partial [Mus musculus])		K01623	ALDO	map00010(Glycolysis / Gluconeogenesis); map00030(Pentose phosphate pathway); map00051(Fructose and mannose metabolism); map00710(Carbon fixation in photosynthetic organisms)	COG3588(G:Carbohydrate transport and metabolism )
DN562847_c0_g1	4.58456	1.55342e-11	1.83457e-09	yes	up	gi|328702430|ref|XP_003241898.1|( PREDICTED: putative uncharacterized protein DDB_G0271982 [Acyrthosiphon pisum])
DN550226_c2_g1	1.83303	1.56792e-11	1.84689e-09	yes	up	gi|595884996|ref|XP_007213080.1|( hypothetical protein PRUPE_ppa021211mg [Prunus persica])	GO:0004672(molecular_function:protein kinase activity); GO:0006468(biological_process:protein phosphorylation); GO:0005524(molecular_function:ATP binding); GO:0016021(cellular_component:integral component of membrane)
DN553987_c0_g1	-1.18625	1.58388e-11	1.86088e-09	yes	down	gi|641843944|gb|KDO62840.1|( hypothetical protein CISIN_1g010345mg [Citrus sinensis])	GO:0006855(biological_process:drug transmembrane transport); GO:0016021(cellular_component:integral component of membrane); GO:0015297(molecular_function:antiporter activity); GO:0015238(molecular_function:drug transmembrane transporter activity)	K03327	TC.MATE, SLC47A, norM, mdtK, dinF		COG0534(V:Defense mechanisms )
DN545720_c0_g1	-3.3159	1.5941e-11	1.86805e-09	yes	down	gi|225427272|ref|XP_002281373.1|( PREDICTED: uncharacterized protein LOC100267676 [Vitis vinifera])	GO:0009733(biological_process:response to auxin)
DN561405_c0_g1	-2.14595	1.65143e-11	1.93027e-09	yes	down	gi|747102514|ref|XP_011099425.1|( PREDICTED: probable xyloglucan endotransglucosylase/hydrolase protein 7 [Sesamum indicum])	GO:0016762(molecular_function:xyloglucan:xyloglucosyl transferase activity); GO:0004553(molecular_function:hydrolase activity, hydrolyzing O-glycosyl compounds); GO:0071555(biological_process:cell wall organization); GO:0010411(biological_process:xyloglucan metabolic process); GO:0005618(cellular_component:cell wall); GO:0042546(biological_process:cell wall biogenesis); GO:0048046(cellular_compon…	K08235	E2.4.1.207
DN566210_c0_g1	1.4547	1.71501e-11	1.99944e-09	yes	up	gi|21435938|gb|AAM54033.1|AF515434_1(AF515434_1 PIN1-like auxin transport protein [Populus tremula x Populus tremuloides])	GO:0055085(biological_process:transmembrane transport); GO:0016021(cellular_component:integral component of membrane); GO:0009926(biological_process:auxin polar transport); GO:0010329(molecular_function:auxin efflux transmembrane transporter activity); GO:0010252(biological_process:auxin homeostasis); GO:0010315(biological_process:auxin efflux); GO:0005783(cellular_component:endoplasmic reticulum…	K13947	PIN
DN542902_c4_g1	-4.72819	1.91773e-11	2.23006e-09	yes	down	gi|6671569|ref|NP_031501.1|( 60S acidic ribosomal protein P0 [Mus musculus])	GO:0005840(cellular_component:ribosome); GO:0042254(biological_process:ribosome biogenesis)	K02941	RP-LP0, RPLP0	map03010(Ribosome)	COG0244(J:Translation, ribosomal structure and biogenesis )
DN564400_c1_g1	-1.64433	2.07328e-11	2.40479e-09	yes	down	gi|225464748|ref|XP_002264621.1|( PREDICTED: zinc transporter 8 [Vitis vinifera])	GO:0071577(biological_process:zinc II ion transmembrane transport); GO:0005886(cellular_component:plasma membrane); GO:0005385(molecular_function:zinc ion transmembrane transporter activity)	K14709	SLC39A1_2_3, ZIP1_2_3
DN552647_c0_g2	-2.32312	2.17975e-11	2.52186e-09	yes	down	gi|297738025|emb|CBI27226.3|( unnamed protein product [Vitis vinifera])		K09422	MYBP
DN559746_c0_g1	-2.45509	2.83424e-11	3.24692e-09	yes	down	gi|763809890|gb|KJB76792.1|( hypothetical protein B456_012G107500 [Gossypium raimondii])	GO:0016491(molecular_function:oxidoreductase activity); GO:0055114(biological_process:oxidation-reduction process)				COG0656(R:General function prediction only )
DN543879_c0_g1	-2.6636	2.83502e-11	3.24692e-09	yes	down	gi|147820799|emb|CAN65189.1|( hypothetical protein VITISV_032100 [Vitis vinifera])		K17479	GRXCR1
DN547245_c1_g1	-3.34546	2.85105e-11	3.25707e-09	yes	down
DN555554_c2_g1	-2.81572	2.87829e-11	3.27995e-09	yes	down	gi|970003145|ref|XP_015062344.1|( PREDICTED: uncharacterized protein LOC107007985 [Solanum pennellii])
DN546431_c3_g1	-3.02511	2.89757e-11	3.28546e-09	yes	down	gi|571560838|ref|XP_006604918.1|( PREDICTED: protein LHY isoform X1 [Glycine max])	GO:0006355(biological_process:regulation of transcription, DNA-templated); GO:0003677(molecular_function:DNA binding); GO:0005634(cellular_component:nucleus)	K12133	LHY	map04712(Circadian rhythm - plant)
DN562413_c0_g1	1.30969	2.89134e-11	3.28546e-09	yes	up	gi|1031985601|ref|NP_001314124.1|( auxin efflux carrier component 4-like [Gossypium hirsutum])	GO:0016021(cellular_component:integral component of membrane); GO:0055085(biological_process:transmembrane transport); GO:0009734(biological_process:auxin-activated signaling pathway)	K13947	PIN
DN552973_c3_g2	4.09037	3.28918e-11	3.72021e-09	yes	up	gi|985415111|ref|XP_015372951.1|( PREDICTED: uncharacterized protein LOC107168151 [Diuraphis noxia])	GO:0016021(cellular_component:integral component of membrane)
DN561186_c2_g1	-3.21252	3.31561e-11	3.7408e-09	yes	down	gi|565342863|ref|XP_006338560.1|( PREDICTED: carbonic anhydrase, chloroplastic [Solanum tuberosum])	GO:0008270(molecular_function:zinc ion binding); GO:0004089(molecular_function:carbonate dehydratase activity); GO:0015976(biological_process:carbon utilization)	K01673	cynT, can	map00910(Nitrogen metabolism)	COG0288(P:Inorganic ion transport and metabolism )
DN567858_c1_g1	-1.94009	3.59102e-11	4.0415e-09	yes	down	gi|802592658|ref|XP_012071700.1|( PREDICTED: uncharacterized protein LOC105633679 isoform X1 [Jatropha curcas])
DN544725_c0_g3	-2.79861	3.74154e-11	4.2005e-09	yes	down	gi|659128891|ref|XP_008464423.1|( PREDICTED: non-specific phospholipase C6 [Cucumis melo])	GO:0016788(molecular_function:hydrolase activity, acting on ester bonds); GO:0008152(biological_process:metabolic process)	K01114	plcC	map00565(Ether lipid metabolism); map00564(Glycerophospholipid metabolism); map00562(Inositol phosphate metabolism)	COG3511(M:Cell wall/membrane/envelope biogenesis )
DN552479_c0_g1	-1.19374	3.7948e-11	4.2498e-09	yes	down	gi|297735101|emb|CBI17463.3|( unnamed protein product [Vitis vinifera])					COG5441(S:Function unknown )
DN564688_c0_g3	3.59952	4.01883e-11	4.48963e-09	yes	up	gi|1012331620|gb|KYP43087.1|( Retrovirus-related Pol polyprotein from transposon TNT 1-94 [Cajanus cajan])
DN557542_c0_g1	-1.58919	4.08442e-11	4.55173e-09	yes	down	gi|1021530290|ref|XP_016162102.1|( PREDICTED: uncharacterized protein sll0005-like [Arachis ipaensis])	GO:0004672(molecular_function:protein kinase activity); GO:0006468(biological_process:protein phosphorylation); GO:0005524(molecular_function:ATP binding)	K08869	ADCK, ABC1
DN530597_c1_g1	-1.66602	4.26689e-11	4.74344e-09	yes	down	gi|629104419|gb|KCW69888.1|( hypothetical protein EUGRSUZ_F03219 [Eucalyptus grandis])	GO:0008299(biological_process:isoprenoid biosynthetic process); GO:0016765(molecular_function:transferase activity, transferring alkyl or aryl (other than methyl) groups); GO:0015979(biological_process:photosynthesis)	K05356	SPS, sds	map00900(Terpenoid backbone biosynthesis)	COG0142(H:Coenzyme transport and metabolism )
DN544165_c0_g1	-1.7236	4.32565e-11	4.78839e-09	yes	down	gi|1012247152|ref|XP_015942559.1|( PREDICTED: keratin, type I cytoskeletal 10-like [Arachis duranensis])
DN556882_c2_g1	1.07049	4.36282e-11	4.81478e-09	yes	up	gi|590705567|ref|XP_007047474.1|( F22C12.10, putative isoform 3 [Theobroma cacao])
DN567361_c1_g1	1.01854	4.40694e-11	4.85169e-09	yes	up	gi|590626932|ref|XP_007026309.1|( SCL domain class transcription factor [Theobroma cacao])	GO:0006355(biological_process:regulation of transcription, DNA-templated); GO:0043565(molecular_function:sequence-specific DNA binding); GO:0003700(molecular_function:transcription factor activity, sequence-specific DNA binding); GO:0005634(cellular_component:nucleus)
DN556357_c0_g1	-1.50966	4.56048e-11	5.0086e-09	yes	down	gi|225457739|ref|XP_002278020.1|( PREDICTED: uncharacterized protein LOC100253998 [Vitis vinifera])	GO:0016491(molecular_function:oxidoreductase activity); GO:0055114(biological_process:oxidation-reduction process); GO:0098869(biological_process:cellular oxidant detoxification); GO:0016209(molecular_function:antioxidant activity)				COG0526(O:Posttranslational modification, protein turnover, chaperones )
DN553957_c1_g2	-3.44799	5.03312e-11	5.5011e-09	yes	down	gi|976922590|gb|KVI06965.1|( Glucose/ribitol dehydrogenase [Cynara cardunculus var. scolymus])	GO:0016491(molecular_function:oxidoreductase activity); GO:0055114(biological_process:oxidation-reduction process)	K08081	TR1	map00960(Tropane, piperidine and pyridine alkaloid biosynthesis)	COG1028(I:Lipid transport and metabolism); COG1028(Q:Secondary metabolites biosynthesis, transport and catabolism)
DN567504_c0_g1	-2.40533	5.24967e-11	5.72403e-09	yes	down	gi|747089209|ref|XP_011092233.1|( PREDICTED: endoglucanase 25-like [Sesamum indicum])	GO:0008810(molecular_function:cellulase activity); GO:0030245(biological_process:cellulose catabolic process); GO:0016021(cellular_component:integral component of membrane)
DN570769_c0_g1	-2.71897	5.26773e-11	5.72776e-09	yes	down	None	None	None	None	None	None
DN563660_c0_g2	-2.39425	5.27829e-11	5.72776e-09	yes	down	gi|1021042030|gb|KZM99811.1|( hypothetical protein DCAR_012827 [Daucus carota subsp. sativus])	GO:0004506(molecular_function:squalene monooxygenase activity); GO:0050660(molecular_function:flavin adenine dinucleotide binding); GO:0016021(cellular_component:integral component of membrane); GO:0055114(biological_process:oxidation-reduction process)	K00511	SQLE, ERG1	map00909(Sesquiterpenoid and triterpenoid biosynthesis); map00100(Steroid biosynthesis)
DN537779_c1_g1	-4.84169	5.36958e-11	5.81295e-09	yes	down	gi|564318391|ref|XP_001075101.4|( PREDICTED: importin-5 isoform X1 [Rattus norvegicus])	GO:0008139(molecular_function:nuclear localization sequence binding); GO:0005095(molecular_function:GTPase inhibitor activity); GO:0005654(cellular_component:nucleoplasm); GO:0034399(cellular_component:nuclear periphery); GO:0000059(biological_process:protein import into nucleus, docking); GO:0008565(molecular_function:protein transporter activity); GO:0044822(molecular_function:poly(A) RNA bindi…	K20222	IPO5, KPNB3, RANBP5
DN542051_c0_g4	-4.76175	5.40486e-11	5.83724e-09	yes	down	gi|74143892|dbj|BAE41259.1|( unnamed protein product [Mus musculus])		K08056	PDIA3, GRP58	map04141(Protein processing in endoplasmic reticulum)	COG0526(O:Posttranslational modification, protein turnover, chaperones )
DN536480_c1_g2	-2.83418	5.9925e-11	6.45656e-09	yes	down	gi|698505099|ref|XP_009798014.1|( PREDICTED: IAA-amino acid hydrolase ILR1-like 3 isoform X2 [Nicotiana sylvestris])		K14664	ILR1
DN569836_c2_g2	-1.13402	6.34305e-11	6.81811e-09	yes	down	gi|590660508|ref|XP_007035416.1|( Histidine-containing phosphotransfer protein 1 isoform 1 [Theobroma cacao])	GO:0005737(cellular_component:cytoplasm); GO:0009736(biological_process:cytokinin-activated signaling pathway); GO:0009927(molecular_function:histidine phosphotransfer kinase activity); GO:0000160(biological_process:phosphorelay signal transduction system); GO:0016310(biological_process:phosphorylation); GO:0005634(cellular_component:nucleus); GO:0043424(molecular_function:protein histidine kinas…	K14490	AHP	map04075(Plant hormone signal transduction)	COG2198(T:Signal transduction mechanisms )
DN531216_c0_g2	-3.16122	6.386e-11	6.83197e-09	yes	down	gi|720026468|ref|XP_010264265.1|( PREDICTED: peroxisomal membrane protein 11-4 [Nelumbo nucifera])	GO:0042802(molecular_function:identical protein binding); GO:0044375(biological_process:regulation of peroxisome size); GO:0016559(biological_process:peroxisome fission); GO:0005779(cellular_component:integral component of peroxisomal membrane)
DN566956_c0_g4	-1.95922	6.37248e-11	6.83197e-09	yes	down	gi|297736323|emb|CBI24961.3|( unnamed protein product [Vitis vinifera])	GO:0006355(biological_process:regulation of transcription, DNA-templated); GO:0003700(molecular_function:transcription factor activity, sequence-specific DNA binding); GO:0003677(molecular_function:DNA binding); GO:0001053(molecular_function:plastid sigma factor activity); GO:0006352(biological_process:DNA-templated transcription, initiation)
DN550301_c3_g3	-1.32157	6.60517e-11	7.04986e-09	yes	down	gi|154721452|gb|ABS84825.1|( thioredoxin [Limonium bicolor])	GO:0005623(cellular_component:cell); GO:0045454(biological_process:cell redox homeostasis); GO:0015035(molecular_function:protein disulfide oxidoreductase activity); GO:0006662(biological_process:glycerol ether metabolic process); GO:0055114(biological_process:oxidation-reduction process)	K03671	trxA		COG0526(O:Posttranslational modification, protein turnover, chaperones )
DN561843_c0_g1	-1.67838	6.69817e-11	7.13237e-09	yes	down	gi|590578151|ref|XP_007013426.1|( Major facilitator superfamily protein isoform 2 [Theobroma cacao])	GO:0016021(cellular_component:integral component of membrane); GO:0006857(biological_process:oligopeptide transport); GO:0005215(molecular_function:transporter activity)	K14638	SLC15A3_4, PHT		COG3104(E:Amino acid transport and metabolism )
DN563532_c1_g1	-1.34986	7.02439e-11	7.44487e-09	yes	down	gi|645267668|ref|XP_008239180.1|( PREDICTED: cellulose synthase-like protein G3 [Prunus mume])	GO:0016757(molecular_function:transferase activity, transferring glycosyl groups); GO:0009987(biological_process:cellular process); GO:0016020(cellular_component:membrane)
DN553415_c0_g1	-1.41793	7.23846e-11	7.65392e-09	yes	down	gi|966798792|gb|ALT55640.1|( alanine aminotransferase family protein [Populus simonii x Populus nigra])	GO:0030170(molecular_function:pyridoxal phosphate binding); GO:0004021(molecular_function:L-alanine:2-oxoglutarate aminotransferase activity); GO:0009058(biological_process:biosynthetic process)	K14272	GGAT	map00630(Glyoxylate and dicarboxylate metabolism); map00220(Arginine biosynthesis); map00250(Alanine, aspartate and glutamate metabolism); map00710(Carbon fixation in photosynthetic organisms); map00260(Glycine, serine and threonine metabolism)
DN543974_c1_g1	-2.29018	7.36278e-11	7.76731e-09	yes	down	gi|1001017027|gb|AML78755.1|( putative LOV domain-containing protein [Aphanopetalum resinosum])	GO:0000155(molecular_function:phosphorelay sensor kinase activity); GO:0000160(biological_process:phosphorelay signal transduction system); GO:0005622(cellular_component:intracellular); GO:0005524(molecular_function:ATP binding); GO:0023014(biological_process:signal transduction by protein phosphorylation)	K20715	PHOT
DN570761_c5_g2	-1.5448	7.94734e-11	8.36457e-09	yes	down	gi|359486237|ref|XP_002264491.2|( PREDICTED: probable serine/threonine-protein kinase At1g09600 [Vitis vinifera])	GO:0016310(biological_process:phosphorylation); GO:0004672(molecular_function:protein kinase activity); GO:0000166(molecular_function:nucleotide binding)	K08819	CDK12_13
DN542555_c0_g1	-1.64182	8.3263e-11	8.74319e-09	yes	down	None	None	None	None	None	None
DN539323_c0_g1	-2.20446	8.60339e-11	9.01334e-09	yes	down	gi|568826344|ref|XP_006467533.1|( PREDICTED: cold-regulated 413 inner membrane protein 1, chloroplastic isoform X1 [Citrus sinensis])	GO:0016020(cellular_component:membrane)
DN561064_c0_g1	-2.93385	8.89115e-11	9.2934e-09	yes	down	gi|296086495|emb|CBI32084.3|( unnamed protein product [Vitis vinifera])		K14664	ILR1
DN561882_c0_g1	-1.38662	8.91606e-11	9.29806e-09	yes	down	gi|596121188|ref|XP_007221797.1|( hypothetical protein PRUPE_ppa006064mg [Prunus persica])		K17609	NXN
DN556924_c0_g1	-1.42195	9.01231e-11	9.36577e-09	yes	down	gi|743801660|ref|XP_011015214.1|( PREDICTED: LOW QUALITY PROTEIN: putative UDP-rhamnose:rhamnosyltransferase 1 [Populus euphratica])	GO:0035251(molecular_function:UDP-glucosyltransferase activity); GO:0009812(biological_process:flavonoid metabolic process)
DN567960_c0_g3	-1.84165	9.07251e-11	9.39656e-09	yes	down	gi|1021027896|gb|KZM85683.1|( hypothetical protein DCAR_026895 [Daucus carota subsp. sativus])	GO:0004185(molecular_function:serine-type carboxypeptidase activity); GO:0006508(biological_process:proteolysis)	K16297	SCPL-II		COG2939(E:Amino acid transport and metabolism )
DN536738_c0_g1	-2.70001	9.19795e-11	9.50482e-09	yes	down	gi|995952864|gb|AMJ39460.1|( 1-deoxy-D-xylulose-5-phosphate synthase 2a [Bixa orellana])	GO:0008661(molecular_function:1-deoxy-D-xylulose-5-phosphate synthase activity); GO:0016114(biological_process:terpenoid biosynthetic process)	K01662	dxs	map00730(Thiamine metabolism); map00900(Terpenoid backbone biosynthesis)	COG1154(H:Coenzyme transport and metabolism )
DN565352_c0_g2	1.14705	9.93103e-11	1.02391e-08	yes	up	gi|657974550|ref|XP_008379106.1|( PREDICTED: uncharacterized protein LOC103442130 [Malus domestica])
DN524665_c0_g1	4.51697	1.00259e-10	1.03135e-08	yes	up	None	None	None	None	None	None
DN562149_c0_g1	-2.30821	1.01151e-10	1.03818e-08	yes	down	gi|1032282530|gb|OAO96857.1|( hypothetical protein AXX17_AT4G14470 [Arabidopsis thaliana])
DN563759_c0_g3	-2.39602	1.03957e-10	1.06458e-08	yes	down	gi|661889603|emb|CDP06824.1|( unnamed protein product [Coffea canephora])	GO:0016740(molecular_function:transferase activity)	K13420	FLS2	map04016(MAPK signaling pathway - plant); map04626(Plant-pathogen interaction)
DN553645_c8_g1	-4.75274	1.06583e-10	1.08658e-08	yes	down	gi|81157943|dbj|BAE48222.1|( elongation factor 2 [Chlorella pyrenoidosa])	GO:0005737(cellular_component:cytoplasm); GO:0003746(molecular_function:translation elongation factor activity); GO:0005525(molecular_function:GTP binding); GO:0006414(biological_process:translational elongation); GO:0003924(molecular_function:GTPase activity)	K03234	EEF2
DN543841_c0_g1	-1.828	1.08138e-10	1.09751e-08	yes	down	gi|645273228|ref|XP_008241777.1|( PREDICTED: receptor-like protein kinase HSL1 [Prunus mume])
DN565590_c1_g1	-2.74286	1.08134e-10	1.09751e-08	yes	down	gi|297742946|emb|CBI35813.3|( unnamed protein product [Vitis vinifera])
DN557020_c0_g1	-1.06282	1.10446e-10	1.11843e-08	yes	down	gi|470136167|ref|XP_004303869.1|( PREDICTED: glycerol-3-phosphate acyltransferase 1 [Fragaria vesca subsp. vesca])	GO:0090447(molecular_function:glycerol-3-phosphate 2-O-acyltransferase activity); GO:0016021(cellular_component:integral component of membrane); GO:0008152(biological_process:metabolic process); GO:0048235(biological_process:pollen sperm cell differentiation); GO:0005739(cellular_component:mitochondrion)	K13508	GPAT	map00564(Glycerophospholipid metabolism); map00561(Glycerolipid metabolism)
DN562551_c2_g1	-1.63293	1.18944e-10	1.20181e-08	yes	down	gi|5731998|gb|AAD48912.1|AF139532_1(AF139532_1 aldehyde 5-hydroxylase [Liquidambar styraciflua])	GO:0005506(molecular_function:iron ion binding); GO:0016709(molecular_function:oxidoreductase activity, acting on paired donors, with incorporation or reduction of molecular oxygen, NAD(P)H as one donor, and incorporation of one atom of oxygen); GO:0020037(molecular_function:heme binding); GO:0009809(biological_process:lignin biosynthetic process); GO:0016021(cellular_component:integral component…	K09755	CYP84A, F5H	map00940(Phenylpropanoid biosynthesis)	COG2124(Q:Secondary metabolites biosynthesis, transport and catabolism )
DN567141_c0_g1	1.51776	1.22984e-10	1.23988e-08	yes	up	gi|224057513|ref|XP_002299244.1|( hypothetical protein POPTR_0001s05390g [Populus trichocarpa])	GO:0008168(molecular_function:methyltransferase activity); GO:0032259(biological_process:methylation)	K10277	KDM8, JMJD5
DN631033_c0_g1	-4.66009	1.2526e-10	1.26003e-08	yes	down	gi|6753558|ref|NP_034114.1|( cathepsin L1 preproprotein [Mus musculus])		K01365	CTSL	map04145(Phagosome)	COG4870(O:Posttranslational modification, protein turnover, chaperones )
DN570453_c10_g3	-1.09757	1.26073e-10	1.26541e-08	yes	down	gi|359474892|ref|XP_002276432.2|( PREDICTED: pentatricopeptide repeat-containing protein MRL1, chloroplastic [Vitis vinifera])
DN555926_c0_g1	-2.52238	1.2733e-10	1.27521e-08	yes	down	gi|731415605|ref|XP_002269745.2|( PREDICTED: uncharacterized protein LOC100242579 isoform X1 [Vitis vinifera])
DN559876_c5_g1	-2.4794	1.28362e-10	1.28272e-08	yes	down	gi|848859910|ref|XP_012830824.1|( PREDICTED: chlorophyll a-b binding protein 37, chloroplastic [Erythranthe guttata])	GO:0046872(molecular_function:metal ion binding); GO:0009765(biological_process:photosynthesis, light harvesting); GO:0018298(biological_process:protein-chromophore linkage); GO:0016168(molecular_function:chlorophyll binding); GO:0016021(cellular_component:integral component of membrane); GO:0009522(cellular_component:photosystem I); GO:0009535(cellular_component:chloroplast thylakoid membrane)	K08913	LHCB2	map00196(Photosynthesis - antenna proteins)
DN551241_c1_g3	-1.63569	1.29846e-10	1.2947e-08	yes	down	gi|1012342200|gb|KYP53396.1|( hypothetical protein KK1_024777 [Cajanus cajan])
DN559558_c1_g3	2.61682	1.30517e-10	1.29854e-08	yes	up	gi|702309535|ref|XP_010050536.1|( PREDICTED: putative disease resistance protein At4g11170 [Eucalyptus grandis])
DN546483_c0_g1	4.43149	1.32053e-10	1.31096e-08	yes	up	None	None
DN557199_c1_g1	-4.12345	1.37469e-10	1.36175e-08	yes	down	None	None	None	None	None	None
DN557569_c1_g2	-2.03945	1.47682e-10	1.45974e-08	yes	down	gi|460393962|ref|XP_004242576.1|( PREDICTED: NADP-dependent glyceraldehyde-3-phosphate dehydrogenase isoform X2 [Solanum lycopersicum])	GO:0008886(molecular_function:glyceraldehyde-3-phosphate dehydrogenase (NADP+) (non-phosphorylating) activity); GO:0005737(cellular_component:cytoplasm); GO:0055114(biological_process:oxidation-reduction process)	K00131	gapN	map00010(Glycolysis / Gluconeogenesis); map00030(Pentose phosphate pathway)	COG1012(C:Energy production and conversion )
DN527431_c1_g5	-4.73354	1.94383e-10	1.91303e-08	yes	down	gi|110625624|ref|NP_038714.2|( T-complex protein 1 subunit alpha isoform 1 [Mus musculus])		K09493	CCT1, TCP1		COG0459(O:Posttranslational modification, protein turnover, chaperones )
DN552374_c0_g3	4.48549	1.96625e-10	1.93092e-08	yes	up	gi|328722183|ref|XP_001948456.2|( PREDICTED: uncharacterized protein LOC100162791 [Acyrthosiphon pisum])
DN552632_c0_g1	-2.56863	2.06936e-10	2.0278e-08	yes	down	gi|567860128|ref|XP_006422718.1|( hypothetical protein CICLE_v10029873mg [Citrus clementina])	GO:0005576(cellular_component:extracellular region)	K13449	PR1	map04016(MAPK signaling pathway - plant); map04626(Plant-pathogen interaction); map04075(Plant hormone signal transduction)	COG2340(S:Function unknown )
DN567412_c0_g1	-1.55545	2.19826e-10	2.14947e-08	yes	down	gi|590564485|ref|XP_007009672.1|( Pseudo response regulator, putative isoform 9, partial [Theobroma cacao])		K12129	PRR7	map04712(Circadian rhythm - plant)
DN540666_c0_g1	-2.21083	2.22744e-10	2.17334e-08	yes	down	gi|1035924424|gb|OAY54012.1|( hypothetical protein MANES_03G041300 [Manihot esculenta])
DN539814_c0_g1	-1.90062	2.28619e-10	2.22296e-08	yes	down	gi|976906146|gb|KVH93646.1|( Aldose 1-/Glucose-6-phosphate 1-epimerase [Cynara cardunculus var. scolymus])	GO:0030246(molecular_function:carbohydrate binding); GO:0005975(biological_process:carbohydrate metabolic process); GO:0016853(molecular_function:isomerase activity)	K01792	E5.1.3.15	map00010(Glycolysis / Gluconeogenesis)
DN561592_c0_g1	1.61252	2.28809e-10	2.22296e-08	yes	up	gi|747099786|ref|XP_011097953.1|( PREDICTED: G-type lectin S-receptor-like serine/threonine-protein kinase At4g27290 [Sesamum indicum])
DN559505_c1_g4	1.62997	2.32358e-10	2.25264e-08	yes	up	gi|976920755|gb|KVI05467.1|( Auxin efflux carrier [Cynara cardunculus var. scolymus])	GO:0016021(cellular_component:integral component of membrane); GO:0055085(biological_process:transmembrane transport); GO:0009734(biological_process:auxin-activated signaling pathway)	K13947	PIN
DN545230_c0_g1	2.50746	2.34536e-10	2.26409e-08	yes	up	gi|1009143642|ref|XP_015889373.1|( PREDICTED: LOW QUALITY PROTEIN: hydroquinone glucosyltransferase-like [Ziziphus jujuba])	GO:0016740(molecular_function:transferase activity)	K08237	E2.4.1.218
DN550801_c2_g1	-1.33562	2.34498e-10	2.26409e-08	yes	down	gi|567882805|ref|XP_006433961.1|( hypothetical protein CICLE_v10000958mg [Citrus clementina])	GO:0047213(molecular_function:anthocyanidin 3-O-glucosyltransferase activity); GO:0008152(biological_process:metabolic process)	K21374	UGT85A
DN532420_c0_g1	-1.77589	2.44478e-10	2.35181e-08	yes	down	None	None	None	None	None	None
DN566786_c0_g1	1.30648	2.44657e-10	2.35181e-08	yes	up	gi|700744463|gb|AIU98516.1|( bHLH transcription factor [Paeonia suffruticosa])
DN564201_c0_g1	-2.0249	2.46081e-10	2.36051e-08	yes	down	gi|590638372|ref|XP_007029374.1|( Cysteine/Histidine-rich C1 domain family protein, putative [Theobroma cacao])
DN531188_c0_g1	-2.14496	2.46996e-10	2.36429e-08	yes	down	gi|1009143415|ref|XP_015889254.1|( PREDICTED: uncharacterized protein LOC107424075 [Ziziphus jujuba])		K08234	yaeR
DN563303_c0_g1	-1.68963	2.60916e-10	2.49229e-08	yes	down	gi|728851277|gb|KHG30720.1|( Deoxyribodipyrimidine photo-lyase -like protein [Gossypium arboreum])	GO:0000719(biological_process:photoreactive repair); GO:0003904(molecular_function:deoxyribodipyrimidine photo-lyase activity); GO:0009650(biological_process:UV protection)	K01669	phrB		COG0415(L:Replication, recombination and repair )
DN553171_c0_g1	-1.11131	2.66202e-10	2.53746e-08	yes	down	gi|147864649|emb|CAN79810.1|( hypothetical protein VITISV_014914 [Vitis vinifera])
DN548479_c2_g3	-3.28447	2.7204e-10	2.58769e-08	yes	down	gi|63003222|dbj|BAD97888.1|( CAB homologue1 [Lemna paucicostata])	GO:0046872(molecular_function:metal ion binding); GO:0009765(biological_process:photosynthesis, light harvesting); GO:0018298(biological_process:protein-chromophore linkage); GO:0016168(molecular_function:chlorophyll binding); GO:0016021(cellular_component:integral component of membrane); GO:0009522(cellular_component:photosystem I); GO:0009535(cellular_component:chloroplast thylakoid membrane)	K08912	LHCB1	map00196(Photosynthesis - antenna proteins)
DN559005_c0_g4	-1.55538	2.74725e-10	2.60233e-08	yes	down	gi|645264779|ref|XP_008237839.1|( PREDICTED: uncharacterized protein LOC103336563 [Prunus mume])
DN556043_c1_g1	-1.64735	2.74563e-10	2.60233e-08	yes	down	gi|920705458|gb|KOM48683.1|( hypothetical protein LR48_Vigan07g238700 [Vigna angularis])
DN557445_c0_g1	-4.25926	2.80527e-10	2.65177e-08	yes	down	gi|830002266|ref|XP_012611254.1|( PREDICTED: eukaryotic translation initiation factor 4 gamma 2 [Microcebus murinus])	GO:0006413(biological_process:translational initiation); GO:0003743(molecular_function:translation initiation factor activity)	K03260	EIF4G	map03013(RNA transport)
DN539153_c0_g1	1.13774	2.90613e-10	2.73573e-08	yes	up	gi|351720999|ref|NP_001236683.1|( uncharacterized protein LOC100305532 [Glycine max])		K16285;K16281	XERICO;RHA1
DN552760_c3_g1	1.4344	2.987e-10	2.80605e-08	yes	up	gi|702388936|ref|XP_010065337.1|( PREDICTED: TMV resistance protein N-like [Eucalyptus grandis])
DN551596_c0_g1	-1.09908	3.04136e-10	2.85123e-08	yes	down	None	None	None	None	None	None
DN547938_c0_g2	-3.18283	3.23239e-10	3.02408e-08	yes	down	gi|1009147985|ref|XP_015891703.1|( PREDICTED: uncharacterized protein LOC107426118 [Ziziphus jujuba])	GO:0016798(molecular_function:hydrolase activity, acting on glycosyl bonds)
DN562873_c2_g1	-2.46527	3.25027e-10	3.03456e-08	yes	down	gi|965664338|dbj|BAT80047.1|( hypothetical protein VIGAN_02300700 [Vigna angularis var. angularis])	GO:0016021(cellular_component:integral component of membrane)	K06685	MOB1, Mats
DN560884_c0_g1	1.12622	3.33438e-10	3.10671e-08	yes	up	gi|590573976|ref|XP_007012271.1|( Uncharacterized protein isoform 1 [Theobroma cacao])	GO:0016021(cellular_component:integral component of membrane)	K20726	TMEM222	map04016(MAPK signaling pathway - plant)
DN557726_c1_g1	1.93734	3.58088e-10	3.32276e-08	yes	up	gi|502132787|ref|XP_004501528.1|( PREDICTED: adenine phosphoribosyltransferase 1-like isoform X1 [Cicer arietinum])		K00759	APRT, apt	map00230(Purine metabolism)
DN551924_c3_g1	4.34197	3.57953e-10	3.32276e-08	yes	up	gi|641660434|ref|XP_008181491.1|( PREDICTED: neural cell adhesion molecule 2 [Acyrthosiphon pisum])	GO:0016020(cellular_component:membrane)
DN560754_c6_g2	3.20205	3.88326e-10	3.59601e-08	yes	up	gi|193695227|ref|XP_001948954.1|( PREDICTED: neurofilament heavy polypeptide-like [Acyrthosiphon pisum])
DN550042_c0_g1	2.57548	3.96928e-10	3.6682e-08	yes	up	None	None	None	None	None	None
DN564997_c0_g1	-1.0053	4.06698e-10	3.75086e-08	yes	down	gi|255561655|ref|XP_002521837.1|( PREDICTED: serine/threonine-protein kinase SRK2E isoform X1 [Ricinus communis])	GO:1902456(biological_process:regulation of stomatal opening); GO:0006636(biological_process:unsaturated fatty acid biosynthetic process); GO:0009414(biological_process:response to water deprivation); GO:0040007(biological_process:growth); GO:0009651(biological_process:response to salt stress); GO:2000377(biological_process:regulation of reactive oxygen species metabolic process); GO:0042742(biol…	K14498	SNRK2	map04016(MAPK signaling pathway - plant); map04075(Plant hormone signal transduction)	COG0515(T:Signal transduction mechanisms )
DN568793_c2_g1	-1.33944	4.11206e-10	3.77712e-08	yes	down	gi|1035930010|gb|OAY59596.1|( hypothetical protein MANES_01G043700 [Manihot esculenta])	GO:0016206(molecular_function:catechol O-methyltransferase activity); GO:0046983(molecular_function:protein dimerization activity); GO:0032259(biological_process:methylation)	K05279;K13066	E2.1.1.68, COMT;E2.1.1.76	map00940(Phenylpropanoid biosynthesis); map00944(Flavone and flavonol biosynthesis)
DN570758_c9_g3	-1.4213	4.33292e-10	3.97196e-08	yes	down	gi|255555453|ref|XP_002518763.1|( PREDICTED: ferredoxin--nitrite reductase, chloroplastic [Ricinus communis])	GO:0020037(molecular_function:heme binding); GO:0051536(molecular_function:iron-sulfur cluster binding); GO:0048307(molecular_function:ferredoxin-nitrite reductase activity); GO:0055114(biological_process:oxidation-reduction process)	K00366	nirA	map00910(Nitrogen metabolism)	COG0155(C:Energy production and conversion )
DN570394_c3_g4	1.62083	4.7515e-10	4.33817e-08	yes	up	gi|641846321|gb|KDO65205.1|( hypothetical protein CISIN_1g003528mg [Citrus sinensis])
DN553150_c0_g3	-2.95102	4.85411e-10	4.42298e-08	yes	down	None	None	None	None	None	None
DN556856_c0_g3	1.92649	5.04539e-10	4.58808e-08	yes	up	gi|702280547|ref|XP_010045304.1|( PREDICTED: transcription factor FER-LIKE IRON DEFICIENCY-INDUCED TRANSCRIPTION FACTOR [Eucalyptus grandis])
DN563652_c3_g1	-1.88915	5.34209e-10	4.83853e-08	yes	down	gi|848917729|ref|XP_012856232.1|( PREDICTED: B-box zinc finger protein 32 [Erythranthe guttata])
DN568530_c0_g1	-1.88675	5.8485e-10	5.28667e-08	yes	down	gi|595801821|ref|XP_007201886.1|( hypothetical protein PRUPE_ppa009769mg [Prunus persica])	GO:0008152(biological_process:metabolic process); GO:0016671(molecular_function:oxidoreductase activity, acting on a sulfur group of donors, disulfide as acceptor)	K07305	msrB		COG0229(O:Posttranslational modification, protein turnover, chaperones )
DN457985_c0_g1	-4.59198	6.15121e-10	5.54927e-08	yes	down	gi|293692|gb|AAA39411.1|( lysosomal membrane glycoprotein A, partial [Mus musculus domesticus])		K06528	LAMP1_2, CD107	map04145(Phagosome)
DN568311_c1_g1	1.39829	6.21025e-10	5.58039e-08	yes	up	gi|1021509634|ref|XP_016198151.1|( PREDICTED: plasma membrane ATPase 4 [Arachis ipaensis])	GO:0008553(molecular_function:hydrogen-exporting ATPase activity, phosphorylative mechanism); GO:0046872(molecular_function:metal ion binding); GO:0006754(biological_process:ATP biosynthetic process); GO:0016021(cellular_component:integral component of membrane); GO:1902600(biological_process:hydrogen ion transmembrane transport); GO:0005524(molecular_function:ATP binding)	K01535	PMA1, PMA2	map00190(Oxidative phosphorylation)
DN570607_c9_g1	1.19274	6.41359e-10	5.75174e-08	yes	up	gi|1001017426|gb|AML78940.1|( putative LOV domain-containing protein [Itea virginica])	GO:0000155(molecular_function:phosphorelay sensor kinase activity); GO:0000160(biological_process:phosphorelay signal transduction system); GO:0005622(cellular_component:intracellular); GO:0005524(molecular_function:ATP binding); GO:0023014(biological_process:signal transduction by protein phosphorylation)	K20715	PHOT		COG2202(T:Signal transduction mechanisms )
DN556945_c1_g2	-2.25752	6.58617e-10	5.8833e-08	yes	down	gi|225447231|ref|XP_002272560.1|( PREDICTED: probable indole-3-acetic acid-amido synthetase GH3.5 [Vitis vinifera])	GO:0009507(cellular_component:chloroplast)	K14487	GH3	map04075(Plant hormone signal transduction)
DN552707_c0_g1	-2.25668	6.75117e-10	6.00853e-08	yes	down	gi|567904564|ref|XP_006444770.1|( hypothetical protein CICLE_v10021877mg [Citrus clementina])		K09338	HD-ZIP
DN564190_c2_g2	-1.21814	6.75279e-10	6.00853e-08	yes	down	gi|763767659|gb|KJB34874.1|( hypothetical protein B456_006G088300 [Gossypium raimondii])	GO:0016021(cellular_component:integral component of membrane); GO:0006810(biological_process:transport); GO:0005215(molecular_function:transporter activity)	K15283	SLC35E1
DN566747_c1_g2	-1.81034	7.24492e-10	6.43383e-08	yes	down	gi|1035916772|gb|OAY46364.1|( hypothetical protein MANES_07G138700 [Manihot esculenta])	GO:0016021(cellular_component:integral component of membrane); GO:0006810(biological_process:transport); GO:0005215(molecular_function:transporter activity)				COG3104(E:Amino acid transport and metabolism )
DN557252_c1_g1	-3.38875	7.39615e-10	6.54257e-08	yes	down	gi|526117930|ref|NP_001267894.1|( CBL-interacting protein kinase 16 [Vitis vinifera])	GO:0016310(biological_process:phosphorylation); GO:0004672(molecular_function:protein kinase activity); GO:0000166(molecular_function:nucleotide binding)	K07198	PRKAA, AMPK		COG0515(T:Signal transduction mechanisms )
DN546664_c1_g1	-4.56179	7.57264e-10	6.68568e-08	yes	down	gi|594676952|ref|XP_007186276.1|( PREDICTED: nuclease-sensitive element-binding protein 1-like [Balaenoptera acutorostrata scammoni])		K09276	YBX1, NSEP1
DN544507_c2_g7	3.41876	7.69511e-10	6.78064e-08	yes	up	gi|529085698|gb|EPZ62104.1|( hypothetical protein H477_5704, partial [[Clostridium] sordellii ATCC 9714])
DN559876_c8_g1	-2.81489	7.81231e-10	6.85734e-08	yes	down	gi|692110637|gb|AIR93785.1|( chloroplast light harvesting chlorophyll A/B binding protein [Kalanchoe fedtschenkoi])	GO:0046872(molecular_function:metal ion binding); GO:0009765(biological_process:photosynthesis, light harvesting); GO:0018298(biological_process:protein-chromophore linkage); GO:0016168(molecular_function:chlorophyll binding); GO:0016021(cellular_component:integral component of membrane); GO:0009522(cellular_component:photosystem I); GO:0009535(cellular_component:chloroplast thylakoid membrane)	K08912	LHCB1	map00196(Photosynthesis - antenna proteins)
DN570366_c5_g1	-1.18291	7.86305e-10	6.88858e-08	yes	down	gi|225455690|ref|XP_002265587.1|( PREDICTED: probable mitochondrial intermediate peptidase, mitochondrial [Vitis vinifera])	GO:0046872(molecular_function:metal ion binding); GO:0004222(molecular_function:metalloendopeptidase activity); GO:0006508(biological_process:proteolysis)	K01410	MIPEP		COG0339(E:Amino acid transport and metabolism )
DN568539_c3_g1	-1.66918	7.97654e-10	6.97456e-08	yes	down	gi|595791885|ref|XP_007199691.1|( hypothetical protein PRUPE_ppa000606mg [Prunus persica])	GO:0008152(biological_process:metabolic process); GO:0003824(molecular_function:catalytic activity)	K12524	thrA	map00270(Cysteine and methionine metabolism); map00300(Lysine biosynthesis); map00260(Glycine, serine and threonine metabolism); map00261(Monobactam biosynthesis)
DN547112_c0_g1	3.34786	8.05465e-10	7.02074e-08	yes	up	gi|530891830|gb|AGT55822.1|( tempranillo [Antirrhinum majus])		K09287	RAV
DN548900_c0_g1	-1.20313	8.06023e-10	7.02074e-08	yes	down	gi|567890311|ref|XP_006437676.1|( hypothetical protein CICLE_v10031055mg [Citrus clementina])	GO:0016021(cellular_component:integral component of membrane); GO:0006810(biological_process:transport); GO:0005215(molecular_function:transporter activity)				COG3104(E:Amino acid transport and metabolism )
DN566231_c1_g6	-2.26988	8.18216e-10	7.11332e-08	yes	down	gi|859130178|gb|AKO63166.1|( aryl alcohol dehydrogenase [Rhodiola rosea])	GO:0018456(molecular_function:aryl-alcohol dehydrogenase (NAD+) activity); GO:0055114(biological_process:oxidation-reduction process)				COG0667(C:Energy production and conversion )
DN563087_c0_g1	-1.08405	8.37264e-10	7.26502e-08	yes	down	gi|526117782|ref|NP_001267857.1|( sucrose-phosphate synthase 1 [Vitis vinifera])	GO:0046524(molecular_function:sucrose-phosphate synthase activity); GO:0016157(molecular_function:sucrose synthase activity); GO:0005985(biological_process:sucrose metabolic process)	K00696	E2.4.1.14	map00500(Starch and sucrose metabolism)	COG0438(M:Cell wall/membrane/envelope biogenesis )
DN546043_c0_g1	-1.0316	8.81704e-10	7.63606e-08	yes	down	gi|823165724|ref|XP_012482766.1|( PREDICTED: polcalcin Phl p 7-like [Gossypium raimondii])
DN569870_c2_g2	-2.28493	9.02495e-10	7.78646e-08	yes	down	gi|1021050201|gb|KZN07979.1|( hypothetical protein DCAR_000648 [Daucus carota subsp. sativus])	GO:0071949(molecular_function:FAD binding); GO:0016491(molecular_function:oxidoreductase activity); GO:0055114(biological_process:oxidation-reduction process)				COG0654(C:Energy production and conversion); COG0654(H:Coenzyme transport and metabolism)
DN565443_c2_g1	-2.24601	9.20792e-10	7.92927e-08	yes	down	None	None	None	None	None	None
DN530706_c1_g1	-2.66441	9.53299e-10	8.19368e-08	yes	down	gi|920682464|gb|KOM29236.1|( hypothetical protein LR48_Vigan641s002400 [Vigna angularis])	GO:0016021(cellular_component:integral component of membrane)
DN558015_c2_g6	2.71416	9.66841e-10	8.27878e-08	yes	up	gi|702360182|ref|XP_010059698.1|( PREDICTED: leucine-rich repeat-containing protein 7-like [Eucalyptus grandis])
DN570786_c13_g1	1.86064	1.00103e-09	8.53939e-08	yes	up	gi|643734702|gb|KDP41372.1|( hypothetical protein JCGZ_15779 [Jatropha curcas])	GO:0016310(biological_process:phosphorylation); GO:0004672(molecular_function:protein kinase activity); GO:0016020(cellular_component:membrane); GO:0000166(molecular_function:nucleotide binding)
DN561322_c1_g1	3.60428	1.09391e-09	9.2968e-08	yes	up	gi|242247417|ref|NP_001156069.1|( osiris 6-like precursor [Acyrthosiphon pisum])	GO:0016020(cellular_component:membrane)
DN509477_c0_g1	4.4685	1.09648e-09	9.30128e-08	yes	up	None	None	None	None	None	None
DN550158_c2_g1	-2.5734	1.10491e-09	9.33616e-08	yes	down	gi|703115575|ref|XP_010100926.1|( Ferredoxin-thioredoxin reductase catalytic chain [Morus notabilis])	GO:0016730(molecular_function:oxidoreductase activity, acting on iron-sulfur proteins as donors); GO:0009941(cellular_component:chloroplast envelope); GO:0055114(biological_process:oxidation-reduction process); GO:0009570(cellular_component:chloroplast stroma)	K17892	FTRC		COG4802(C:Energy production and conversion )
DN556713_c0_g1	2.11066	1.10675e-09	9.33616e-08	yes	up	gi|21741247|emb|CAD41731.1|( OSJNBb0034I13.10 [Oryza sativa Japonica Group])	GO:0005488(molecular_function:binding); GO:0009536(cellular_component:plastid)
DN556571_c1_g1	1.11081	1.12921e-09	9.50792e-08	yes	up	gi|1029068953|ref|XP_016694716.1|( PREDICTED: protein DETOXIFICATION 24-like [Gossypium hirsutum])	GO:0016020(cellular_component:membrane); GO:0055085(biological_process:transmembrane transport); GO:0022857(molecular_function:transmembrane transporter activity)	K03327	TC.MATE, SLC47A, norM, mdtK, dinF
DN554449_c0_g1	-1.43625	1.13141e-09	9.50888e-08	yes	down	gi|225443738|ref|XP_002265546.1|( PREDICTED: uncharacterized protein LOC100241189 [Vitis vinifera])					COG0702(G:Carbohydrate transport and metabolism); COG0702(M:Cell wall/membrane/envelope biogenesis)
DN550337_c1_g1	-4.49692	1.15564e-09	9.69459e-08	yes	down	gi|914916139|ref|XP_005331561.2|( PREDICTED: speckle targeted PIP5K1A-regulated poly(A) polymerase isoform X1 [Ictidomys tridecemlineatus])		K03233	EEF1G		COG0625(O:Posttranslational modification, protein turnover, chaperones )
DN548956_c4_g1	-4.52767	1.17864e-09	9.86931e-08	yes	down	gi|568928884|ref|XP_006503053.1|( PREDICTED: nardilysin isoform X1 [Mus musculus])	GO:0004222(molecular_function:metalloendopeptidase activity); GO:0016485(biological_process:protein processing); GO:0008270(molecular_function:zinc ion binding); GO:0005739(cellular_component:mitochondrion)	K01411	NRD1		COG1025(O:Posttranslational modification, protein turnover, chaperones )
DN543853_c0_g1	-2.62118	1.18602e-09	9.89468e-08	yes	down	gi|1021515001|ref|XP_016200945.1|( PREDICTED: probable cation transporter HKT7 [Arachis ipaensis])	GO:0016020(cellular_component:membrane); GO:0006812(biological_process:cation transport); GO:0055085(biological_process:transmembrane transport)
DN564602_c1_g1	1.35973	1.2007e-09	9.99879e-08	yes	up	gi|743825006|ref|XP_011022400.1|( PREDICTED: probable LRR receptor-like serine/threonine-protein kinase At1g56140 isoform X1 [Populus euphratica])	GO:0004672(molecular_function:protein kinase activity); GO:0006468(biological_process:protein phosphorylation); GO:0005524(molecular_function:ATP binding); GO:0016020(cellular_component:membrane)
DN540985_c0_g1	1.31081	1.23948e-09	1.03012e-07	yes	up	gi|297736699|emb|CBI25735.3|( unnamed protein product [Vitis vinifera])	GO:0008270(molecular_function:zinc ion binding); GO:0005622(cellular_component:intracellular)
DN545131_c5_g1	4.08424	1.24155e-09	1.03012e-07	yes	up	gi|641673942|ref|XP_008186517.1|( PREDICTED: RNA-binding protein-like isoform X2 [Acyrthosiphon pisum])	GO:0003676(molecular_function:nucleic acid binding); GO:0000166(molecular_function:nucleotide binding)
DN559217_c1_g1	1.85153	1.28158e-09	1.05947e-07	yes	up	gi|147811071|emb|CAN70167.1|( hypothetical protein VITISV_024703 [Vitis vinifera])	GO:0005488(molecular_function:binding); GO:0004672(molecular_function:protein kinase activity); GO:0016310(biological_process:phosphorylation); GO:0016020(cellular_component:membrane)
DN544866_c0_g1	-2.52216	1.28034e-09	1.05947e-07	yes	down	gi|697185050|ref|XP_009601545.1|( PREDICTED: F-box/kelch-repeat protein At3g23880-like [Nicotiana tomentosiformis])
DN554623_c0_g1	1.5117	1.33031e-09	1.09776e-07	yes	up	gi|225459213|ref|XP_002285743.1|( PREDICTED: homeobox-leucine zipper protein ATHB-6-like [Vitis vinifera])		K09338	HD-ZIP
DN568256_c1_g5	2.55787	1.3349e-09	1.09956e-07	yes	up	gi|1035909270|gb|OAY38865.1|( hypothetical protein MANES_10G048700 [Manihot esculenta])	GO:0042626(molecular_function:ATPase activity, coupled to transmembrane movement of substances); GO:0005886(cellular_component:plasma membrane); GO:0055085(biological_process:transmembrane transport); GO:0005524(molecular_function:ATP binding); GO:0016021(cellular_component:integral component of membrane)
DN567790_c1_g3	-2.14554	1.37711e-09	1.13227e-07	yes	down	gi|1026017651|ref|XP_016537364.1|( PREDICTED: uncharacterized protein DDB_G0271670-like [Capsicum annuum])
DN552306_c1_g2	1.21881	1.5305e-09	1.25385e-07	yes	up	gi|828317769|ref|XP_012572245.1|( PREDICTED: homeobox-leucine zipper protein ATHB-6-like isoform X2 [Cicer arietinum])	GO:0006355(biological_process:regulation of transcription, DNA-templated); GO:0043565(molecular_function:sequence-specific DNA binding); GO:0003700(molecular_function:transcription factor activity, sequence-specific DNA binding); GO:0005634(cellular_component:nucleus)	K09338	HD-ZIP
DN535712_c0_g1	-2.54339	1.5416e-09	1.26067e-07	yes	down	gi|297852162|ref|XP_002893962.1|( EMB1075 [Arabidopsis lyrata subsp. lyrata])		K01590	hdc, HDC	map00340(Histidine metabolism)
DN522964_c0_g1	-4.47691	1.67552e-09	1.36528e-07	yes	down	gi|625203739|ref|XP_007643363.1|( PREDICTED: next to BRCA1 gene 1 protein isoform X1 [Cricetulus griseus])	GO:0008270(molecular_function:zinc ion binding)	K17987	NBR1
DN551532_c0_g1	-1.89183	1.67314e-09	1.36528e-07	yes	down	gi|747089077|ref|XP_011092161.1|( PREDICTED: NHL repeat-containing protein 2 [Sesamum indicum])	GO:0008152(biological_process:metabolic process); GO:0016787(molecular_function:hydrolase activity)
DN563858_c0_g1	-2.2432	1.70646e-09	1.388e-07	yes	down	None	None	None	None	None	None
DN570265_c0_g2	-2.24692	1.7272e-09	1.40237e-07	yes	down	gi|923556297|ref|XP_013738276.1|( PREDICTED: FGGY carbohydrate kinase domain-containing protein-like [Brassica napus])	GO:0016773(molecular_function:phosphotransferase activity, alcohol group as acceptor); GO:0005975(biological_process:carbohydrate metabolic process)
DN560312_c0_g1	1.93023	1.87892e-09	1.51742e-07	yes	up	gi|1012354006|gb|KYP65193.1|( Dehydration-responsive protein RD22, partial [Cajanus cajan])
DN569764_c3_g2	1.83523	1.90768e-09	1.53792e-07	yes	up	gi|567892063|ref|XP_006438552.1|( hypothetical protein CICLE_v10030927mg [Citrus clementina])	GO:0007166(biological_process:cell surface receptor signaling pathway); GO:0005886(cellular_component:plasma membrane); GO:0004674(molecular_function:protein serine/threonine kinase activity)	K04733	IRAK4
DN565623_c1_g1	1.49896	1.93768e-09	1.55934e-07	yes	up	gi|645239874|ref|XP_008226336.1|( PREDICTED: protein ROOT INITIATION DEFECTIVE 3-like [Prunus mume])		K14829	IPI3
DN568701_c3_g1	1.55232	1.94887e-09	1.56557e-07	yes	up	gi|658032892|ref|XP_008351957.1|( PREDICTED: protein EARLY FLOWERING 3-like [Malus domestica])		K12125	ELF3	map04712(Circadian rhythm - plant)
DN567362_c1_g1	2.01036	1.9808e-09	1.58841e-07	yes	up	gi|1035901787|gb|OAY31387.1|( hypothetical protein MANES_14G108200 [Manihot esculenta])	GO:0008270(molecular_function:zinc ion binding); GO:0005622(cellular_component:intracellular)
DN567352_c1_g1	-1.36171	2.0009e-09	1.60171e-07	yes	down	gi|702439418|ref|XP_010023332.1|( PREDICTED: thioredoxin-like protein AAED1, chloroplastic isoform X1 [Eucalyptus grandis])
DN549021_c2_g1	-2.96645	2.02944e-09	1.62169e-07	yes	down	gi|290578585|gb|ADD51187.1|( thaumatin-like protein [Vitis cinerea var. helleri x Vitis riparia])
DN568196_c3_g1	-1.91451	2.09121e-09	1.66521e-07	yes	down	gi|661897428|emb|CDO99140.1|( unnamed protein product [Coffea canephora])	GO:0033617(biological_process:mitochondrial respiratory chain complex IV assembly); GO:0016021(cellular_component:integral component of membrane); GO:0005739(cellular_component:mitochondrion)	K18187	PET100F
DN568162_c2_g2	-1.63483	2.18192e-09	1.7344e-07	yes	down	None	None	None	None	None	None
DN554041_c1_g4	1.52166	2.49534e-09	1.97318e-07	yes	up	gi|493664705|dbj|BAN19211.1|( suppressor of overexpression of CO1 like protein [Chrysanthemum x morifolium])
DN570072_c4_g1	1.60761	2.5982e-09	2.05096e-07	yes	up	gi|590608854|ref|XP_007021380.1|( S-locus lectin protein kinase family protein [Theobroma cacao])	GO:0009987(biological_process:cellular process)
DN556800_c0_g1	1.18458	2.60645e-09	2.0539e-07	yes	up	gi|694359364|ref|XP_009359807.1|( PREDICTED: protein CHUP1, chloroplastic-like [Pyrus x bretschneideri])	GO:0009707(cellular_component:chloroplast outer membrane); GO:0009658(biological_process:chloroplast organization)
DN554142_c1_g5	-4.44152	2.61467e-09	2.05681e-07	yes	down	gi|148686720|gb|EDL18667.1|( mCG14932, isoform CRA_c [Mus musculus])		K04079	HSP90A, htpG	map04626(Plant-pathogen interaction); map04141(Protein processing in endoplasmic reticulum)
DN558429_c5_g1	1.19754	2.64528e-09	2.0773e-07	yes	up	gi|747089000|ref|XP_011092119.1|( PREDICTED: dnaJ homolog subfamily B member 7-like isoform X2 [Sesamum indicum])
DN565241_c3_g1	-1.15499	2.7797e-09	2.17909e-07	yes	down	gi|641859958|gb|KDO78648.1|( hypothetical protein CISIN_1g028237mg [Citrus sinensis])	GO:0005525(molecular_function:GTP binding); GO:0005622(cellular_component:intracellular); GO:0007264(biological_process:small GTPase mediated signal transduction)	K07877	RAB2A		COG1100(R:General function prediction only )
DN630025_c0_g1	-4.4149	2.86858e-09	2.24104e-07	yes	down	gi|116014342|ref|NP_001070652.1|( basigin isoform 2 precursor [Mus musculus])	GO:0002080(cellular_component:acrosomal membrane); GO:0098609(biological_process:cell-cell adhesion); GO:0098641(molecular_function:cadherin binding involved in cell-cell adhesion); GO:0005537(molecular_function:mannose binding); GO:0072661(biological_process:protein targeting to plasma membrane); GO:0005913(cellular_component:cell-cell adherens junction); GO:0070062(cellular_component:extracellu…	K06535	BSG, CD147
DN550529_c1_g1	-2.30633	2.8832e-09	2.2486e-07	yes	down	None	None	None	None	None	None
DN562102_c1_g1	-2.39676	2.90062e-09	2.25831e-07	yes	down	gi|296081195|emb|CBI18221.3|( unnamed protein product [Vitis vinifera])	GO:0016760(molecular_function:cellulose synthase (UDP-forming) activity); GO:0071555(biological_process:cell wall organization); GO:0005886(cellular_component:plasma membrane); GO:0030244(biological_process:cellulose biosynthetic process); GO:0016021(cellular_component:integral component of membrane); GO:0008270(molecular_function:zinc ion binding)	K10999	CESA
DN563338_c1_g1	1.76574	2.90951e-09	2.26136e-07	yes	up	gi|747038805|gb|AJD87513.1|( CONSTANS-LIKE 9-1 [Dimocarpus longan])
DN537002_c0_g1	-2.10532	3.05838e-09	2.37301e-07	yes	down	gi|747043356|ref|XP_011083382.1|( PREDICTED: CASP-like protein 1F1 [Sesamum indicum])
DN559845_c2_g1	1.62387	3.13912e-09	2.42737e-07	yes	up	gi|641812682|gb|KDO37422.1|( hypothetical protein CISIN_1g005846mg [Citrus sinensis])	GO:0006952(biological_process:defense response); GO:0009506(cellular_component:plasmodesma); GO:0005886(cellular_component:plasma membrane); GO:0006468(biological_process:protein phosphorylation); GO:0004674(molecular_function:protein serine/threonine kinase activity)	K04733	IRAK4
DN534822_c0_g1	-1.59512	3.13746e-09	2.42737e-07	yes	down	gi|1009153987|ref|XP_015894925.1|( PREDICTED: uncharacterized protein LOC107428848 [Ziziphus jujuba])
DN557105_c0_g1	-1.36887	3.17105e-09	2.4479e-07	yes	down	gi|985439742|ref|XP_015383900.1|( PREDICTED: uncharacterized protein LOC107176255 [Citrus sinensis])
DN550512_c0_g2	-2.59659	3.32504e-09	2.56242e-07	yes	down	None	None	None	None	None	None
DN510983_c0_g1	-4.41398	3.33251e-09	2.56384e-07	yes	down	gi|6678265|ref|NP_033368.1|( dynein light chain Tctex-type 1 [Mus musculus])	GO:0043087(biological_process:regulation of GTPase activity); GO:0007067(biological_process:mitotic nuclear division); GO:0019060(biological_process:intracellular transport of viral protein in host cell); GO:0048812(biological_process:neuron projection morphogenesis); GO:0051493(biological_process:regulation of cytoskeleton organization); GO:0000132(biological_process:establishment of mitotic spi…	K10420	DYNLT
DN523482_c0_g1	-3.08764	3.42798e-09	2.63283e-07	yes	down	gi|922353189|ref|XP_013452411.1|( light-harvesting complex I chlorophyll A/B-binding protein [Medicago truncatula])	GO:0046872(molecular_function:metal ion binding); GO:0009765(biological_process:photosynthesis, light harvesting); GO:0018298(biological_process:protein-chromophore linkage); GO:0016168(molecular_function:chlorophyll binding); GO:0016021(cellular_component:integral component of membrane); GO:0009522(cellular_component:photosystem I); GO:0009535(cellular_component:chloroplast thylakoid membrane)	K08916	LHCB5	map00196(Photosynthesis - antenna proteins)
DN557493_c0_g1	-4.18985	3.50677e-09	2.6888e-07	yes	down	gi|148675659|gb|EDL07606.1|( cold shock domain containing E1, RNA binding, isoform CRA_b, partial [Mus musculus])
DN562555_c2_g3	-3.81643	3.51272e-09	2.68882e-07	yes	down	gi|645261881|ref|XP_008236506.1|( PREDICTED: ethylene-responsive transcription factor ERF109 [Prunus mume])
DN547127_c4_g1	3.93549	3.64363e-09	2.78435e-07	yes	up	gi|328705545|ref|XP_001950594.2|( PREDICTED: uncharacterized protein LOC100167400 [Acyrthosiphon pisum])	GO:0016021(cellular_component:integral component of membrane)
DN553748_c1_g3	-1.41271	3.7851e-09	2.87794e-07	yes	down	gi|359473116|ref|XP_002285460.2|( PREDICTED: cytochrome P450 71B34-like [Vitis vinifera])	GO:0044550(biological_process:secondary metabolite biosynthetic process); GO:0046872(molecular_function:metal ion binding); GO:0016709(molecular_function:oxidoreductase activity, acting on paired donors, with incorporation or reduction of molecular oxygen, NAD(P)H as one donor, and incorporation of one atom of oxygen); GO:0098542(biological_process:defense response to other organism); GO:0016020(…
DN570733_c3_g1	-1.67352	3.77936e-09	2.87794e-07	yes	down	gi|1009153494|ref|XP_015894666.1|( PREDICTED: inorganic phosphate transporter 2-1, chloroplastic [Ziziphus jujuba])	GO:0005887(cellular_component:integral component of plasma membrane); GO:0005315(molecular_function:inorganic phosphate transmembrane transporter activity); GO:0035435(biological_process:phosphate ion transmembrane transport); GO:0009507(cellular_component:chloroplast)	K14640	SLC20A, PIT		COG0306(P:Inorganic ion transport and metabolism )
DN551432_c0_g1	1.30626	3.77951e-09	2.87794e-07	yes	up	gi|1027949081|ref|XP_016653236.1|( liver stage antigen 3, fragment, partial [Plasmodium chabaudi chabaudi])
DN549080_c0_g2	-2.56693	3.81844e-09	2.89844e-07	yes	down	gi|743922939|ref|XP_011005548.1|( PREDICTED: putative quinone-oxidoreductase homolog, chloroplastic [Populus euphratica])	GO:0008270(molecular_function:zinc ion binding); GO:0016491(molecular_function:oxidoreductase activity); GO:0055114(biological_process:oxidation-reduction process)
DN539983_c0_g1	-4.17647	3.87596e-09	2.9372e-07	yes	down	gi|148685438|gb|EDL17385.1|( ataxin 2-like, isoform CRA_g [Mus musculus])					COG5180(A:RNA processing and modification )
DN548149_c0_g2	1.06925	4.11467e-09	3.10822e-07	yes	up	gi|976922556|gb|KVI06937.1|( hypothetical protein Ccrd_014724 [Cynara cardunculus var. scolymus])	GO:0016310(biological_process:phosphorylation); GO:0006139(biological_process:nucleobase-containing compound metabolic process); GO:0019205(molecular_function:nucleobase-containing compound kinase activity); GO:0016776(molecular_function:phosphotransferase activity, phosphate group as acceptor)	K00939	adk, AK	map00730(Thiamine metabolism); map00230(Purine metabolism)
DN550342_c1_g1	3.42859	4.17217e-09	3.14594e-07	yes	up	gi|641666088|ref|XP_008183610.1|( PREDICTED: acidic repeat-containing protein isoform X7 [Acyrthosiphon pisum])
DN567556_c2_g1	-1.26859	4.19352e-09	3.1568e-07	yes	down	gi|1009169082|ref|XP_015902999.1|( PREDICTED: vacuolar amino acid transporter 1 isoform X1 [Ziziphus jujuba])		K15015	SLC32A, VGAT
DN562283_c1_g1	-2.05771	4.34826e-09	3.26788e-07	yes	down	gi|703099090|ref|XP_010096557.1|( Bifunctional dihydroflavonol 4-reductase/flavanone 4-reductase [Morus notabilis])	GO:0006694(biological_process:steroid biosynthetic process); GO:0050662(molecular_function:coenzyme binding); GO:0055114(biological_process:oxidation-reduction process); GO:0003854(molecular_function:3-beta-hydroxy-delta5-steroid dehydrogenase activity)
DN562764_c1_g1	1.33843	4.35742e-09	3.26936e-07	yes	up	gi|1001910188|gb|AMM43045.1|( LRR-RLK, partial [Vernicia montana])	GO:0004715(molecular_function:non-membrane spanning protein tyrosine kinase activity); GO:0018108(biological_process:peptidyl-tyrosine phosphorylation); GO:0005524(molecular_function:ATP binding); GO:0004674(molecular_function:protein serine/threonine kinase activity)	K04733	IRAK4
DN564484_c0_g1	-1.45641	4.37051e-09	3.27378e-07	yes	down	gi|296087759|emb|CBI35015.3|( unnamed protein product [Vitis vinifera])		K11644	SIN3A
DN553822_c2_g1	1.3911	4.40603e-09	3.28954e-07	yes	up	gi|728820186|gb|KHG03619.1|( glutamine amidotransferase [Gossypium arboreum])	GO:0006541(biological_process:glutamine metabolic process); GO:0016740(molecular_function:transferase activity)
DN561837_c2_g1	-2.11575	4.7236e-09	3.5151e-07	yes	down	gi|731429876|ref|XP_002276528.2|( PREDICTED: protein disulfide-isomerase LQY1 [Vitis vinifera])	GO:0005515(molecular_function:protein binding); GO:0016020(cellular_component:membrane)
DN556267_c2_g2	-1.54071	4.84006e-09	3.59588e-07	yes	down	gi|731440118|ref|XP_010646796.1|( PREDICTED: kinesin-like protein KCA2 [Vitis vinifera])	GO:0005488(molecular_function:binding)
DN553774_c1_g1	2.91529	4.8579e-09	3.60325e-07	yes	up	gi|985389855|ref|XP_015379552.1|( PREDICTED: cytochrome c oxidase subunit 4 isoform 1, mitochondrial-like [Diuraphis noxia])	GO:1902600(biological_process:hydrogen ion transmembrane transport); GO:0016021(cellular_component:integral component of membrane); GO:0004129(molecular_function:cytochrome-c oxidase activity)	K02263	COX4	map00190(Oxidative phosphorylation)
DN562028_c1_g2	1.55319	4.97754e-09	3.67998e-07	yes	up	gi|731339161|ref|XP_010680704.1|( PREDICTED: erlin-1 [Beta vulgaris subsp. vulgaris])	GO:0016021(cellular_component:integral component of membrane); GO:0005730(cellular_component:nucleolus); GO:0009506(cellular_component:plasmodesma); GO:0031625(molecular_function:ubiquitin protein ligase binding); GO:0005774(cellular_component:vacuolar membrane); GO:0030433(biological_process:ER-associated ubiquitin-dependent protein catabolic process); GO:0005783(cellular_component:endoplasmic r…
DN570188_c6_g2	-1.15599	4.98931e-09	3.6827e-07	yes	down	gi|590609249|ref|XP_007021486.1|( SPA1-related 3 isoform 1 [Theobroma cacao])
DN564390_c0_g1	-1.60926	5.17456e-09	3.81324e-07	yes	down	gi|554595731|gb|AGZ02022.1|( microsomal omega-6-desaturase [Millettia pinnata])	GO:0016021(cellular_component:integral component of membrane); GO:0055114(biological_process:oxidation-reduction process); GO:0016717(molecular_function:oxidoreductase activity, acting on paired donors, with oxidation of a pair of donors resulting in the reduction of molecular oxygen to two molecules of water); GO:0006629(biological_process:lipid metabolic process)	K10256	FAD2	map01040(Biosynthesis of unsaturated fatty acids)
DN548430_c9_g1	-4.4273	5.39862e-09	3.97192e-07	yes	down	gi|586988825|ref|XP_003987064.2|( PREDICTED: 60S ribosomal protein L4 [Felis catus])		K02930	RP-L4e, RPL4	map03010(Ribosome)	COG0088(J:Translation, ribosomal structure and biogenesis )
DN557987_c0_g1	-2.11343	5.42456e-09	3.98456e-07	yes	down	gi|731425931|ref|XP_010663424.1|( PREDICTED: uncharacterized protein LOC100250053 [Vitis vinifera])
DN551432_c0_g2	1.31649	5.57228e-09	4.08082e-07	yes	up	gi|500032417|ref|WP_011713135.1|( hypothetical protein [Magnetococcus marinus])
DN565648_c0_g2	-1.08384	5.82547e-09	4.2584e-07	yes	down	gi|927092641|gb|ALD83478.1|( cinnamate 4-hydroxylase [Camellia sinensis])	GO:0020037(molecular_function:heme binding); GO:0016705(molecular_function:oxidoreductase activity, acting on paired donors, with incorporation or reduction of molecular oxygen); GO:0004497(molecular_function:monooxygenase activity); GO:0005506(molecular_function:iron ion binding); GO:0055114(biological_process:oxidation-reduction process)	K00487	CYP73A	map00940(Phenylpropanoid biosynthesis); map00130(Ubiquinone and other terpenoid-quinone biosynthesis); map00360(Phenylalanine metabolism); map00941(Flavonoid biosynthesis); map00945(Stilbenoid, diarylheptanoid and gingerol biosynthesis)	COG2124(Q:Secondary metabolites biosynthesis, transport and catabolism )
DN564593_c2_g1	1.58102	5.86938e-09	4.27293e-07	yes	up	gi|703137723|ref|XP_010106529.1|( Two-component response regulator [Morus notabilis])	GO:0009909(biological_process:regulation of flower development); GO:0006355(biological_process:regulation of transcription, DNA-templated); GO:0007623(biological_process:circadian rhythm); GO:0003677(molecular_function:DNA binding); GO:0003700(molecular_function:transcription factor activity, sequence-specific DNA binding); GO:0005634(cellular_component:nucleus)
DN566102_c1_g1	-1.01084	5.87354e-09	4.27293e-07	yes	down	gi|590678820|ref|XP_007040408.1|( Plasma membrane, putative [Theobroma cacao])
DN533874_c0_g1	-3.00069	5.86018e-09	4.27293e-07	yes	down	gi|747045941|ref|XP_011096825.1|( PREDICTED: uncharacterized protein LOC105175885 [Sesamum indicum])	GO:0006474(biological_process:N-terminal protein amino acid acetylation); GO:0004596(molecular_function:peptide alpha-N-acetyltransferase activity); GO:0031248(cellular_component:protein acetyltransferase complex)
DN535208_c1_g1	1.00536	5.89753e-09	4.28353e-07	yes	up	None	None	None	None	None	None
DN565101_c2_g1	-3.12441	5.9161e-09	4.29017e-07	yes	down	gi|802574215|ref|XP_012068720.1|( PREDICTED: cytosolic sulfotransferase 15-like [Jatropha curcas])	GO:0016740(molecular_function:transferase activity)	K01025	E2.8.2.-
DN568908_c1_g1	-1.30239	5.97922e-09	4.32903e-07	yes	down	gi|645236512|ref|XP_008224773.1|( PREDICTED: probable pyruvate, phosphate dikinase regulatory protein, chloroplastic [Prunus mume])	GO:0016772(molecular_function:transferase activity, transferring phosphorus-containing groups); GO:0005524(molecular_function:ATP binding)	K20115	RP		COG1806(S:Function unknown )
DN569410_c3_g1	-1.21503	5.99416e-09	4.33295e-07	yes	down	gi|1000968017|ref|XP_002518305.2|( PREDICTED: K(+) efflux antiporter 3, chloroplastic isoform X1 [Ricinus communis])	GO:0015672(biological_process:monovalent inorganic cation transport); GO:0055085(biological_process:transmembrane transport)				COG0475(P:Inorganic ion transport and metabolism ); COG1226(P:Inorganic ion transport and metabolism )
DN553494_c1_g2	-3.19504	6.10628e-09	4.40699e-07	yes	down	None	None
DN560431_c0_g1	-1.34742	6.30941e-09	4.53918e-07	yes	down	gi|1009148808|ref|XP_015892135.1|( PREDICTED: glutathione transferase GST 23-like [Ziziphus jujuba])	GO:0016740(molecular_function:transferase activity)	K00799	GST, gst	map00480(Glutathione metabolism)
DN548132_c1_g1	-4.31533	6.38467e-09	4.58607e-07	yes	down	gi|32358|emb|CAA46472.1|( hnRNP U protein [Homo sapiens])	GO:0070034(molecular_function:telomerase RNA binding); GO:0005654(cellular_component:nucleoplasm); GO:0010628(biological_process:positive regulation of gene expression); GO:0005515(molecular_function:protein binding); GO:0001649(biological_process:osteoblast differentiation); GO:0016020(cellular_component:membrane); GO:0043021(molecular_function:ribonucleoprotein complex binding); GO:0032922(biol…	K12888	HNRNPU	map03040(Spliceosome)
DN541871_c0_g1	-1.87319	6.43728e-09	4.59482e-07	yes	down	gi|567914085|ref|XP_006449356.1|( hypothetical protein CICLE_v10016846mg [Citrus clementina])	GO:0006357(biological_process:regulation of transcription from RNA polymerase II promoter); GO:0000977(molecular_function:RNA polymerase II regulatory region sequence-specific DNA binding); GO:0090575(cellular_component:RNA polymerase II transcription factor complex); GO:0003700(molecular_function:transcription factor activity, sequence-specific DNA binding)
DN570210_c2_g2	-1.31634	6.43019e-09	4.59482e-07	yes	down	gi|661895561|emb|CDP01366.1|( unnamed protein product [Coffea canephora])	GO:0006468(biological_process:protein phosphorylation); GO:0005524(molecular_function:ATP binding); GO:0004674(molecular_function:protein serine/threonine kinase activity)	K08790	STK38, NDR
DN559445_c0_g2	1.61919	6.42012e-09	4.59482e-07	yes	up	gi|629121689|gb|KCW86179.1|( hypothetical protein EUGRSUZ_B02869 [Eucalyptus grandis])	GO:0006855(biological_process:drug transmembrane transport); GO:0016021(cellular_component:integral component of membrane); GO:0015297(molecular_function:antiporter activity); GO:0015238(molecular_function:drug transmembrane transporter activity)	K03327	TC.MATE, SLC47A, norM, mdtK, dinF
DN559109_c0_g1	-1.69568	6.51069e-09	4.63994e-07	yes	down	gi|225456303|ref|XP_002279981.1|( PREDICTED: cytochrome P450 94B3-like [Vitis vinifera])	GO:0016020(cellular_component:membrane); GO:0046872(molecular_function:metal ion binding); GO:0016491(molecular_function:oxidoreductase activity)	K20665	CYP94B
DN540130_c0_g1	-1.4845	6.60339e-09	4.69863e-07	yes	down	gi|764612554|ref|XP_011467700.1|( PREDICTED: uridine kinase-like protein 1, chloroplastic [Fragaria vesca subsp. vesca])	GO:0004849(molecular_function:uridine kinase activity); GO:0044211(biological_process:CTP salvage); GO:0005524(molecular_function:ATP binding); GO:0044206(biological_process:UMP salvage); GO:0016310(biological_process:phosphorylation)	K00876	udk, UCK	map00240(Pyrimidine metabolism)
DN566646_c0_g1	-1.39001	6.63529e-09	4.71396e-07	yes	down	gi|731438546|ref|XP_002268917.3|( PREDICTED: uncharacterized protein LOC100256691 [Vitis vinifera])
DN559141_c1_g2	1.19504	6.75469e-09	4.78384e-07	yes	up	gi|1035904363|gb|OAY33962.1|( hypothetical protein MANES_13G139100 [Manihot esculenta])
DN525814_c0_g1	3.40582	6.99328e-09	4.94511e-07	yes	up	gi|641826507|gb|KDO45725.1|( hypothetical protein CISIN_1g031962mg [Citrus sinensis])		K09512	DNAJB6
DN565853_c0_g1	1.01857	7.10631e-09	5.01723e-07	yes	up	gi|657963918|ref|XP_008373578.1|( PREDICTED: uncharacterized protein LOC103436902 [Malus domestica])
DN557711_c0_g4	-1.86802	7.42715e-09	5.21944e-07	yes	down	gi|955314894|ref|XP_014629913.1|( PREDICTED: probable cytokinin riboside 5'-monophosphate phosphoribohydrolase LOGL10 isoform X1 [Glycine max])	GO:0016799(molecular_function:hydrolase activity, hydrolyzing N-glycosyl compounds); GO:0005634(cellular_component:nucleus); GO:0005829(cellular_component:cytosol); GO:0009691(biological_process:cytokinin biosynthetic process)	K06966	K06966
DN554032_c3_g2	4.08163	7.42712e-09	5.21944e-07	yes	up	gi|641653045|ref|XP_008178636.1|( PREDICTED: uncharacterized protein LOC100572328 isoform X1 [Acyrthosiphon pisum])	GO:0003677(molecular_function:DNA binding)
DN557204_c0_g1	-1.40277	7.64699e-09	5.36115e-07	yes	down	gi|590720879|ref|XP_007051451.1|( CBL-interacting protein kinase 9 [Theobroma cacao])	GO:0006468(biological_process:protein phosphorylation); GO:0005524(molecular_function:ATP binding); GO:0007165(biological_process:signal transduction); GO:0004674(molecular_function:protein serine/threonine kinase activity)
DN564511_c3_g1	1.36689	7.65238e-09	5.36115e-07	yes	up	gi|985464633|ref|XP_015389137.1|( PREDICTED: putative uncharacterized protein DDB_G0286901 isoform X2 [Citrus sinensis])
DN542053_c3_g1	-4.30214	7.66505e-09	5.36176e-07	yes	down	gi|323668278|ref|NP_001191131.1|( osteopontin isoform 2 [Mus musculus])		K06250	SPP1, BNSP, OPN
DN550564_c2_g3	3.95079	7.84102e-09	5.47643e-07	yes	up	gi|1028676870|ref|XP_016656354.1|( PREDICTED: glutamate-gated chloride channel [Acyrthosiphon pisum])		K05273	GRGLCN
DN547340_c2_g2	4.08211	8.05244e-09	5.61546e-07	yes	up	gi|328709634|ref|XP_001944648.2|( PREDICTED: uncharacterized protein LOC100167668, partial [Acyrthosiphon pisum])
DN548616_c0_g1	-2.01663	8.1259e-09	5.64936e-07	yes	down	gi|702469945|ref|XP_010030390.1|( PREDICTED: protein MIZU-KUSSEI 1 [Eucalyptus grandis])
DN562643_c0_g1	-1.23152	8.16154e-09	5.65684e-07	yes	down	gi|595793151|ref|XP_007200324.1|( hypothetical protein PRUPE_ppa000721mg [Prunus persica])	GO:0046872(molecular_function:metal ion binding); GO:0004386(molecular_function:helicase activity); GO:0003676(molecular_function:nucleic acid binding); GO:0005524(molecular_function:ATP binding); GO:0009507(cellular_component:chloroplast)				COG1643(L:Replication, recombination and repair )
DN553342_c0_g2	-1.54228	8.15315e-09	5.65684e-07	yes	down	None	None	None	None	None	None
DN555335_c0_g2	-1.30965	8.36878e-09	5.78285e-07	yes	down	gi|565363209|ref|XP_006348330.1|( PREDICTED: B-box zinc finger protein 22 isoform X1 [Solanum tuberosum])
DN566224_c2_g1	-2.84776	8.44008e-09	5.82327e-07	yes	down	gi|661895637|emb|CDP00215.1|( unnamed protein product [Coffea canephora])	GO:0008152(biological_process:metabolic process); GO:0016787(molecular_function:hydrolase activity)	K14664	ILR1
DN536974_c0_g2	3.3586	8.49621e-09	5.85312e-07	yes	up	None	None	None	None	None	None
DN568583_c2_g1	-1.07293	8.81711e-09	6.065e-07	yes	down	gi|802786846|ref|XP_012091772.1|( PREDICTED: protein SCAR3 isoform X2 [Jatropha curcas])
DN553834_c2_g1	-1.23827	8.88983e-09	6.10578e-07	yes	down	gi|255575226|ref|XP_002528517.1|( PREDICTED: isocitrate dehydrogenase [NADP] [Ricinus communis])	GO:0051287(molecular_function:NAD binding); GO:0004450(molecular_function:isocitrate dehydrogenase (NADP+) activity); GO:0000287(molecular_function:magnesium ion binding); GO:0006099(biological_process:tricarboxylic acid cycle); GO:0006102(biological_process:isocitrate metabolic process)	K00031	IDH1, IDH2, icd	map00020(Citrate cycle (TCA cycle)); map04146(Peroxisome); map00480(Glutathione metabolism)
DN569429_c3_g1	1.08042	9.56014e-09	6.53655e-07	yes	up	gi|147798821|emb|CAN67610.1|( hypothetical protein VITISV_007077 [Vitis vinifera])	GO:0016020(cellular_component:membrane)
DN551649_c0_g1	1.93766	9.55175e-09	6.53655e-07	yes	up	gi|255559687|ref|XP_002520863.1|( PREDICTED: expansin-A4 [Ricinus communis])	GO:0005576(cellular_component:extracellular region); GO:0016020(cellular_component:membrane); GO:0009664(biological_process:plant-type cell wall organization); GO:0005618(cellular_component:cell wall)
DN553526_c0_g2	-2.49189	9.55853e-09	6.53655e-07	yes	down	gi|255549968|ref|XP_002516035.1|( PREDICTED: uncharacterized protein LOC8274487 [Ricinus communis])
DN527329_c0_g1	-1.57271	9.72616e-09	6.64008e-07	yes	down	gi|645242247|ref|XP_008227462.1|( PREDICTED: U-box domain-containing protein 4 [Prunus mume])
DN558729_c0_g1	-2.68497	9.76171e-09	6.65435e-07	yes	down	gi|297740484|emb|CBI30666.3|( unnamed protein product [Vitis vinifera])
DN570685_c4_g3	-1.3141	1.04975e-08	7.11325e-07	yes	down	gi|645261833|ref|XP_008236483.1|( PREDICTED: O-acyltransferase WSD1-like [Prunus mume])	GO:0016020(cellular_component:membrane)
DN561467_c0_g1	-1.61302	1.05624e-08	7.14663e-07	yes	down	gi|225456147|ref|XP_002282182.1|( PREDICTED: phosphomethylethanolamine N-methyltransferase [Vitis vinifera])	GO:0005737(cellular_component:cytoplasm); GO:0000234(molecular_function:phosphoethanolamine N-methyltransferase activity); GO:0006656(biological_process:phosphatidylcholine biosynthetic process); GO:0032259(biological_process:methylation)	K05929	E2.1.1.103, NMT	map00564(Glycerophospholipid metabolism)
DN566030_c4_g3	-1.82777	1.103e-08	7.45188e-07	yes	down	gi|470465159|ref|XP_004341586.1|( elongation factor 1-gamma family protein [Acanthamoeba castellanii str. Neff])		K03233	EEF1G
DN566478_c2_g2	-1.30182	1.13233e-08	7.63231e-07	yes	down	gi|255548487|ref|XP_002515300.1|( PREDICTED: probable beta-D-xylosidase 2 [Ricinus communis])	GO:0009505(cellular_component:plant-type cell wall); GO:0009044(molecular_function:xylan 1,4-beta-xylosidase activity); GO:0046556(molecular_function:alpha-L-arabinofuranosidase activity); GO:0031222(biological_process:arabinan catabolic process); GO:0008422(molecular_function:beta-glucosidase activity); GO:0045493(biological_process:xylan catabolic process); GO:0102483(molecular_function:scopoli…				COG1472(G:Carbohydrate transport and metabolism )
DN562439_c0_g1	-1.30485	1.13306e-08	7.63231e-07	yes	down	gi|1029091551|ref|XP_016705818.1|( PREDICTED: probable protein phosphatase 2C 73 [Gossypium hirsutum])	GO:0006470(biological_process:protein dephosphorylation); GO:0004722(molecular_function:protein serine/threonine phosphatase activity)				COG0631(T:Signal transduction mechanisms )
DN551785_c0_g1	-1.09484	1.20059e-08	8.07518e-07	yes	down	gi|225457620|ref|XP_002274272.1|( PREDICTED: outer envelope pore protein 21, chloroplastic [Vitis vinifera])
DN563304_c0_g1	-1.31737	1.22141e-08	8.19102e-07	yes	down	gi|971571667|ref|XP_015169757.1|( PREDICTED: uncharacterized protein LOC107062964 [Solanum tuberosum])		K20667;K05349	CYP716A;bglX	map00460(Cyanoamino acid metabolism); map00940(Phenylpropanoid biosynthesis); map00500(Starch and sucrose metabolism)
DN570753_c4_g3	1.93275	1.23517e-08	8.27112e-07	yes	up	gi|743759143|ref|XP_010930568.1|( PREDICTED: putative disease resistance protein RGA4 [Elaeis guineensis])
DN567036_c1_g2	1.60795	1.27359e-08	8.50329e-07	yes	up	gi|225432500|ref|XP_002279739.1|( PREDICTED: uncharacterized protein LOC100256318 [Vitis vinifera])
DN542842_c1_g1	-1.91394	1.27276e-08	8.50329e-07	yes	down	gi|802607282|ref|XP_012073717.1|( PREDICTED: plastocyanin [Jatropha curcas])	GO:0005507(molecular_function:copper ion binding); GO:0009055(molecular_function:electron carrier activity); GO:0009535(cellular_component:chloroplast thylakoid membrane); GO:0055114(biological_process:oxidation-reduction process)	K02638	petE	map00195(Photosynthesis)	COG3794(C:Energy production and conversion )
DN559794_c0_g1	3.17687	1.32226e-08	8.80244e-07	yes	up	gi|567920672|ref|XP_006452342.1|( hypothetical protein CICLE_v10009352mg [Citrus clementina])	GO:0046872(molecular_function:metal ion binding); GO:0016020(cellular_component:membrane)	K19041	RNF38_44
DN567975_c1_g3	-1.14695	1.37938e-08	9.15588e-07	yes	down	gi|1035908431|gb|OAY38028.1|( hypothetical protein MANES_11G146900 [Manihot esculenta])	GO:0005886(cellular_component:plasma membrane); GO:0008289(molecular_function:lipid binding)
DN565569_c0_g1	1.02795	1.39189e-08	9.21199e-07	yes	up	gi|719975149|ref|XP_010246779.1|( PREDICTED: protein YLS9-like [Nelumbo nucifera])
DN544614_c0_g1	-1.52554	1.40802e-08	9.30524e-07	yes	down	gi|1021046227|gb|KZN04007.1|( hypothetical protein DCAR_004805 [Daucus carota subsp. sativus])	GO:0009522(cellular_component:photosystem I); GO:0016168(molecular_function:chlorophyll binding); GO:0015979(biological_process:photosynthesis)	K02698	psaK	map00195(Photosynthesis)
DN545253_c4_g2	3.6299	1.42149e-08	9.38062e-07	yes	up	gi|985416266|ref|XP_015373582.1|( PREDICTED: carboxypeptidase M-like isoform X2 [Diuraphis noxia])
DN566175_c1_g1	-1.85128	1.4568e-08	9.59967e-07	yes	down	gi|566207513|ref|XP_002322433.2|( hypothetical protein POPTR_0015s14020g [Populus trichocarpa])	GO:0005829(cellular_component:cytosol); GO:0019388(biological_process:galactose catabolic process); GO:0009941(cellular_component:chloroplast envelope); GO:0000287(molecular_function:magnesium ion binding); GO:0019252(biological_process:starch biosynthetic process); GO:0009570(cellular_component:chloroplast stroma); GO:0006006(biological_process:glucose metabolic process); GO:0004614(molecular_fu…	K01835	pgm	map00230(Purine metabolism); map00520(Amino sugar and nucleotide sugar metabolism); map00052(Galactose metabolism); map00010(Glycolysis / Gluconeogenesis); map00500(Starch and sucrose metabolism); map00030(Pentose phosphate pathway)
DN549418_c0_g3	1.39665	1.49852e-08	9.86028e-07	yes	up	gi|595945851|ref|XP_007216092.1|( hypothetical protein PRUPE_ppa018346mg [Prunus persica])		K04733	IRAK4
DN547206_c0_g1	1.30723	1.52043e-08	9.98998e-07	yes	up	gi|590641770|ref|XP_007030324.1|( Ammonium transporter 1,2 [Theobroma cacao])		K03320	amt, AMT, MEP		COG0004(P:Inorganic ion transport and metabolism )
DN567211_c1_g1	-1.22009	1.5398e-08	1.01027e-06	yes	down	gi|1035930323|gb|OAY59909.1|( hypothetical protein MANES_01G070000 [Manihot esculenta])	GO:0016021(cellular_component:integral component of membrane)
DN560436_c3_g1	1.45918	1.5509e-08	1.01609e-06	yes	up	gi|223525315|gb|EEF27958.1|( conserved hypothetical protein [Ricinus communis])
DN568776_c0_g1	-2.89577	1.55539e-08	1.01756e-06	yes	down	None	None	None	None	None	None
DN558015_c2_g2	3.16218	1.55871e-08	1.01827e-06	yes	up	gi|410799695|gb|EKS01761.1|( leucine rich repeat protein [Leptospira mayottensis 200901122])
DN550912_c1_g5	2.6642	1.57695e-08	1.0276e-06	yes	up	gi|702267154|ref|XP_010042709.1|( PREDICTED: TMV resistance protein N-like [Eucalyptus grandis])
DN546355_c4_g3	-3.0599	1.57752e-08	1.0276e-06	yes	down	gi|593135158|ref|XP_007131752.1|( hypothetical protein PHAVU_011G038900g [Phaseolus vulgaris])	GO:0008270(molecular_function:zinc ion binding); GO:0005622(cellular_component:intracellular)
DN507334_c0_g1	-4.21731	1.5869e-08	1.03223e-06	yes	down	gi|912917166|ref|WP_050307176.1|( hypothetical protein [Salmonella enterica])		K08055	B2M
DN569344_c0_g2	-3.73982	1.59127e-08	1.0336e-06	yes	down	None	None	None	None	None	None
DN550885_c1_g3	-1.34552	1.59911e-08	1.03573e-06	yes	down	gi|1035920927|gb|OAY50517.1|( hypothetical protein MANES_05G142400 [Manihot esculenta])	GO:0006457(biological_process:protein folding); GO:0009941(cellular_component:chloroplast envelope); GO:0016671(molecular_function:oxidoreductase activity, acting on a sulfur group of donors, disulfide as acceptor); GO:0045454(biological_process:cell redox homeostasis); GO:0034599(biological_process:cellular response to oxidative stress); GO:0006662(biological_process:glycerol ether metabolic pro…				COG0526(O:Posttranslational modification, protein turnover, chaperones )
DN539985_c0_g1	-4.2262	1.59882e-08	1.03573e-06	yes	down	gi|148666221|gb|EDK98637.1|( mCG119114, isoform CRA_a, partial [Mus musculus])	GO:0005654(cellular_component:nucleoplasm); GO:0000122(biological_process:negative regulation of transcription from RNA polymerase II promoter); GO:0005515(molecular_function:protein binding); GO:0016020(cellular_component:membrane); GO:0097157(molecular_function:pre-mRNA intronic binding); GO:0000166(molecular_function:nucleotide binding); GO:1990247(molecular_function:N6-methyladenosine-contain…	K13158	HNRNPA2B1		COG0724(R:General function prediction only )
DN564884_c0_g1	-1.83344	1.60943e-08	1.04093e-06	yes	down	gi|641822597|gb|KDO42096.1|( hypothetical protein CISIN_1g009971mg [Citrus sinensis])	GO:0005524(molecular_function:ATP binding); GO:0019252(biological_process:starch biosynthetic process); GO:0009507(cellular_component:chloroplast); GO:0008878(molecular_function:glucose-1-phosphate adenylyltransferase activity); GO:0005978(biological_process:glycogen biosynthetic process)	K00975	glgC	map00520(Amino sugar and nucleotide sugar metabolism); map00500(Starch and sucrose metabolism)	COG0448(G:Carbohydrate transport and metabolism )
DN567542_c3_g1	2.77531	1.61672e-08	1.04279e-06	yes	up	gi|985395879|ref|XP_015365412.1|( PREDICTED: longitudinals lacking protein, isoforms A/B/D/L-like isoform X37 [Diuraphis noxia])
DN560202_c0_g1	-2.05632	1.61689e-08	1.04279e-06	yes	down	gi|734378576|gb|KHN22133.1|( Phosphoglycolate phosphatase [Glycine soja])	GO:0016311(biological_process:dephosphorylation); GO:0005829(cellular_component:cytosol); GO:0016791(molecular_function:phosphatase activity)	K19269	PGP, PGLP	map00630(Glyoxylate and dicarboxylate metabolism)
DN549595_c7_g2	3.44729	1.64858e-08	1.06172e-06	yes	up	gi|253735767|ref|NP_001155634.2|( uncharacterized protein LOC100164630 precursor [Acyrthosiphon pisum])
DN565990_c1_g1	-2.1285	1.67185e-08	1.07367e-06	yes	down	gi|255584521|ref|XP_002532988.1|( PREDICTED: probable LRR receptor-like serine/threonine-protein kinase At1g07650 [Ricinus communis])	GO:0006468(biological_process:protein phosphorylation); GO:0005524(molecular_function:ATP binding); GO:0016021(cellular_component:integral component of membrane); GO:0004674(molecular_function:protein serine/threonine kinase activity)				COG4886(S:Function unknown )
DN549374_c3_g1	3.96713	1.70861e-08	1.09418e-06	yes	up	gi|193690912|ref|XP_001949276.1|( PREDICTED: uncharacterized protein LOC100161496 isoform X2 [Acyrthosiphon pisum])	GO:0098805(cellular_component:whole membrane); GO:0098588(cellular_component:bounding membrane of organelle); GO:0044444(cellular_component:cytoplasmic part); GO:0044446(cellular_component:intracellular organelle part)	K08360	CYB561
DN556816_c1_g1	-1.31332	1.71324e-08	1.0956e-06	yes	down	gi|802606410|ref|XP_012073689.1|( PREDICTED: alcohol dehydrogenase-like 7 [Jatropha curcas])	GO:0008270(molecular_function:zinc ion binding); GO:0016491(molecular_function:oxidoreductase activity); GO:0055114(biological_process:oxidation-reduction process)	K00121	frmA, ADH5, adhC	map00010(Glycolysis / Gluconeogenesis); map00350(Tyrosine metabolism); map00071(Fatty acid degradation)	COG1062(C:Energy production and conversion )
DN553513_c4_g4	-4.26185	1.74517e-08	1.11446e-06	yes	down	gi|803119291|ref|XP_012040812.1|( PREDICTED: elongation factor 1-alpha 1-like isoform X1 [Ovis aries])	GO:0000166(molecular_function:nucleotide binding)	K03231	EEF1A	map03013(RNA transport)
DN538866_c1_g1	1.87745	1.77787e-08	1.13375e-06	yes	up	None	None	None	None	None	None
DN521083_c0_g1	-1.78264	1.81214e-08	1.15399e-06	yes	down	gi|923844615|ref|XP_013701942.1|( PREDICTED: serine/threonine-protein kinase STN7, chloroplastic [Brassica napus])	GO:0042548(biological_process:regulation of photosynthesis, light reaction); GO:0006468(biological_process:protein phosphorylation); GO:0005524(molecular_function:ATP binding); GO:0009507(cellular_component:chloroplast); GO:0004674(molecular_function:protein serine/threonine kinase activity)
DN567724_c1_g1	1.42564	1.86978e-08	1.18902e-06	yes	up	gi|1009141296|ref|XP_015888119.1|( PREDICTED: type IV inositol polyphosphate 5-phosphatase 7-like [Ziziphus jujuba])	GO:0046856(biological_process:phosphatidylinositol dephosphorylation); GO:0016787(molecular_function:hydrolase activity)				COG5411(T:Signal transduction mechanisms )
DN565497_c0_g1	-2.226	1.87294e-08	1.18937e-06	yes	down	gi|731429400|ref|XP_002281880.2|( PREDICTED: lysM domain receptor-like kinase 4 [Vitis vinifera])		K04733	IRAK4
DN562120_c0_g1	-1.64586	1.911e-08	1.21185e-06	yes	down	gi|568832219|ref|XP_006470339.1|( PREDICTED: GDSL esterase/lipase At3g27950 [Citrus sinensis])	GO:0016020(cellular_component:membrane)
DN568238_c1_g2	-1.56527	1.92474e-08	1.21886e-06	yes	down	gi|225428564|ref|XP_002281077.1|( PREDICTED: cytochrome c biogenesis protein CCS1, chloroplastic [Vitis vinifera])	GO:0016021(cellular_component:integral component of membrane)	K07399	resB, ccs1
DN552208_c1_g1	-2.85004	1.93209e-08	1.21973e-06	yes	down	gi|1009144005|ref|XP_015889566.1|( PREDICTED: endochitinase-like [Ziziphus jujuba])	GO:0004568(molecular_function:chitinase activity); GO:0005975(biological_process:carbohydrate metabolic process); GO:0006032(biological_process:chitin catabolic process); GO:0008061(molecular_function:chitin binding); GO:0016998(biological_process:cell wall macromolecule catabolic process)	K20547	CHIB	map00520(Amino sugar and nucleotide sugar metabolism); map04016(MAPK signaling pathway - plant)	COG3979(G:Carbohydrate transport and metabolism )
DN551556_c2_g4	3.86882	1.93417e-08	1.21973e-06	yes	up	gi|985411958|ref|XP_015371463.1|( PREDICTED: class E basic helix-loop-helix protein 22 [Diuraphis noxia])	GO:0046983(molecular_function:protein dimerization activity)
DN547245_c1_g3	-3.51635	1.93404e-08	1.21973e-06	yes	down	None	None	None	None	None	None
DN564762_c0_g1	-1.5805	1.94507e-08	1.22491e-06	yes	down	gi|255565665|ref|XP_002523822.1|( PREDICTED: protein FAF-like, chloroplastic [Ricinus communis])
DN563193_c0_g1	-1.86682	1.94877e-08	1.22554e-06	yes	down	gi|661890177|emb|CDP06236.1|( unnamed protein product [Coffea canephora])	GO:0016021(cellular_component:integral component of membrane); GO:0005886(cellular_component:plasma membrane); GO:0055085(biological_process:transmembrane transport); GO:0022857(molecular_function:transmembrane transporter activity)
DN524495_c0_g1	1.49966	2.03854e-08	1.28022e-06	yes	up	gi|225441205|ref|XP_002266505.1|( PREDICTED: ABC transporter B family member 1 [Vitis vinifera])	GO:0009958(biological_process:positive gravitropism); GO:0010328(molecular_function:auxin influx transmembrane transporter activity); GO:0060919(biological_process:auxin influx); GO:0043481(biological_process:anthocyanin accumulation in tissues in response to UV light); GO:0010329(molecular_function:auxin efflux transmembrane transporter activity); GO:0009640(biological_process:photomorphogenesis…	K05658	ABCB1, CD243	map02010(ABC transporters)
DN569961_c3_g1	-1.29941	2.05846e-08	1.29095e-06	yes	down	gi|645254795|ref|XP_008233203.1|( PREDICTED: rhodanese-like domain-containing protein 4, chloroplastic [Prunus mume])		K17525	CHID1
DN565593_c0_g1	1.01485	2.08409e-08	1.30522e-06	yes	up	gi|590672599|ref|XP_007038657.1|( Chromosome transmission fidelity protein 8, putative isoform 2 [Theobroma cacao])		K11270	CTF8
DN541177_c3_g1	-4.22594	2.10435e-08	1.3161e-06	yes	down	gi|148705008|gb|EDL36955.1|( mCG19129, partial [Mus musculus])	GO:0005925(cellular_component:focal adhesion); GO:0000184(biological_process:nuclear-transcribed mRNA catabolic process, nonsense-mediated decay); GO:0006413(biological_process:translational initiation); GO:0005654(cellular_component:nucleoplasm); GO:0005515(molecular_function:protein binding); GO:0016020(cellular_component:membrane); GO:0005815(cellular_component:microtubule organizing center); …	K02993	RP-S7e, RPS7	map03010(Ribosome)
DN551730_c0_g1	-1.88841	2.11904e-08	1.32165e-06	yes	down	gi|719998605|ref|XP_010255453.1|( PREDICTED: tetraspanin-10 isoform X1 [Nelumbo nucifera])	GO:0016021(cellular_component:integral component of membrane)
DN561176_c0_g1	-1.4455	2.17182e-08	1.3503e-06	yes	down	gi|590577497|ref|XP_007013250.1|( ATP binding isoform 3 [Theobroma cacao])	GO:0016226(biological_process:iron-sulfur cluster assembly); GO:0051536(molecular_function:iron-sulfur cluster binding); GO:0005524(molecular_function:ATP binding); GO:0009570(cellular_component:chloroplast stroma)				COG0489(D:Cell cycle control, cell division, chromosome partitioning )
DN554992_c0_g1	-3.68221	2.20947e-08	1.37054e-06	yes	down	gi|694515010|gb|AIS73137.1|( non-structural polyprotein [Arivirus 1])	GO:0003824(molecular_function:catalytic activity)
DN567188_c3_g1	1.1799	2.23938e-08	1.38719e-06	yes	up	gi|645256531|ref|XP_008233994.1|( PREDICTED: sulfate transporter 1.3 [Prunus mume])	GO:0005887(cellular_component:integral component of plasma membrane); GO:1902358(biological_process:sulfate transmembrane transport); GO:0008271(molecular_function:secondary active sulfate transmembrane transporter activity)	K17470	SULTR1
DN563688_c0_g1	2.43865	2.30009e-08	1.42286e-06	yes	up	None	None	None	None	None	None
DN536782_c0_g1	1.72999	2.32791e-08	1.43228e-06	yes	up	gi|731420712|ref|XP_010661481.1|( PREDICTED: uncharacterized protein LOC104881847 [Vitis vinifera])
DN552690_c0_g2	1.22507	2.39029e-08	1.46669e-06	yes	up	gi|1009146170|ref|XP_015890737.1|( PREDICTED: magnesium-transporting ATPase, P-type 1-like isoform X1 [Ziziphus jujuba])
DN559810_c0_g1	-1.48578	2.45404e-08	1.50378e-06	yes	down	gi|1009161031|ref|XP_015898675.1|( PREDICTED: (R)-mandelonitrile lyase 2-like [Ziziphus jujuba])		K08248	MDL3	map00460(Cyanoamino acid metabolism)
DN566302_c0_g1	-1.17554	2.48991e-08	1.5237e-06	yes	down	gi|641822179|gb|KDO41731.1|( hypothetical protein CISIN_1g0045622mg [Citrus sinensis])	GO:0016757(molecular_function:transferase activity, transferring glycosyl groups); GO:0009987(biological_process:cellular process); GO:0016020(cellular_component:membrane)
DN549529_c0_g1	-3.62906	2.5587e-08	1.5637e-06	yes	down	gi|697138343|ref|XP_009623248.1|( PREDICTED: protein trichome birefringence-like 19 [Nicotiana tomentosiformis])	GO:0016020(cellular_component:membrane); GO:0005794(cellular_component:Golgi apparatus); GO:0016413(molecular_function:O-acetyltransferase activity); GO:0071554(biological_process:cell wall organization or biogenesis)
DN561908_c0_g1	1.57071	2.56544e-08	1.56571e-06	yes	up	gi|126217796|gb|ABN81351.1|( auxin influx transport protein [Casuarina glauca])	GO:0016021(cellular_component:integral component of membrane)	K13946	AUX1, LAX	map04075(Plant hormone signal transduction)
DN543325_c3_g1	4.1624	2.61216e-08	1.58996e-06	yes	up	gi|328699342|ref|XP_003240907.1|( PREDICTED: uncharacterized protein LOC100571069 [Acyrthosiphon pisum])
DN565322_c0_g3	1.9368	2.60981e-08	1.58996e-06	yes	up	gi|922353947|ref|XP_013452789.1|( cyclic nucleotide-gated cation channel protein [Medicago truncatula])	GO:0006810(biological_process:transport)	K05391	CNGF	map04626(Plant-pathogen interaction)
DN568990_c3_g1	1.64584	2.63034e-08	1.59888e-06	yes	up	gi|593383380|ref|XP_007140298.1|( hypothetical protein PHAVU_008G100400g [Phaseolus vulgaris])	GO:0016722(molecular_function:oxidoreductase activity, oxidizing metal ions); GO:0005507(molecular_function:copper ion binding); GO:0052716(molecular_function:hydroquinone:oxygen oxidoreductase activity); GO:0009809(biological_process:lignin biosynthetic process); GO:0016021(cellular_component:integral component of membrane); GO:0048046(cellular_component:apoplast); GO:0046274(biological_process:…	K05909	E1.10.3.2
DN568783_c3_g1	-4.16774	2.68436e-08	1.62954e-06	yes	down	gi|568968462|ref|XP_006514140.1|( PREDICTED: receptor expression-enhancing protein 6 isoform X1 [Mus musculus])	GO:0032386(biological_process:regulation of intracellular transport); GO:0005789(cellular_component:endoplasmic reticulum membrane); GO:0045177(cellular_component:apical part of cell); GO:0044317(cellular_component:rod spherule); GO:0016021(cellular_component:integral component of membrane); GO:0005634(cellular_component:nucleus)	K17279	REEP5_6		COG5052(U:Intracellular trafficking, secretion, and vesicular transport )
DN555627_c3_g6	3.5758	2.69526e-08	1.63287e-06	yes	up	gi|328718854|ref|XP_003246597.1|( PREDICTED: bifunctional heparan sulfate N-deacetylase/N-sulfotransferase [Acyrthosiphon pisum])	GO:0016787(molecular_function:hydrolase activity); GO:0015016(molecular_function:[heparan sulfate]-glucosamine N-sulfotransferase activity); GO:0016021(cellular_component:integral component of membrane)	K02577	NDST2
DN553590_c0_g2	-1.15782	2.69703e-08	1.63287e-06	yes	down	gi|641847746|gb|KDO66624.1|( hypothetical protein CISIN_1g008624mg [Citrus sinensis])	GO:0055085(biological_process:transmembrane transport); GO:0016021(cellular_component:integral component of membrane); GO:0022891(molecular_function:substrate-specific transmembrane transporter activity)
DN565655_c1_g1	-1.43012	2.70257e-08	1.63405e-06	yes	down	gi|1035899218|gb|OAY28819.1|( hypothetical protein MANES_15G096500 [Manihot esculenta])
DN566941_c1_g2	1.15396	2.79393e-08	1.68704e-06	yes	up	gi|567184583|ref|XP_006403025.1|( hypothetical protein EUTSA_v10006270mg [Eutrema salsugineum])	GO:0006457(biological_process:protein folding); GO:0000413(biological_process:protein peptidyl-prolyl isomerization); GO:0003755(molecular_function:peptidyl-prolyl cis-trans isomerase activity)	K01802	E5.2.1.8		COG0652(O:Posttranslational modification, protein turnover, chaperones )
DN564579_c1_g1	-1.34555	2.94384e-08	1.77413e-06	yes	down	gi|698541145|ref|XP_009765993.1|( PREDICTED: lipoamide acyltransferase component of branched-chain alpha-keto acid dehydrogenase complex, mitochondrial [Nicotiana sylvestris])	GO:0016746(molecular_function:transferase activity, transferring acyl groups)	K09699	DBT, bkdB	map00640(Propanoate metabolism); map00280(Valine, leucine and isoleucine degradation)
DN552657_c0_g1	-1.74113	2.94597e-08	1.77413e-06	yes	down	gi|720074433|ref|XP_010279018.1|( PREDICTED: carboxyl-terminal-processing peptidase 3, chloroplastic isoform X1 [Nelumbo nucifera])	GO:0008236(molecular_function:serine-type peptidase activity); GO:0006508(biological_process:proteolysis)				COG0793(M:Cell wall/membrane/envelope biogenesis )
DN567911_c0_g2	-1.42893	2.97748e-08	1.79074e-06	yes	down	gi|1009144915|ref|XP_015890050.1|( PREDICTED: mitogen-activated protein kinase kinase kinase YODA isoform X1 [Ziziphus jujuba])
DN567757_c1_g1	1.17837	2.98709e-08	1.79415e-06	yes	up	gi|1035896280|gb|OAY25882.1|( hypothetical protein MANES_16G003200 [Manihot esculenta])	GO:0004672(molecular_function:protein kinase activity); GO:0006468(biological_process:protein phosphorylation); GO:0005524(molecular_function:ATP binding); GO:0016021(cellular_component:integral component of membrane)				COG0515(T:Signal transduction mechanisms )
DN567545_c0_g2	1.55832	3.13449e-08	1.87278e-06	yes	up	gi|147801939|emb|CAN70618.1|( hypothetical protein VITISV_033556 [Vitis vinifera])	GO:0016021(cellular_component:integral component of membrane)
DN551485_c0_g1	3.80758	3.13435e-08	1.87278e-06	yes	up	gi|1028700621|ref|XP_016659171.1|( PREDICTED: tetratricopeptide repeat protein 21B isoform X1 [Acyrthosiphon pisum])		K19673	TTC21B, IFT139
DN552808_c1_g4	3.84661	3.17506e-08	1.88958e-06	yes	up	gi|702358650|ref|XP_010059355.1|( PREDICTED: TMV resistance protein N-like [Eucalyptus grandis])
DN538404_c4_g1	3.90688	3.19367e-08	1.89817e-06	yes	up	gi|1028727071|ref|XP_016664714.1|( PREDICTED: uncharacterized protein LOC100569768 [Acyrthosiphon pisum])	GO:0005488(molecular_function:binding)
DN504324_c0_g1	3.45216	3.38115e-08	2.00697e-06	yes	up	gi|985398552|ref|XP_015366852.1|( PREDICTED: growth arrest-specific protein 1-like [Diuraphis noxia])		K06232	GAS1
DN546365_c1_g4	-1.53198	3.55231e-08	2.09814e-06	yes	down	gi|747081870|ref|XP_011088231.1|( PREDICTED: O-acyltransferase WSD1-like isoform X1 [Sesamum indicum])	GO:0005886(cellular_component:plasma membrane); GO:0004144(molecular_function:diacylglycerol O-acyltransferase activity); GO:0019432(biological_process:triglyceride biosynthetic process); GO:0047196(molecular_function:long-chain-alcohol O-fatty-acyltransferase activity)
DN551315_c5_g2	-4.13727	3.5532e-08	2.09814e-06	yes	down	gi|975119432|ref|XP_015275164.1|( PREDICTED: calmodulin [Gekko japonicus])	GO:0005509(molecular_function:calcium ion binding)	K02183	CALM	map04070(Phosphatidylinositol signaling system); map04016(MAPK signaling pathway - plant); map04626(Plant-pathogen interaction)	COG5126(D:Cell cycle control, cell division, chromosome partitioning); COG5126(T:Signal transduction mechanisms); COG5126(Z:Cytoskeleton)
DN570390_c0_g2	2.51372	3.57537e-08	2.10849e-06	yes	up	None	None	None	None	None	None
DN541988_c0_g1	-2.06306	3.60321e-08	2.12216e-06	yes	down	gi|731427072|ref|XP_010663828.1|( PREDICTED: cytochrome P450 71A9-like [Vitis vinifera])	GO:0016491(molecular_function:oxidoreductase activity); GO:0005488(molecular_function:binding)	K20617	CYP71A
DN570340_c3_g1	1.06668	3.66104e-08	2.15343e-06	yes	up	gi|297743884|emb|CBI36854.3|( unnamed protein product [Vitis vinifera])	GO:0008422(molecular_function:beta-glucosidase activity); GO:1901657(biological_process:glycosyl compound metabolic process)	K01188	E3.2.1.21	map00460(Cyanoamino acid metabolism); map00940(Phenylpropanoid biosynthesis); map00500(Starch and sucrose metabolism)
DN555196_c2_g2	-2.42052	3.70922e-08	2.17352e-06	yes	down	gi|255563397|ref|XP_002522701.1|( PREDICTED: xyloglucan endotransglucosylase/hydrolase protein 9 [Ricinus communis])	GO:0016762(molecular_function:xyloglucan:xyloglucosyl transferase activity); GO:0004553(molecular_function:hydrolase activity, hydrolyzing O-glycosyl compounds); GO:0071555(biological_process:cell wall organization); GO:0010411(biological_process:xyloglucan metabolic process); GO:0005618(cellular_component:cell wall); GO:0042546(biological_process:cell wall biogenesis); GO:0048046(cellular_compon…	K08235	E2.4.1.207
DN555133_c0_g1	-1.07131	3.70954e-08	2.17352e-06	yes	down	None	None	None	None	None	None
DN555045_c0_g1	-3.36876	3.70182e-08	2.17352e-06	yes	down
DN553641_c0_g1	-3.19183	3.79078e-08	2.21541e-06	yes	down	gi|802574211|ref|XP_012068717.1|( PREDICTED: uncharacterized protein LOC105631262 isoform X1 [Jatropha curcas])
DN550753_c0_g1	-3.80354	3.87417e-08	2.25834e-06	yes	down	None	None	None	None	None	None
DN568064_c1_g2	-1.00729	3.88904e-08	2.26411e-06	yes	down	gi|590561508|ref|XP_007008830.1|( Senescence associated gene 20, putative [Theobroma cacao])
DN554971_c4_g4	1.70345	3.96889e-08	2.30764e-06	yes	up	gi|428676604|gb|AFZ45982.1|( hypothetical protein [Salicornia brachiata])
DN541835_c1_g1	-1.42317	3.98503e-08	2.31112e-06	yes	down	None	None	None	None	None	None
DN569455_c4_g1	-1.44044	3.98457e-08	2.31112e-06	yes	down	gi|720041322|ref|XP_010268870.1|( PREDICTED: diacylglycerol kinase 5-like isoform X1 [Nelumbo nucifera])	GO:0007205(biological_process:protein kinase C-activating G-protein coupled receptor signaling pathway); GO:0016310(biological_process:phosphorylation); GO:0005524(molecular_function:ATP binding); GO:0004143(molecular_function:diacylglycerol kinase activity)	K00901	dgkA, DGK	map00564(Glycerophospholipid metabolism); map04070(Phosphatidylinositol signaling system); map00561(Glycerolipid metabolism)
DN552596_c0_g2	-1.2981	4.02496e-08	2.3313e-06	yes	down	gi|1035909804|gb|OAY39399.1|( hypothetical protein MANES_10G091900 [Manihot esculenta])	GO:0006812(biological_process:cation transport)
DN569178_c4_g2	-1.40381	4.16398e-08	2.40569e-06	yes	down	gi|1035925653|gb|OAY55241.1|( hypothetical protein MANES_03G139100 [Manihot esculenta])	GO:0020037(molecular_function:heme binding); GO:0005506(molecular_function:iron ion binding); GO:0047085(molecular_function:hydroxyphenylacetonitrile 2-monooxygenase activity); GO:0055114(biological_process:oxidation-reduction process); GO:0050592(molecular_function:4-hydroxyphenylacetaldehyde oxime monooxygenase activity)
DN558210_c1_g3	-1.64176	4.18975e-08	2.4175e-06	yes	down	gi|297789652|ref|XP_002862769.1|( predicted protein [Arabidopsis lyrata subsp. lyrata])	GO:0050896(biological_process:response to stimulus)
DN570449_c1_g1	-1.45434	4.36015e-08	2.50312e-06	yes	down	None	None	None	None	None	None
DN564134_c0_g1	1.0902	4.44279e-08	2.54735e-06	yes	up	gi|225423591|ref|XP_002273828.1|( PREDICTED: cationic amino acid transporter 5 [Vitis vinifera])	GO:1903401(biological_process:L-lysine transmembrane transport); GO:0015189(molecular_function:L-lysine transmembrane transporter activity); GO:0051938(biological_process:L-glutamate import); GO:0089711(biological_process:L-glutamate transmembrane transport); GO:0005887(cellular_component:integral component of plasma membrane); GO:0043091(biological_process:L-arginine import); GO:0005313(molecula…	K03294	TC.APA		COG0531(E:Amino acid transport and metabolism )
DN554009_c0_g1	-1.6041	4.46606e-08	2.55425e-06	yes	down	gi|763762616|gb|KJB29870.1|( hypothetical protein B456_005G121600 [Gossypium raimondii])	GO:0006633(biological_process:fatty acid biosynthetic process); GO:0016491(molecular_function:oxidoreductase activity); GO:0005506(molecular_function:iron ion binding); GO:0016021(cellular_component:integral component of membrane); GO:0055114(biological_process:oxidation-reduction process)	K19706	FAH		COG3000(I:Lipid transport and metabolism )
DN565023_c3_g1	-1.1948	4.6775e-08	2.66512e-06	yes	down	gi|359807063|ref|NP_001241341.1|( uncharacterized protein LOC100818121 [Glycine max])	GO:0016020(cellular_component:membrane)
DN543234_c0_g1	-1.35267	4.87486e-08	2.76027e-06	yes	down	gi|753264450|gb|AJI44062.1|( alpha-amylase [Paeonia suffruticosa])	GO:0005975(biological_process:carbohydrate metabolic process); GO:0004556(molecular_function:alpha-amylase activity); GO:0005509(molecular_function:calcium ion binding)	K01176	AMY, amyA, malS	map00500(Starch and sucrose metabolism)	COG0366(G:Carbohydrate transport and metabolism )
DN546477_c0_g1	-2.57221	4.90905e-08	2.77618e-06	yes	down	gi|470134719|ref|XP_004303186.1|( PREDICTED: serine/threonine-protein kinase EDR1 isoform X1 [Fragaria vesca subsp. vesca])	GO:0006468(biological_process:protein phosphorylation); GO:0005524(molecular_function:ATP binding); GO:0004674(molecular_function:protein serine/threonine kinase activity)
DN559010_c0_g1	-1.94025	5.07239e-08	2.86499e-06	yes	down	gi|596175429|ref|XP_007223187.1|( hypothetical protein PRUPE_ppa009209mg [Prunus persica])
DN542913_c0_g1	-2.02483	5.10628e-08	2.88025e-06	yes	down	gi|645236515|ref|XP_008224774.1|( PREDICTED: gibberellin 2-beta-dioxygenase 8 isoform X1 [Prunus mume])	GO:0046872(molecular_function:metal ion binding); GO:0016491(molecular_function:oxidoreductase activity); GO:0055114(biological_process:oxidation-reduction process)	K04125	E1.14.11.13	map00904(Diterpenoid biosynthesis)	COG3491(R:General function prediction only )
DN557245_c1_g1	-2.7983	5.11208e-08	2.88025e-06	yes	down	gi|255556858|ref|XP_002519462.1|( PREDICTED: uncharacterized protein LOC8283978 [Ricinus communis])
DN557100_c3_g1	-1.87109	5.20844e-08	2.92367e-06	yes	down	None	None	None	None	None	None
DN544297_c0_g3	-4.15596	5.26155e-08	2.94621e-06	yes	down	gi|90903233|ref|NP_001032830.2|( phospholipid hydroperoxide glutathione peroxidase, nuclear isoform 1 [Mus musculus])	GO:0007283(biological_process:spermatogenesis); GO:0098869(biological_process:cellular oxidant detoxification); GO:0006325(biological_process:chromatin organization); GO:0006979(biological_process:response to oxidative stress); GO:0007275(biological_process:multicellular organism development); GO:0004602(molecular_function:glutathione peroxidase activity); GO:0005634(cellular_component:nucleus); …	K05361	GPX4	map00480(Glutathione metabolism)	COG0386(O:Posttranslational modification, protein turnover, chaperones )
DN553406_c0_g1	3.54323	5.27751e-08	2.95151e-06	yes	up	gi|193580006|ref|XP_001943898.1|( PREDICTED: uncharacterized protein LOC100169243 [Acyrthosiphon pisum])
DN550718_c2_g1	3.82947	5.2972e-08	2.95888e-06	yes	up	gi|193617767|ref|XP_001943446.1|( PREDICTED: hepatocyte growth factor-regulated tyrosine kinase substrate [Acyrthosiphon pisum])	GO:0046872(molecular_function:metal ion binding); GO:0005622(cellular_component:intracellular); GO:0006886(biological_process:intracellular protein transport)	K12182	HGS, HRS, VPS27	map04145(Phagosome); map04144(Endocytosis)
DN555592_c1_g1	-1.83492	5.38388e-08	3.00361e-06	yes	down	gi|1021026639|gb|KZM84426.1|( hypothetical protein DCAR_028152 [Daucus carota subsp. sativus])	GO:0009654(cellular_component:photosystem II oxygen evolving complex); GO:0005509(molecular_function:calcium ion binding); GO:0019898(cellular_component:extrinsic component of membrane); GO:0015979(biological_process:photosynthesis)	K08901	psbQ	map00195(Photosynthesis)
DN468120_c0_g1	-4.20514	5.4286e-08	3.02485e-06	yes	down	gi|1009706|gb|AAA79043.1|( sorbitol dehydrogenase precursor, partial [Mus musculus domesticus])	GO:0051287(molecular_function:NAD binding); GO:0055114(biological_process:oxidation-reduction process); GO:0046526(molecular_function:D-xylulose reductase activity); GO:0031966(cellular_component:mitochondrial membrane); GO:0030317(biological_process:flagellated sperm motility); GO:0046370(biological_process:fructose biosynthetic process); GO:0070062(cellular_component:extracellular exosome); GO:…	K00008	SORD, gutB	map00040(Pentose and glucuronate interconversions); map00051(Fructose and mannose metabolism)	COG1063(C:Energy production and conversion )
DN555809_c0_g1	-2.03633	5.69318e-08	3.16226e-06	yes	down	None	None	None	None	None	None
DN570200_c7_g2	-1.60626	5.71784e-08	3.17047e-06	yes	down	gi|225441828|ref|XP_002278166.1|( PREDICTED: pentatricopeptide repeat-containing protein DOT4, chloroplastic-like [Vitis vinifera])
DN556343_c0_g2	1.97329	5.77027e-08	3.19508e-06	yes	up	gi|1012256931|ref|XP_015945084.1|( PREDICTED: expansin-A8 [Arachis duranensis])	GO:0005576(cellular_component:extracellular region); GO:0016020(cellular_component:membrane); GO:0009664(biological_process:plant-type cell wall organization); GO:0005618(cellular_component:cell wall)
DN551851_c0_g2	-1.42855	5.97853e-08	3.29893e-06	yes	down	gi|1025300163|ref|XP_016502802.1|( PREDICTED: serine/threonine-protein kinase tricorner-like [Nicotiana tabacum])		K08790	STK38, NDR
DN557764_c2_g1	2.97413	5.99461e-08	3.30379e-06	yes	up	gi|328717797|ref|XP_001947642.2|( PREDICTED: diacylglycerol kinase theta [Acyrthosiphon pisum])	GO:0035556(biological_process:intracellular signal transduction); GO:0007205(biological_process:protein kinase C-activating G-protein coupled receptor signaling pathway); GO:0005622(cellular_component:intracellular); GO:0016310(biological_process:phosphorylation); GO:0005524(molecular_function:ATP binding); GO:0004143(molecular_function:diacylglycerol kinase activity)	K00901	dgkA, DGK	map00564(Glycerophospholipid metabolism); map04070(Phosphatidylinositol signaling system); map00561(Glycerolipid metabolism)
DN563309_c1_g2	1.42139	6.03005e-08	3.3193e-06	yes	up	gi|922491704|ref|XP_013585209.1|( PREDICTED: BI1-like protein [Brassica oleracea var. oleracea])	GO:0016020(cellular_component:membrane)	K06890	K06890		COG0670(S:Function unknown )
DN552089_c0_g1	1.01009	6.28928e-08	3.44947e-06	yes	up	gi|976915121|gb|KVI01094.1|( RNA polymerase Rpb1, domain 5, partial [Cynara cardunculus var. scolymus])
DN549511_c0_g1	3.20715	6.3342e-08	3.46574e-06	yes	up	gi|251823777|ref|NP_001156573.1|( kazal-type proteinase inhibitor precursor [Acyrthosiphon pisum])
DN562617_c0_g3	1.26664	6.32992e-08	3.46574e-06	yes	up	gi|1035930311|gb|OAY59897.1|( hypothetical protein MANES_01G069000 [Manihot esculenta])	GO:0008299(biological_process:isoprenoid biosynthetic process); GO:0004421(molecular_function:hydroxymethylglutaryl-CoA synthase activity)	K01641	E2.3.3.10	map00900(Terpenoid backbone biosynthesis); map00280(Valine, leucine and isoleucine degradation); map00072(Synthesis and degradation of ketone bodies); map00650(Butanoate metabolism)	COG3425(I:Lipid transport and metabolism )
DN554278_c0_g1	-1.89732	6.37779e-08	3.4854e-06	yes	down	gi|590639760|ref|XP_007029762.1|( Root cap 1 isoform 1 [Theobroma cacao])	GO:0016020(cellular_component:membrane)
DN553095_c0_g2	1.15682	6.52954e-08	3.56054e-06	yes	up	gi|731409445|ref|XP_010657200.1|( PREDICTED: uncharacterized protein LOC100261955 isoform X1 [Vitis vinifera])		K12951	ctpD
DN562768_c0_g2	-1.70746	6.53094e-08	3.56054e-06	yes	down	gi|657997016|ref|XP_008390886.1|( PREDICTED: probable serine/threonine-protein kinase WNK9 [Malus domestica])		K08867	WNK, PRKWNK
DN562040_c3_g7	3.75141	6.83648e-08	3.71819e-06	yes	up	gi|828298598|ref|XP_004492617.2|( PREDICTED: uncharacterized protein LOC101488385 [Cicer arietinum])
DN559322_c1_g1	1.03095	7.01136e-08	3.80875e-06	yes	up	gi|764544672|ref|XP_004293121.2|( PREDICTED: F-box protein At2g27310-like [Fragaria vesca subsp. vesca])
DN568565_c0_g1	1.14776	7.1311e-08	3.86456e-06	yes	up	gi|720072313|ref|XP_010278329.1|( PREDICTED: protein STRUBBELIG-RECEPTOR FAMILY 3 isoform X3 [Nelumbo nucifera])
DN569918_c2_g1	1.17906	7.26647e-08	3.93324e-06	yes	up	gi|590669351|ref|XP_007037750.1|( ATPase E1-E2 type family protein / haloacid dehalogenase-like hydrolase family protein isoform 1 [Theobroma cacao])	GO:0005524(molecular_function:ATP binding); GO:0004012(molecular_function:phospholipid-translocating ATPase activity); GO:0000287(molecular_function:magnesium ion binding); GO:0045332(biological_process:phospholipid translocation); GO:0016021(cellular_component:integral component of membrane)	K01530;K14802	DRS2, ATP8A;E3.6.3.1
DN555223_c4_g1	-1.40658	7.35542e-08	3.97665e-06	yes	down	gi|747070746|ref|XP_011082207.1|( PREDICTED: ATP synthase subunit b', chloroplastic [Sesamum indicum])		K02109	ATPF0B, atpF	map00195(Photosynthesis); map00190(Oxidative phosphorylation)
DN564756_c1_g1	-2.03565	7.50013e-08	4.04527e-06	yes	down	None	None	None	None	None	None
DN538627_c1_g1	-1.32194	7.82983e-08	4.21809e-06	yes	down	gi|764578150|ref|XP_004297698.2|( PREDICTED: alpha-galactosidase 1 [Fragaria vesca subsp. vesca])	GO:0005975(biological_process:carbohydrate metabolic process); GO:0009505(cellular_component:plant-type cell wall); GO:0048046(cellular_component:apoplast); GO:0052692(molecular_function:raffinose alpha-galactosidase activity)	K07407	E3.2.1.22B, galA, rafA	map00600(Sphingolipid metabolism); map00603(Glycosphingolipid biosynthesis - globo and isoglobo series); map00561(Glycerolipid metabolism); map00052(Galactose metabolism)
DN555316_c0_g1	-1.03136	7.8482e-08	4.22298e-06	yes	down	gi|694325204|ref|XP_009353560.1|( PREDICTED: uncharacterized protein LOC103944826 [Pyrus x bretschneideri])
DN551790_c0_g1	-1.71031	7.86084e-08	4.22478e-06	yes	down	gi|629126282|gb|KCW90707.1|( hypothetical protein EUGRSUZ_A02792 [Eucalyptus grandis])	GO:0016021(cellular_component:integral component of membrane); GO:0055114(biological_process:oxidation-reduction process)	K08360	CYB561
DN559681_c1_g1	-1.18181	8.56047e-08	4.58995e-06	yes	down	gi|565350576|ref|XP_006342244.1|( PREDICTED: neutral ceramidase-like [Solanum tuberosum])		K12349	ASAH2	map00600(Sphingolipid metabolism)
DN567225_c1_g3	-1.57671	8.60451e-08	4.60813e-06	yes	down	gi|1035911108|gb|OAY40702.1|( hypothetical protein MANES_09G042700 [Manihot esculenta])
DN556904_c7_g1	-4.03957	8.72288e-08	4.66602e-06	yes	down	gi|744542371|ref|XP_010986526.1|( PREDICTED: calmodulin [Camelus dromedarius])	GO:0005509(molecular_function:calcium ion binding)	K02183	CALM	map04070(Phosphatidylinositol signaling system); map04016(MAPK signaling pathway - plant); map04626(Plant-pathogen interaction)	COG5126(D:Cell cycle control, cell division, chromosome partitioning); COG5126(T:Signal transduction mechanisms); COG5126(Z:Cytoskeleton)
DN535289_c0_g1	-1.68927	8.91435e-08	4.76284e-06	yes	down	gi|296084158|emb|CBI24546.3|( unnamed protein product [Vitis vinifera])
DN533485_c0_g1	-2.62048	8.97348e-08	4.78382e-06	yes	down	gi|566178081|ref|XP_006382043.1|( hypothetical protein POPTR_0006s25330g [Populus trichocarpa])
DN550878_c0_g1	1.00867	8.97466e-08	4.78382e-06	yes	up	gi|590627959|ref|XP_007026589.1|( Polyketide cyclase/dehydrase and lipid transport superfamily protein [Theobroma cacao])	GO:0004864(molecular_function:protein phosphatase inhibitor activity); GO:0004872(molecular_function:receptor activity); GO:0010427(molecular_function:abscisic acid binding); GO:0009738(biological_process:abscisic acid-activated signaling pathway); GO:0080163(biological_process:regulation of protein serine/threonine phosphatase activity); GO:0005737(cellular_component:cytoplasm); GO:0005634(cellu…	K14496	PYL	map04016(MAPK signaling pathway - plant); map04075(Plant hormone signal transduction)
DN534713_c0_g1	3.40666	8.99032e-08	4.78656e-06	yes	up	gi|288558746|ref|NP_001165736.1|( RR1 cuticle protein 5 [Acyrthosiphon pisum])
DN563697_c1_g1	-1.04453	9.02288e-08	4.79827e-06	yes	down	gi|225468850|ref|XP_002266252.1|( PREDICTED: glyoxylate/succinic semialdehyde reductase 1 [Vitis vinifera])	GO:0004616(molecular_function:phosphogluconate dehydrogenase (decarboxylating) activity); GO:0051287(molecular_function:NAD binding); GO:0055114(biological_process:oxidation-reduction process)	K18121	GLYR	map00630(Glyoxylate and dicarboxylate metabolism); map00650(Butanoate metabolism)	COG2084(I:Lipid transport and metabolism )
DN562687_c1_g2	-2.24542	9.04208e-08	4.80287e-06	yes	down	gi|641866861|gb|KDO85545.1|( hypothetical protein CISIN_1g025317mg [Citrus sinensis])	GO:0009987(biological_process:cellular process); GO:0016853(molecular_function:isomerase activity)				COG0545(O:Posttranslational modification, protein turnover, chaperones )
DN539318_c3_g1	3.28386	9.10553e-08	4.8253e-06	yes	up	gi|209571490|ref|NP_001129376.1|( ribosomal protein L39 [Acyrthosiphon pisum])		K02924	RP-L39e, RPL39	map03010(Ribosome)
DN537882_c0_g1	3.2707	9.12276e-08	4.8288e-06	yes	up	gi|985389187|ref|XP_015379186.1|( PREDICTED: 40S ribosomal protein S11 [Diuraphis noxia])	GO:0005840(cellular_component:ribosome); GO:0003735(molecular_function:structural constituent of ribosome); GO:0006412(biological_process:translation)	K02949	RP-S11e, RPS11	map03010(Ribosome)	COG0186(J:Translation, ribosomal structure and biogenesis )
DN647536_c0_g1	-3.87529	9.16331e-08	4.84462e-06	yes	down	gi|31543728|ref|NP_062715.2|( solute carrier family 2, facilitated glucose transporter member 5 [Mus musculus])	GO:0070061(molecular_function:fructose binding); GO:0005353(molecular_function:fructose transmembrane transporter activity); GO:0070062(cellular_component:extracellular exosome); GO:0005887(cellular_component:integral component of plasma membrane); GO:0071332(biological_process:cellular response to fructose stimulus); GO:0003044(biological_process:regulation of systemic arterial blood pressure me…	K08143	SLC2A5, GLUT5		COG0477(G:Carbohydrate transport and metabolism )
DN526289_c0_g1	2.87688	9.22086e-08	4.86938e-06	yes	up	gi|985402650|ref|XP_015369102.1|( PREDICTED: ABC transporter F family member 4-like [Diuraphis noxia])
DN564711_c2_g2	-2.59431	9.33167e-08	4.92219e-06	yes	down	gi|659112876|ref|XP_008456347.1|( PREDICTED: chlorophyll a-b binding protein of LHCII type 1 [Cucumis melo])	GO:0046872(molecular_function:metal ion binding); GO:0009765(biological_process:photosynthesis, light harvesting); GO:0018298(biological_process:protein-chromophore linkage); GO:0016168(molecular_function:chlorophyll binding); GO:0016021(cellular_component:integral component of membrane); GO:0009522(cellular_component:photosystem I); GO:0009535(cellular_component:chloroplast thylakoid membrane)	K08912	LHCB1	map00196(Photosynthesis - antenna proteins)
DN558443_c0_g1	1.29	9.64116e-08	5.07954e-06	yes	up	gi|225445382|ref|XP_002284952.1|( PREDICTED: DELLA protein SLR1-like [Vitis vinifera])	GO:0009867(biological_process:jasmonic acid mediated signaling pathway); GO:2000033(biological_process:regulation of seed dormancy process); GO:0009938(biological_process:negative regulation of gibberellic acid mediated signaling pathway); GO:2000377(biological_process:regulation of reactive oxygen species metabolic process); GO:0006355(biological_process:regulation of transcription, DNA-template…	K14494	DELLA	map04075(Plant hormone signal transduction)
DN548442_c1_g3	3.62303	9.73697e-08	5.12408e-06	yes	up	gi|641657742|ref|XP_008180463.1|( PREDICTED: protein pygopus isoform X1 [Acyrthosiphon pisum])	GO:0008270(molecular_function:zinc ion binding)
DN552798_c2_g1	1.31263	1.01504e-07	5.3355e-06	yes	up	gi|992155356|gb|KXG19432.1|( hypothetical protein SORBI_010G058600 [Sorghum bicolor])
DN563984_c0_g1	-1.18255	1.04751e-07	5.49978e-06	yes	down	None	None	None	None	None	None
DN563576_c0_g1	-3.02465	1.0851e-07	5.67979e-06	yes	down	gi|225456303|ref|XP_002279981.1|( PREDICTED: cytochrome P450 94B3-like [Vitis vinifera])	GO:0020037(molecular_function:heme binding); GO:0016021(cellular_component:integral component of membrane); GO:0016705(molecular_function:oxidoreductase activity, acting on paired donors, with incorporation or reduction of molecular oxygen); GO:0004497(molecular_function:monooxygenase activity); GO:0005506(molecular_function:iron ion binding); GO:0055114(biological_process:oxidation-reduction pro…	K20665	CYP94B		COG2124(Q:Secondary metabolites biosynthesis, transport and catabolism )
DN570649_c2_g1	-1.3713	1.08554e-07	5.67979e-06	yes	down	gi|702295667|ref|XP_010048048.1|( PREDICTED: TMV resistance protein N-like [Eucalyptus grandis])
DN526735_c0_g1	-1.74551	1.11953e-07	5.84416e-06	yes	down	gi|590572529|ref|XP_007011877.1|( DnaJ/Hsp40 cysteine-rich domain superfamily protein isoform 3, partial [Theobroma cacao])	GO:0005515(molecular_function:protein binding)
DN553773_c1_g2	2.25703	1.12662e-07	5.87443e-06	yes	up	gi|1035894994|gb|OAY24597.1|( hypothetical protein MANES_17G028000 [Manihot esculenta])	GO:0061077(biological_process:chaperone-mediated protein folding); GO:0009534(cellular_component:chloroplast thylakoid); GO:0044183(molecular_function:protein binding involved in protein folding)
DN565640_c0_g1	-2.16972	1.13397e-07	5.89926e-06	yes	down	gi|1035893483|gb|OAY23087.1|( hypothetical protein MANES_18G050700 [Manihot esculenta])	GO:0016021(cellular_component:integral component of membrane); GO:0016740(molecular_function:transferase activity)				COG1215(M:Cell wall/membrane/envelope biogenesis )
DN552155_c2_g1	-2.21925	1.15187e-07	5.9855e-06	yes	down	gi|703096612|ref|XP_010095891.1|( Leucine--tRNA ligase [Morus notabilis])	GO:0002161(molecular_function:aminoacyl-tRNA editing activity); GO:0004823(molecular_function:leucine-tRNA ligase activity); GO:0006450(biological_process:regulation of translational fidelity); GO:0005524(molecular_function:ATP binding); GO:0006429(biological_process:leucyl-tRNA aminoacylation); GO:0005737(cellular_component:cytoplasm)	K01869	LARS, leuS	map00970(Aminoacyl-tRNA biosynthesis)
DN570607_c9_g4	2.775	1.15563e-07	5.99819e-06	yes	up	gi|1012357264|gb|KYP68449.1|( putative serine/threonine-protein kinase RLCKVII [Cajanus cajan])	GO:0006468(biological_process:protein phosphorylation); GO:0005524(molecular_function:ATP binding); GO:0004674(molecular_function:protein serine/threonine kinase activity)
DN560481_c0_g2	-3.13906	1.15801e-07	6.00371e-06	yes	down	gi|359483452|ref|XP_002270330.2|( PREDICTED: E3 ubiquitin-protein ligase COP1-like [Vitis vinifera])		K10143	RFWD2, COP1	map04712(Circadian rhythm - plant); map04120(Ubiquitin mediated proteolysis)
DN531107_c0_g1	-2.04806	1.16362e-07	6.02592e-06	yes	down	gi|657985241|ref|XP_008384724.1|( PREDICTED: uncharacterized protein LOC103447304 [Malus domestica])
DN509705_c0_g1	4.06089	1.16731e-07	6.03812e-06	yes	up	gi|193641030|ref|XP_001951087.1|( PREDICTED: uncharacterized protein LOC100168024 [Acyrthosiphon pisum])
DN542033_c4_g1	2.0047	1.18678e-07	6.13185e-06	yes	up	gi|566255728|ref|XP_006387908.1|( hypothetical protein POPTR_0487s00220g [Populus trichocarpa])	GO:0046658(cellular_component:anchored component of plasma membrane); GO:0009055(molecular_function:electron carrier activity)
DN562714_c1_g1	1.09601	1.19491e-07	6.15988e-06	yes	up	gi|297744876|emb|CBI38335.3|( unnamed protein product [Vitis vinifera])	GO:0033729(molecular_function:anthocyanidin reductase activity); GO:0009964(biological_process:negative regulation of flavonoid biosynthetic process); GO:0050662(molecular_function:coenzyme binding); GO:0055114(biological_process:oxidation-reduction process)	K21102;K08695	ANR	map00941(Flavonoid biosynthesis)
DN543530_c1_g2	-1.76978	1.19447e-07	6.15988e-06	yes	down	gi|734403331|gb|KHN32488.1|( tRNA-dihydrouridine(16/17) synthase [NAD(P)(+)]-like [Glycine soja])	GO:0016491(molecular_function:oxidoreductase activity); GO:0008033(biological_process:tRNA processing)	K05542	DUS1		COG0042(J:Translation, ribosomal structure and biogenesis )
DN563257_c6_g2	2.09786	1.20832e-07	6.21493e-06	yes	up	gi|590627959|ref|XP_007026589.1|( Polyketide cyclase/dehydrase and lipid transport superfamily protein [Theobroma cacao])	GO:0016021(cellular_component:integral component of membrane); GO:0004864(molecular_function:protein phosphatase inhibitor activity); GO:0004872(molecular_function:receptor activity); GO:0010427(molecular_function:abscisic acid binding); GO:0009738(biological_process:abscisic acid-activated signaling pathway); GO:0043086(biological_process:negative regulation of catalytic activity); GO:0080163(bi…	K14496	PYL	map04016(MAPK signaling pathway - plant); map04075(Plant hormone signal transduction)
DN555074_c5_g3	3.00043	1.21888e-07	6.2587e-06	yes	up	gi|328703906|ref|XP_003242348.1|( PREDICTED: uncharacterized protein LOC100163696 [Acyrthosiphon pisum])	GO:0003677(molecular_function:DNA binding)	K11478	JARID2, JMJ
DN569276_c1_g1	-1.25685	1.22096e-07	6.2587e-06	yes	down	gi|225433656|ref|XP_002265211.1|( PREDICTED: phosphoglucan, water dikinase, chloroplastic [Vitis vinifera])		K15535	PWD		COG0574(G:Carbohydrate transport and metabolism )
DN568074_c0_g1	-2.30981	1.22062e-07	6.2587e-06	yes	down	gi|641453693|gb|AIA61439.1|( cellulose synthase [Boehmeria nivea])	GO:0016760(molecular_function:cellulose synthase (UDP-forming) activity); GO:0071555(biological_process:cell wall organization); GO:0005886(cellular_component:plasma membrane); GO:0030244(biological_process:cellulose biosynthetic process); GO:0016021(cellular_component:integral component of membrane); GO:0008270(molecular_function:zinc ion binding)	K10999	CESA
DN565346_c0_g2	-2.5046	1.24071e-07	6.35277e-06	yes	down	gi|821325003|ref|NP_001295619.1|( putative methyltransferase DDB_G0268948 [Jatropha curcas])	GO:0008757(molecular_function:S-adenosylmethionine-dependent methyltransferase activity); GO:0005768(cellular_component:endosome); GO:0005774(cellular_component:vacuolar membrane); GO:0032259(biological_process:methylation); GO:0005802(cellular_component:trans-Golgi network)
DN541759_c1_g1	3.83684	1.2678e-07	6.48419e-06	yes	up	gi|985385979|ref|XP_015367177.1|( PREDICTED: putative uncharacterized protein DDB_G0286901 [Diuraphis noxia])
DN549703_c1_g1	-2.64111	1.2831e-07	6.54033e-06	yes	down	None	None	None	None	None	None
DN527222_c0_g1	3.32738	1.2858e-07	6.54679e-06	yes	up	gi|641659105|ref|XP_008180956.1|( PREDICTED: feline leukemia virus subgroup C receptor-related protein 2 [Acyrthosiphon pisum])	GO:0055085(biological_process:transmembrane transport); GO:0016021(cellular_component:integral component of membrane)	K08220	FLVCR, SLC49A1_2
DN561182_c1_g1	-1.21478	1.30339e-07	6.62151e-06	yes	down	gi|728841129|gb|KHG20572.1|( Pheophorbidase [Gossypium arboreum])	GO:0033473(biological_process:indoleacetic acid conjugate metabolic process); GO:0080030(molecular_function:methyl indole-3-acetate esterase activity); GO:0048367(biological_process:shoot system development)
DN555535_c0_g1	-1.50027	1.31532e-07	6.67468e-06	yes	down	gi|225444525|ref|XP_002275015.1|( PREDICTED: ATP synthase gamma chain, chloroplastic [Vitis vinifera])	GO:0045261(cellular_component:proton-transporting ATP synthase complex, catalytic core F(1)); GO:0015986(biological_process:ATP synthesis coupled proton transport); GO:0046961(molecular_function:proton-transporting ATPase activity, rotational mechanism); GO:0046933(molecular_function:proton-transporting ATP synthase activity, rotational mechanism)	K02115	ATPF1G, atpG	map00195(Photosynthesis); map00190(Oxidative phosphorylation)	COG0224(C:Energy production and conversion )
DN567234_c1_g1	-1.02303	1.32473e-07	6.71491e-06	yes	down	gi|661889821|emb|CDP06541.1|( unnamed protein product [Coffea canephora])	GO:0004672(molecular_function:protein kinase activity); GO:0006468(biological_process:protein phosphorylation); GO:0005524(molecular_function:ATP binding)	K14500	BSK	map04075(Plant hormone signal transduction)
DN557606_c0_g1	1.20544	1.33963e-07	6.78287e-06	yes	up	gi|976911645|gb|KVH98288.1|( Zinc finger, C2H2 [Cynara cardunculus var. scolymus])	GO:0005488(molecular_function:binding)
DN541143_c0_g1	3.0403	1.36469e-07	6.9021e-06	yes	up	gi|985425557|ref|XP_015378248.1|( PREDICTED: transcription factor BTF3 homolog 4 [Diuraphis noxia])		K01527	EGD1, BTF3
DN570769_c1_g2	-2.77943	1.37123e-07	6.92747e-06	yes	down	None	None	None	None	None	None
DN543536_c0_g1	-2.05863	1.38988e-07	7.01389e-06	yes	down	gi|731420734|ref|XP_010661486.1|( PREDICTED: uncharacterized protein LOC104881851 [Vitis vinifera])
DN540326_c0_g2	3.55225	1.39976e-07	7.05593e-06	yes	up	gi|985394366|ref|XP_015364579.1|( PREDICTED: spermine oxidase-like isoform X2 [Diuraphis noxia])	GO:0016491(molecular_function:oxidoreductase activity); GO:0055114(biological_process:oxidation-reduction process)
DN539200_c0_g1	-4.04081	1.40334e-07	7.05832e-06	yes	down	gi|566202123|ref|XP_006374937.1|( hypothetical protein POPTR_0014s02910g [Populus trichocarpa])	GO:0016132(biological_process:brassinosteroid biosynthetic process); GO:0010268(biological_process:brassinosteroid homeostasis); GO:0005506(molecular_function:iron ion binding); GO:0020037(molecular_function:heme binding); GO:0007275(biological_process:multicellular organism development); GO:0016125(biological_process:sterol metabolic process); GO:0016021(cellular_component:integral component of …	K09843	E1.14.13.93	map00906(Carotenoid biosynthesis)
DN549134_c1_g1	3.4127	1.40233e-07	7.05832e-06	yes	up	gi|985420114|ref|XP_015375545.1|( PREDICTED: uncharacterized protein LOC107170052 [Diuraphis noxia])	GO:0016020(cellular_component:membrane)
DN561030_c5_g2	-2.18295	1.40789e-07	7.07336e-06	yes	down	gi|77157635|dbj|BAE46383.1|( chlorophyll a/b binding protein [Panax ginseng])	GO:0046872(molecular_function:metal ion binding); GO:0009765(biological_process:photosynthesis, light harvesting); GO:0018298(biological_process:protein-chromophore linkage); GO:0016168(molecular_function:chlorophyll binding); GO:0016021(cellular_component:integral component of membrane); GO:0009522(cellular_component:photosystem I); GO:0009535(cellular_component:chloroplast thylakoid membrane)	K08913	LHCB2	map00196(Photosynthesis - antenna proteins)
DN557686_c0_g2	-1.17571	1.42402e-07	7.13865e-06	yes	down	gi|802755788|ref|XP_012088928.1|( PREDICTED: exonuclease mut-7 isoform X1 [Jatropha curcas])	GO:0090305(biological_process:nucleic acid phosphodiester bond hydrolysis); GO:0003676(molecular_function:nucleic acid binding); GO:0008408(molecular_function:3'-5' exonuclease activity)
DN560946_c1_g1	-1.02215	1.42945e-07	7.15797e-06	yes	down	gi|641842456|gb|KDO61361.1|( hypothetical protein CISIN_1g019948mg [Citrus sinensis])	GO:0006351(biological_process:transcription, DNA-templated); GO:0003676(molecular_function:nucleic acid binding)
DN564565_c0_g2	-1.00443	1.44273e-07	7.21652e-06	yes	down	gi|731403321|ref|XP_002273145.3|( PREDICTED: GPI ethanolamine phosphate transferase 3 [Vitis vinifera])	GO:0016021(cellular_component:integral component of membrane); GO:0008152(biological_process:metabolic process); GO:0003824(molecular_function:catalytic activity)	K05288	PIGO	map00563(Glycosylphosphatidylinositol (GPI)-anchor biosynthesis)
DN562894_c0_g1	1.23631	1.4575e-07	7.28236e-06	yes	up	gi|731408434|ref|XP_010656851.1|( PREDICTED: uncharacterized protein LOC100852427 isoform X1 [Vitis vinifera])
DN542100_c1_g1	1.14347	1.46075e-07	7.29062e-06	yes	up	gi|629082473|gb|KCW48918.1|( hypothetical protein EUGRSUZ_K02531 [Eucalyptus grandis])	GO:0016311(biological_process:dephosphorylation); GO:0004647(molecular_function:phosphoserine phosphatase activity); GO:0006564(biological_process:L-serine biosynthetic process)	K01079	serB, PSPH	map00260(Glycine, serine and threonine metabolism)
DN552898_c1_g1	-1.83086	1.46366e-07	7.29713e-06	yes	down	gi|823203146|ref|XP_012436046.1|( PREDICTED: 7-deoxyloganetin glucosyltransferase-like [Gossypium raimondii])	GO:0016758(molecular_function:transferase activity, transferring hexosyl groups); GO:0008152(biological_process:metabolic process)	K21374	UGT85A
DN562913_c0_g1	3.11311	1.47079e-07	7.32465e-06	yes	up	gi|641676068|ref|XP_008187271.1|( PREDICTED: basement membrane-specific heparan sulfate proteoglycan core protein isoform X7 [Acyrthosiphon pisum])
DN562293_c0_g1	-2.51199	1.48686e-07	7.38619e-06	yes	down	None	None	None	None	None	None
DN562500_c0_g1	3.17634	1.48802e-07	7.38619e-06	yes	up	gi|985419434|ref|XP_015375232.1|( PREDICTED: myosin heavy chain, muscle isoform X23 [Diuraphis noxia])		K10352;K17751	MYH;MYH6_7
DN565512_c2_g1	1.03745	1.48799e-07	7.38619e-06	yes	up	None	None	None	None	None	None
DN553109_c0_g1	1.76456	1.50245e-07	7.44157e-06	yes	up	gi|702307830|ref|XP_010050184.1|( PREDICTED: TMV resistance protein N-like [Eucalyptus grandis])
DN563164_c1_g1	2.07276	1.54289e-07	7.61694e-06	yes	up	gi|565430748|ref|XP_006279756.1|( hypothetical protein CARUB_v10027713mg [Capsella rubella])	GO:0016787(molecular_function:hydrolase activity); GO:0005783(cellular_component:endoplasmic reticulum); GO:0044425(cellular_component:membrane part); GO:0000166(molecular_function:nucleotide binding)
DN558112_c1_g1	2.04123	1.5552e-07	7.66942e-06	yes	up	gi|659103635|ref|XP_008452662.1|( PREDICTED: serine carboxypeptidase-like 13 [Cucumis melo])		K16296	SCPL-I
DN561167_c0_g4	-1.26158	1.56048e-07	7.6871e-06	yes	down	gi|566199171|ref|XP_002319603.2|( hypothetical protein POPTR_0013s03320g [Populus trichocarpa])		K14565	NOP58	map03008(Ribosome biogenesis in eukaryotes)
DN563852_c1_g1	-1.10119	1.61374e-07	7.93229e-06	yes	down	gi|566161961|ref|XP_002303472.2|( hypothetical protein POPTR_0003s10300g [Populus trichocarpa])	GO:0005887(cellular_component:integral component of plasma membrane); GO:0071918(biological_process:urea transmembrane transport); GO:0015204(molecular_function:urea transmembrane transporter activity); GO:0015293(molecular_function:symporter activity)	K20989	DUR3		COG0591(E:Amino acid transport and metabolism )
DN565986_c1_g1	1.13323	1.62741e-07	7.99084e-06	yes	up	gi|590561937|ref|XP_007008951.1|( Zinc finger family protein [Theobroma cacao])
DN547540_c0_g1	-4.02512	1.65354e-07	8.10164e-06	yes	down	gi|655853580|ref|XP_008264774.1|( PREDICTED: fragile X mental retardation syndrome-related protein 1 isoform X1 [Oryctolagus cuniculus])		K15516	FMR	map03013(RNA transport)
DN554785_c0_g1	-2.05443	1.67308e-07	8.18856e-06	yes	down	gi|703075550|ref|XP_010090102.1|( hypothetical protein L484_027334 [Morus notabilis])
DN569561_c1_g2	1.1299	1.68471e-07	8.23659e-06	yes	up	None	None	None	None	None	None
DN551046_c1_g2	-1.18673	1.73783e-07	8.48718e-06	yes	down	gi|1029056541|ref|XP_016670459.1|( PREDICTED: soluble inorganic pyrophosphatase-like [Gossypium hirsutum])	GO:0004427(molecular_function:inorganic diphosphatase activity); GO:0005737(cellular_component:cytoplasm); GO:0006796(biological_process:phosphate-containing compound metabolic process); GO:0000287(molecular_function:magnesium ion binding)	K01507	ppa	map00190(Oxidative phosphorylation)	COG0221(C:Energy production and conversion )
DN554881_c0_g1	-1.85232	1.74017e-07	8.48948e-06	yes	down	gi|225445282|ref|XP_002281184.1|( PREDICTED: ARF guanine-nucleotide exchange factor GNL2 [Vitis vinifera])	GO:0016192(biological_process:vesicle-mediated transport); GO:0005086(molecular_function:ARF guanyl-nucleotide exchange factor activity); GO:0032012(biological_process:regulation of ARF protein signal transduction); GO:0043547(biological_process:positive regulation of GTPase activity); GO:0005802(cellular_component:trans-Golgi network); GO:0009846(biological_process:pollen germination); GO:009040…	K18443	GBF1	map04144(Endocytosis)	COG5307(R:General function prediction only )
DN564725_c0_g2	1.18846	1.76995e-07	8.61627e-06	yes	up	gi|728819233|gb|KHG03105.1|( Putative phospholipid-transporting ATPase 9 -like protein [Gossypium arboreum])	GO:0005524(molecular_function:ATP binding); GO:0004012(molecular_function:phospholipid-translocating ATPase activity); GO:0000287(molecular_function:magnesium ion binding); GO:0045332(biological_process:phospholipid translocation); GO:0016021(cellular_component:integral component of membrane)	K14802;K01530	DRS2, ATP8A;E3.6.3.1
DN506228_c0_g2	-4.03643	1.78971e-07	8.69388e-06	yes	down	gi|674063807|ref|XP_008838743.1|( PREDICTED: 60S ribosomal protein L13 [Nannospalax galili])	GO:0006412(biological_process:translation); GO:0016021(cellular_component:integral component of membrane); GO:0005840(cellular_component:ribosome); GO:0008270(molecular_function:zinc ion binding); GO:0003735(molecular_function:structural constituent of ribosome); GO:0004222(molecular_function:metalloendopeptidase activity); GO:0006508(biological_process:proteolysis); GO:0005524(molecular_function…	K02873	RP-L13e, RPL13	map03010(Ribosome)	COG4352(J:Translation, ribosomal structure and biogenesis )
DN563660_c0_g3	-2.33789	1.80169e-07	8.7427e-06	yes	down	gi|657976420|ref|XP_008380096.1|( PREDICTED: squalene monooxygenase-like [Malus domestica])	GO:0004506(molecular_function:squalene monooxygenase activity); GO:0050660(molecular_function:flavin adenine dinucleotide binding); GO:0016021(cellular_component:integral component of membrane); GO:0055114(biological_process:oxidation-reduction process)	K00511	SQLE, ERG1	map00909(Sesquiterpenoid and triterpenoid biosynthesis); map00100(Steroid biosynthesis)	COG0654(C:Energy production and conversion); COG0654(H:Coenzyme transport and metabolism)
DN559679_c1_g1	1.193	1.837e-07	8.89506e-06	yes	up	gi|702327926|ref|XP_010053874.1|( PREDICTED: MADS-box protein SOC1 [Eucalyptus grandis])	GO:0006355(biological_process:regulation of transcription, DNA-templated); GO:0003700(molecular_function:transcription factor activity, sequence-specific DNA binding); GO:0003677(molecular_function:DNA binding); GO:0046983(molecular_function:protein dimerization activity); GO:0005634(cellular_component:nucleus)
DN545306_c0_g1	3.63773	1.89753e-07	9.16863e-06	yes	up	gi|985412289|ref|XP_015371648.1|( PREDICTED: muscle M-line assembly protein unc-89 isoform X6 [Diuraphis noxia])
DN570540_c4_g3	-2.05961	1.90562e-07	9.19797e-06	yes	down	gi|502142139|ref|XP_004504810.1|( PREDICTED: 7-deoxyloganetin glucosyltransferase [Cicer arietinum])	GO:0016757(molecular_function:transferase activity, transferring glycosyl groups)	K21374	UGT85A
DN550141_c0_g1	2.42508	1.94989e-07	9.40165e-06	yes	up	None	None	None	None	None	None
DN562212_c0_g2	1.40714	1.9605e-07	9.43282e-06	yes	up	gi|1009148017|ref|XP_015891720.1|( PREDICTED: beta-carotene isomerase D27, chloroplastic isoform X1 [Ziziphus jujuba])
DN570570_c1_g1	-1.34215	1.96581e-07	9.44836e-06	yes	down	gi|566153565|ref|XP_002300442.2|( solanesyl diphosphate synthase family protein [Populus trichocarpa])	GO:0008299(biological_process:isoprenoid biosynthetic process); GO:0016765(molecular_function:transferase activity, transferring alkyl or aryl (other than methyl) groups); GO:0015979(biological_process:photosynthesis)	K05356	SPS, sds	map00900(Terpenoid backbone biosynthesis)	COG0142(H:Coenzyme transport and metabolism )
DN569013_c2_g1	1.10891	1.98186e-07	9.51543e-06	yes	up	gi|802614767|ref|XP_012074827.1|( PREDICTED: BTB/POZ domain-containing protein At5g47800 isoform X2 [Jatropha curcas])
DN538177_c1_g1	-2.19715	1.98557e-07	9.52321e-06	yes	down
DN545054_c0_g1	4.03181	1.99031e-07	9.53586e-06	yes	up	gi|703064699|ref|XP_010087268.1|( RING-H2 finger protein ATL22 [Morus notabilis])	GO:0005488(molecular_function:binding)	K19041	RNF38_44
DN554765_c0_g1	-1.89526	1.99811e-07	9.56315e-06	yes	down	gi|1026106473|ref|XP_016552238.1|( PREDICTED: protein DETOXIFICATION 27-like [Capsicum annuum])	GO:0006855(biological_process:drug transmembrane transport); GO:0016021(cellular_component:integral component of membrane); GO:0015297(molecular_function:antiporter activity); GO:0015238(molecular_function:drug transmembrane transporter activity)	K03327	TC.MATE, SLC47A, norM, mdtK, dinF
DN548641_c2_g4	-3.78933	2.0393e-07	9.7398e-06	yes	down	gi|26345420|dbj|BAC36361.1|( unnamed protein product [Mus musculus])		K12898	HNRNPF_H
DN570394_c2_g1	1.32469	2.09632e-07	9.99857e-06	yes	up	gi|590620368|ref|XP_007024516.1|( Root hair defective 3 GTP-binding protein (RHD3) isoform 3 [Theobroma cacao])
DN563860_c0_g1	-1.13867	2.10732e-07	1.00331e-05	yes	down	gi|645237257|ref|XP_008225123.1|( PREDICTED: mitochondrial arginine transporter BAC1 [Prunus mume])	GO:0005290(molecular_function:L-histidine transmembrane transporter activity); GO:1903826(biological_process:arginine transmembrane transport); GO:0015189(molecular_function:L-lysine transmembrane transporter activity); GO:0015181(molecular_function:arginine transmembrane transporter activity); GO:1903401(biological_process:L-lysine transmembrane transport); GO:0016021(cellular_component:integral…	K15109	SLC25A20_29, CACT, CACL, CRC1
DN561451_c0_g2	1.75181	2.11334e-07	1.00512e-05	yes	up	gi|674951946|emb|CDX81550.1|( BnaC02g18540D [Brassica napus])
DN570247_c6_g5	3.21486	2.17808e-07	1.03483e-05	yes	up	gi|193678764|ref|XP_001950434.1|( PREDICTED: polyubiquitin-C isoform X1 [Acyrthosiphon pisum])	GO:0005737(cellular_component:cytoplasm)	K08770	UBC
DN549255_c0_g2	-1.15588	2.23939e-07	1.06284e-05	yes	down	gi|590635445|ref|XP_007028633.1|( Plastid movement impaired1 [Theobroma cacao])	GO:0005623(cellular_component:cell)
DN531591_c0_g1	3.94148	2.27179e-07	1.0767e-05	yes	up	None	None	None	None	None	None
DN570569_c2_g2	-2.47324	2.27331e-07	1.0767e-05	yes	down	gi|658002748|ref|XP_008393873.1|( PREDICTED: probable lactoylglutathione lyase, chloroplast [Malus domestica])	GO:0046872(molecular_function:metal ion binding); GO:0004462(molecular_function:lactoylglutathione lyase activity)	K01759	GLO1, gloA	map00620(Pyruvate metabolism)
DN554718_c0_g1	-1.87252	2.31919e-07	1.09728e-05	yes	down	gi|802787844|ref|XP_012092025.1|( PREDICTED: non-functional NADPH-dependent codeinone reductase 2-like [Jatropha curcas])	GO:0016491(molecular_function:oxidoreductase activity); GO:0055114(biological_process:oxidation-reduction process)
DN544374_c2_g1	3.70646	2.35439e-07	1.11162e-05	yes	up	gi|193643339|ref|XP_001943455.1|( PREDICTED: enhancer of polycomb homolog 1 isoform X1 [Acyrthosiphon pisum])		K17543;K11322	PXK;EPC
DN545277_c1_g1	1.31805	2.35386e-07	1.11162e-05	yes	up	gi|297740502|emb|CBI30684.3|( unnamed protein product [Vitis vinifera])
DN546776_c8_g1	3.34295	2.39579e-07	1.12883e-05	yes	up	gi|641658051|ref|XP_008180578.1|( PREDICTED: broad-complex core protein isoform X1 [Acyrthosiphon pisum])		K02174	BR-C
DN558559_c0_g1	-1.14374	2.42224e-07	1.14011e-05	yes	down	gi|685339421|ref|XP_009106631.1|( PREDICTED: probable BOI-related E3 ubiquitin-protein ligase 2 [Brassica rapa])		K19042	BOI
DN555401_c0_g1	1.04212	2.55285e-07	1.1991e-05	yes	up	gi|731325961|ref|XP_010673781.1|( PREDICTED: F-box protein At2g32560 [Beta vulgaris subsp. vulgaris])
DN569625_c1_g3	-1.08793	2.6025e-07	1.2199e-05	yes	down	gi|359485817|ref|XP_002269977.2|( PREDICTED: histidine kinase 2 [Vitis vinifera])	GO:0051716(biological_process:cellular response to stimulus); GO:0044699(biological_process:single-organism process); GO:0048856(biological_process:anatomical structure development); GO:0050789(biological_process:regulation of biological process)	K14489	AHK2_3_4	map04075(Plant hormone signal transduction)
DN548814_c0_g1	-1.48898	2.62455e-07	1.2277e-05	yes	down	gi|645215745|ref|XP_008246328.1|( PREDICTED: photosystem I reaction center subunit V, chloroplastic [Prunus mume])	GO:0016020(cellular_component:membrane)	K08905	psaG	map00195(Photosynthesis)
DN563756_c2_g1	-1.01079	2.62225e-07	1.2277e-05	yes	down	gi|702297144|ref|XP_010048285.1|( PREDICTED: uncharacterized protein At1g32220, chloroplastic [Eucalyptus grandis])	GO:0055114(biological_process:oxidation-reduction process); GO:1901006(biological_process:ubiquinone-6 biosynthetic process); GO:0003954(molecular_function:NADH dehydrogenase activity)
DN555558_c0_g1	-1.65732	2.72245e-07	1.27219e-05	yes	down	gi|1009110463|ref|XP_015895656.1|( PREDICTED: MLO-like protein 1 isoform X1 [Ziziphus jujuba])		K08472	MLO
DN560278_c0_g1	-1.9631	2.75759e-07	1.28729e-05	yes	down	None	None	None	None	None	None
DN547811_c1_g1	3.00948	2.76495e-07	1.2894e-05	yes	up	gi|641665231|ref|XP_008183299.1|( PREDICTED: palmitoyltransferase ZDHHC15-like isoform X4 [Acyrthosiphon pisum])	GO:0016021(cellular_component:integral component of membrane); GO:0008270(molecular_function:zinc ion binding); GO:0019706(molecular_function:protein-cysteine S-palmitoyltransferase activity)	K20028	ZDHHC2_15_20
DN558282_c0_g1	1.25341	2.79927e-07	1.303e-05	yes	up	gi|147833323|emb|CAN61988.1|( hypothetical protein VITISV_026694 [Vitis vinifera])	GO:0016020(cellular_component:membrane)
DN555629_c1_g3	-2.79829	2.79984e-07	1.303e-05	yes	down	None	None	None	None	None	None
DN547044_c0_g4	3.90884	2.87798e-07	1.338e-05	yes	up	gi|1028698102|ref|XP_016658860.1|( PREDICTED: teneurin-a isoform X3 [Acyrthosiphon pisum])	GO:0016021(cellular_component:integral component of membrane)
DN552074_c6_g2	3.99942	2.99393e-07	1.38736e-05	yes	up	gi|641680522|ref|XP_008189058.1|( PREDICTED: uncharacterized protein LOC103311256 [Acyrthosiphon pisum])		K14849	RRP1
DN556045_c2_g3	1.78288	2.9921e-07	1.38736e-05	yes	up	gi|1024064828|gb|KZV58800.1|( protein ROOT HAIR DEFECTIVE 3 [Dorcoceras hygrometricum])	GO:0016020(cellular_component:membrane)
DN557711_c0_g1	-1.52176	2.99636e-07	1.38736e-05	yes	down	gi|703129742|ref|XP_010104436.1|( hypothetical protein L484_016035 [Morus notabilis])	GO:0016799(molecular_function:hydrolase activity, hydrolyzing N-glycosyl compounds); GO:0009691(biological_process:cytokinin biosynthetic process); GO:0016829(molecular_function:lyase activity)	K06966	K06966
DN553724_c2_g1	-1.31219	3.04826e-07	1.40566e-05	yes	down	gi|702328205|ref|XP_010053929.1|( PREDICTED: 14 kDa proline-rich protein DC2.15 [Eucalyptus grandis])
DN538645_c0_g1	-1.11398	3.04823e-07	1.40566e-05	yes	down	gi|923708788|ref|XP_013661825.1|( PREDICTED: glutamate decarboxylase 1-like [Brassica napus])	GO:0030170(molecular_function:pyridoxal phosphate binding); GO:0006536(biological_process:glutamate metabolic process); GO:0004351(molecular_function:glutamate decarboxylase activity)	K01580	E4.1.1.15, gadB, gadA, GAD	map00650(Butanoate metabolism); map00250(Alanine, aspartate and glutamate metabolism); map00410(beta-Alanine metabolism); map00430(Taurine and hypotaurine metabolism)
DN561341_c0_g1	1.31582	3.07599e-07	1.41701e-05	yes	up	gi|719973797|ref|XP_010243154.1|( PREDICTED: glycosyltransferase family protein 64 protein C5-like isoform X1 [Nelumbo nucifera])
DN544819_c0_g1	-2.14661	3.11787e-07	1.43485e-05	yes	down	gi|645216982|ref|XP_008223554.1|( PREDICTED: outer envelope pore protein 16, chloroplastic [Prunus mume])	GO:0016021(cellular_component:integral component of membrane); GO:0009527(cellular_component:plastid outer membrane); GO:0042803(molecular_function:protein homodimerization activity); GO:0009507(cellular_component:chloroplast); GO:0045037(biological_process:protein import into chloroplast stroma)
DN567761_c0_g1	-1.06039	3.15643e-07	1.45113e-05	yes	down	gi|698532571|ref|XP_009763110.1|( PREDICTED: metal tolerance protein 9-like [Nicotiana sylvestris])	GO:0016021(cellular_component:integral component of membrane); GO:0098655(biological_process:cation transmembrane transport); GO:0008324(molecular_function:cation transmembrane transporter activity)
DN557993_c0_g1	1.30313	3.18337e-07	1.46203e-05	yes	up	gi|802782473|ref|XP_012091518.1|( PREDICTED: beta-galactosidase 8-like [Jatropha curcas])	GO:0005773(cellular_component:vacuole); GO:0008152(biological_process:metabolic process); GO:0005618(cellular_component:cell wall); GO:0004565(molecular_function:beta-galactosidase activity)
DN529742_c0_g1	3.45794	3.22103e-07	1.47784e-05	yes	up	gi|241896951|ref|NP_001155935.1|( Rab-protein 14 isoform b [Acyrthosiphon pisum])	GO:0006895(biological_process:Golgi to endosome transport); GO:0005829(cellular_component:cytosol); GO:0032456(biological_process:endocytic recycling); GO:0007264(biological_process:small GTPase mediated signal transduction); GO:0042742(biological_process:defense response to bacterium); GO:0090382(biological_process:phagosome maturation); GO:0055037(cellular_component:recycling endosome); GO:0005…	K07881	RAB14		COG1100(R:General function prediction only )
DN549114_c0_g3	-2.85346	3.23941e-07	1.4835e-05	yes	down	gi|743892614|ref|XP_011039706.1|( PREDICTED: EG45-like domain containing protein [Populus euphratica])	GO:0016021(cellular_component:integral component of membrane)
DN554334_c0_g1	-1.64748	3.23989e-07	1.4835e-05	yes	down	gi|743887277|ref|XP_011038092.1|( PREDICTED: uncharacterized transporter YBR287W-like isoform X1 [Populus euphratica])	GO:0055085(biological_process:transmembrane transport); GO:0016021(cellular_component:integral component of membrane)
DN568017_c1_g2	-1.2313	3.24413e-07	1.48395e-05	yes	down	gi|672164485|ref|XP_008802121.1|( PREDICTED: cullin-1-like [Phoenix dactylifera])	GO:0031625(molecular_function:ubiquitin protein ligase binding); GO:0042787(biological_process:protein ubiquitination involved in ubiquitin-dependent protein catabolic process); GO:0031461(cellular_component:cullin-RING ubiquitin ligase complex); GO:0061630(molecular_function:ubiquitin protein ligase activity)	K03347	CUL1, CDC53	map04120(Ubiquitin mediated proteolysis); map04141(Protein processing in endoplasmic reticulum)
DN553919_c0_g1	1.37968	3.29596e-07	1.50546e-05	yes	up	gi|661875676|emb|CDP19954.1|( unnamed protein product [Coffea canephora])		K12830;K01054	SF3B3, SAP130, RSE1;MGLL	map00561(Glycerolipid metabolism); map03040(Spliceosome)
DN566213_c0_g2	-1.25317	3.2978e-07	1.50546e-05	yes	down	gi|629084671|gb|KCW51028.1|( hypothetical protein EUGRSUZ_J00645 [Eucalyptus grandis])		K01188	E3.2.1.21	map00460(Cyanoamino acid metabolism); map00940(Phenylpropanoid biosynthesis); map00500(Starch and sucrose metabolism)
DN570573_c4_g1	-2.48404	3.41734e-07	1.55847e-05	yes	down	gi|698485803|ref|XP_009789663.1|( PREDICTED: replication protein A 70 kDa DNA-binding subunit A-like [Nicotiana sylvestris])		K07466	RFA1, RPA1, rpa	map03430(Mismatch repair); map03440(Homologous recombination); map03420(Nucleotide excision repair); map03030(DNA replication)
DN564736_c8_g6	2.90602	3.47763e-07	1.58279e-05	yes	up	gi|514258342|gb|AGO46411.1|( elongation factor 1-alpha [Reticulitermes flavipes])	GO:0005737(cellular_component:cytoplasm); GO:0003746(molecular_function:translation elongation factor activity); GO:0005525(molecular_function:GTP binding); GO:0006414(biological_process:translational elongation); GO:0003924(molecular_function:GTPase activity)	K03231	EEF1A	map03013(RNA transport)
DN563435_c0_g1	-1.70983	3.47416e-07	1.58279e-05	yes	down	gi|225424254|ref|XP_002280818.1|( PREDICTED: uncharacterized protein LOC100257599 [Vitis vinifera])	GO:0016021(cellular_component:integral component of membrane)
DN551464_c2_g1	-2.57991	3.4903e-07	1.58697e-05	yes	down	None	None	None	None	None	None
DN563023_c1_g1	1.14647	3.5225e-07	1.60001e-05	yes	up	gi|702290452|ref|XP_010047163.1|( PREDICTED: TMV resistance protein N-like [Eucalyptus grandis])
DN569585_c3_g3	1.15339	3.53131e-07	1.60241e-05	yes	up	gi|1035930714|gb|OAY60300.1|( hypothetical protein MANES_01G102100 [Manihot esculenta])
DN543771_c2_g2	2.93604	3.65707e-07	1.65617e-05	yes	up	gi|985415145|ref|XP_015372968.1|( PREDICTED: solute carrier family 2, facilitated glucose transporter member 1 isoform X1 [Diuraphis noxia])	GO:0055085(biological_process:transmembrane transport); GO:0016021(cellular_component:integral component of membrane); GO:0022891(molecular_function:substrate-specific transmembrane transporter activity)	K07299	SLC2A1, GLUT1
DN546732_c0_g2	-1.39163	3.70548e-07	1.67317e-05	yes	down	gi|147819180|emb|CAN78085.1|( hypothetical protein VITISV_034041 [Vitis vinifera])
DN569411_c2_g2	-2.45582	3.70933e-07	1.67317e-05	yes	down	gi|590707430|ref|XP_007048003.1|( Bristled-like protein [Theobroma cacao])	GO:0046856(biological_process:phosphatidylinositol dephosphorylation); GO:0016787(molecular_function:hydrolase activity)
DN559178_c5_g1	3.74683	3.79923e-07	1.71203e-05	yes	up	gi|985393123|ref|XP_015363896.1|( PREDICTED: uncharacterized protein LOC107161828 [Diuraphis noxia])	GO:0016021(cellular_component:integral component of membrane)
DN570498_c5_g2	-2.58606	3.9037e-07	1.75736e-05	yes	down	gi|225437529|ref|XP_002275599.1|( PREDICTED: uncharacterized protein LOC100264117 [Vitis vinifera])
DN558190_c2_g4	3.30557	3.955e-07	1.77869e-05	yes	up	None	None	None	None	None	None
DN558944_c2_g2	2.53833	4.10577e-07	1.83922e-05	yes	up	gi|29124938|gb|AAO63551.1|( cuticle protein [Aphis fabae])	GO:0042302(molecular_function:structural constituent of cuticle)
DN550276_c0_g1	-1.22305	4.22904e-07	1.89072e-05	yes	down	gi|694322790|ref|XP_009352502.1|( PREDICTED: bark storage protein A [Pyrus x bretschneideri])
DN564327_c1_g1	1.06152	4.23334e-07	1.89078e-05	yes	up	gi|902190936|gb|KNA11730.1|( hypothetical protein SOVF_132440 [Spinacia oleracea])	GO:0009507(cellular_component:chloroplast)	K01778	dapF	map00300(Lysine biosynthesis)
DN554863_c0_g1	-2.3739	4.25779e-07	1.89984e-05	yes	down	gi|702466642|ref|XP_010029507.1|( PREDICTED: uncharacterized protein LOC104419524 [Eucalyptus grandis])
DN558425_c0_g1	-1.70032	4.45953e-07	1.98595e-05	yes	down	gi|224061332|ref|XP_002300430.1|( dioxygenase family protein [Populus trichocarpa])	GO:0005506(molecular_function:iron ion binding); GO:0052634(molecular_function:C-19 gibberellin 2-beta-dioxygenase activity); GO:0045487(biological_process:gibberellin catabolic process); GO:0009416(biological_process:response to light stimulus); GO:0055114(biological_process:oxidation-reduction process)	K04125	E1.14.11.13	map00904(Diterpenoid biosynthesis)
DN560335_c0_g1	-2.9517	4.56193e-07	2.02957e-05	yes	down	None	None	None	None	None	None
DN566112_c2_g2	1.90143	4.6085e-07	2.04628e-05	yes	up	gi|692110639|gb|AIR93786.1|( phosphoenolpyruvate carboxylase kinase [Kalanchoe fedtschenkoi])	GO:0018105(biological_process:peptidyl-serine phosphorylation); GO:0046777(biological_process:protein autophosphorylation); GO:0035556(biological_process:intracellular signal transduction); GO:0005516(molecular_function:calmodulin binding); GO:0009931(molecular_function:calcium-dependent protein serine/threonine kinase activity); GO:0009738(biological_process:abscisic acid-activated signaling pat…
DN561177_c1_g1	1.02411	4.60459e-07	2.04628e-05	yes	up	gi|695048908|ref|XP_009412373.1|( PREDICTED: CTP synthase-like [Musa acuminata subsp. malaccensis])	GO:0016874(molecular_function:ligase activity); GO:0006221(biological_process:pyrimidine nucleotide biosynthetic process); GO:0000166(molecular_function:nucleotide binding)	K01937	pyrG, CTPS	map00240(Pyrimidine metabolism)
DN561167_c0_g1	2.4453	4.62663e-07	2.05033e-05	yes	up	gi|802713893|ref|XP_012084685.1|( PREDICTED: subtilisin-like protease SBT4.14 [Jatropha curcas])		K03644	lipA	map00785(Lipoic acid metabolism)
DN567258_c2_g1	-1.32652	4.6248e-07	2.05033e-05	yes	down	gi|224060281|ref|XP_002300121.1|( hypothetical protein POPTR_0001s33550g [Populus trichocarpa])
DN561588_c0_g2	-1.15055	4.6968e-07	2.0794e-05	yes	down	gi|297744748|emb|CBI38010.3|( unnamed protein product [Vitis vinifera])	GO:0006855(biological_process:drug transmembrane transport); GO:0016021(cellular_component:integral component of membrane); GO:0015297(molecular_function:antiporter activity); GO:0015238(molecular_function:drug transmembrane transporter activity)
DN553252_c3_g2	3.54693	4.72432e-07	2.08955e-05	yes	up	gi|240848707|ref|NP_001155827.1|( protein enhancer of sevenless 2B-like [Acyrthosiphon pisum])		K04364	GRB2
DN547639_c0_g1	-2.0157	4.73355e-07	2.09159e-05	yes	down	gi|923709848|ref|XP_013662118.1|( PREDICTED: calcium permeable stress-gated cation channel 1 [Brassica napus])	GO:0016021(cellular_component:integral component of membrane)
DN552190_c0_g3	1.91505	4.75518e-07	2.09848e-05	yes	up	gi|971536477|ref|XP_015166675.1|( PREDICTED: trihydrophobin-like isoform X2 [Solanum tuberosum])	GO:0030001(biological_process:metal ion transport); GO:0046872(molecular_function:metal ion binding)
DN562039_c0_g1	-1.51991	4.83436e-07	2.12787e-05	yes	down	gi|645255390|ref|XP_008233481.1|( PREDICTED: protein phosphatase 2C 37-like [Prunus mume])	GO:0009987(biological_process:cellular process); GO:0050789(biological_process:regulation of biological process); GO:0003824(molecular_function:catalytic activity)	K14497	PP2C	map04016(MAPK signaling pathway - plant); map04075(Plant hormone signal transduction)
DN560162_c0_g2	-1.76995	4.85129e-07	2.13119e-05	yes	down	gi|568839013|ref|XP_006473490.1|( PREDICTED: uncharacterized protein At1g01500 [Citrus sinensis])
DN552962_c0_g1	-2.5044	4.95833e-07	2.17528e-05	yes	down	gi|731428463|ref|XP_010664347.1|( PREDICTED: alcohol dehydrogenase-like 1 [Vitis vinifera])	GO:0008270(molecular_function:zinc ion binding); GO:0016491(molecular_function:oxidoreductase activity); GO:0055114(biological_process:oxidation-reduction process)	K00121	frmA, ADH5, adhC	map00010(Glycolysis / Gluconeogenesis); map00350(Tyrosine metabolism); map00071(Fatty acid degradation)
DN530782_c0_g1	-3.88364	4.96123e-07	2.17528e-05	yes	down	gi|148683864|gb|EDL15811.1|( tripartite motif protein 37 [Mus musculus])	GO:0051865(biological_process:protein autoubiquitination); GO:0000122(biological_process:negative regulation of transcription from RNA polymerase II promoter); GO:0008270(molecular_function:zinc ion binding); GO:0005164(molecular_function:tumor necrosis factor receptor binding); GO:0035098(cellular_component:ESC/E(Z) complex); GO:0016235(cellular_component:aggresome); GO:0046600(biological_proces…	K10608	TRIM37, MUL	map04120(Ubiquitin mediated proteolysis)
DN551018_c1_g2	1.19746	4.98224e-07	2.18239e-05	yes	up	gi|590565260|ref|XP_007009899.1|( White, putative isoform 4, partial [Theobroma cacao])
DN564706_c1_g2	-1.09391	5.02313e-07	2.19819e-05	yes	down	gi|359474315|ref|XP_002266637.2|( PREDICTED: uncharacterized protein LOC100249883 [Vitis vinifera])
DN558494_c0_g1	-1.01848	5.15336e-07	2.25301e-05	yes	down	gi|674885888|emb|CDY46663.1|( BnaA03g48450D [Brassica napus])	GO:0006413(biological_process:translational initiation); GO:0003743(molecular_function:translation initiation factor activity); GO:0016021(cellular_component:integral component of membrane)	K03113	EIF1, SUI1	map03013(RNA transport)	COG0023(J:Translation, ribosomal structure and biogenesis )
DN563981_c1_g2	1.13997	5.18244e-07	2.26355e-05	yes	up	gi|1012127981|ref|XP_015964173.1|( PREDICTED: uncharacterized protein LOC107487989 [Arachis duranensis])	GO:0016740(molecular_function:transferase activity)	K11308	MYST1, MOF, KAT8
DN558981_c0_g1	-1.94918	5.219e-07	2.27515e-05	yes	down	gi|225462725|ref|XP_002268709.1|( PREDICTED: RNA polymerase sigma factor sigE, chloroplastic/mitochondrial [Vitis vinifera])	GO:0043231(cellular_component:intracellular membrane-bounded organelle); GO:0006355(biological_process:regulation of transcription, DNA-templated); GO:0044444(cellular_component:cytoplasmic part); GO:0016987(molecular_function:sigma factor activity); GO:0016043(biological_process:cellular component organization)	K03093	SIGMA70
DN564310_c1_g1	1.22982	5.24165e-07	2.28283e-05	yes	up	gi|702298578|ref|XP_010048517.1|( PREDICTED: beta-amyrin 28-oxidase-like [Eucalyptus grandis])	GO:0020037(molecular_function:heme binding); GO:0016021(cellular_component:integral component of membrane); GO:0016705(molecular_function:oxidoreductase activity, acting on paired donors, with incorporation or reduction of molecular oxygen); GO:0004497(molecular_function:monooxygenase activity); GO:0005506(molecular_function:iron ion binding); GO:0055114(biological_process:oxidation-reduction pro…	K20667	CYP716A
DN553116_c0_g1	1.32871	5.421e-07	2.35418e-05	yes	up	gi|629114326|gb|KCW79001.1|( hypothetical protein EUGRSUZ_C00427 [Eucalyptus grandis])
DN535533_c0_g1	3.85331	5.41748e-07	2.35418e-05	yes	up	gi|985420377|ref|XP_015375652.1|( PREDICTED: serine/arginine-rich splicing factor 7-like [Diuraphis noxia])		K12896	SFRS7	map03040(Spliceosome)
DN562565_c0_g1	-1.1904	5.45659e-07	2.36685e-05	yes	down	gi|449437729|ref|XP_004136643.1|( PREDICTED: protein STRICTOSIDINE SYNTHASE-LIKE 10 [Cucumis sativus])	GO:0016844(molecular_function:strictosidine synthase activity); GO:0009058(biological_process:biosynthetic process)
DN554479_c5_g4	3.6612	5.52284e-07	2.39155e-05	yes	up	gi|1028724942|ref|XP_003248217.3|( PREDICTED: LOW QUALITY PROTEIN: uncharacterized protein LOC100572846 [Acyrthosiphon pisum])
DN556064_c5_g1	1.07082	5.57188e-07	2.41049e-05	yes	up	gi|590643830|ref|XP_007030911.1|( RING/U-box superfamily protein, putative isoform 1 [Theobroma cacao])		K10664	ATL6S
DN537791_c0_g1	-1.39989	5.60009e-07	2.42039e-05	yes	down	gi|1000978646|ref|XP_015571240.1|( PREDICTED: LOW QUALITY PROTEIN: phospholipase A1-Igamma3, chloroplastic [Ricinus communis])	GO:0004806(molecular_function:triglyceride lipase activity); GO:0009507(cellular_component:chloroplast); GO:0047714(molecular_function:galactolipase activity); GO:0006629(biological_process:lipid metabolic process); GO:0008970(molecular_function:phosphatidylcholine 1-acylhydrolase activity)
DN564163_c0_g1	-1.00511	5.6495e-07	2.43942e-05	yes	down	gi|255559360|ref|XP_002520700.1|( PREDICTED: RNA-binding protein BRN1 isoform X1 [Ricinus communis])	GO:0000166(molecular_function:nucleotide binding); GO:0003723(molecular_function:RNA binding)	K13207	CUGBP, BRUNOL, CELF
DN561107_c6_g1	3.41012	5.68983e-07	2.45451e-05	yes	up	gi|985400498|ref|XP_015367923.1|( PREDICTED: circadian locomoter output cycles protein kaput-like isoform X1 [Diuraphis noxia])	GO:0005737(cellular_component:cytoplasm); GO:0006355(biological_process:regulation of transcription, DNA-templated); GO:0003700(molecular_function:transcription factor activity, sequence-specific DNA binding); GO:0046983(molecular_function:protein dimerization activity); GO:0005667(cellular_component:transcription factor complex); GO:0005634(cellular_component:nucleus)
DN553257_c1_g1	3.02231	5.81598e-07	2.50655e-05	yes	up	gi|1028689511|ref|XP_016657904.1|( PREDICTED: uncharacterized protein LOC100159805 isoform X1 [Acyrthosiphon pisum])
DN553235_c0_g1	-2.01259	5.82572e-07	2.50837e-05	yes	down	gi|727451234|ref|XP_010507346.1|( PREDICTED: molybdate-anion transporter-like [Camelina sativa])	GO:0016021(cellular_component:integral component of membrane); GO:0015689(biological_process:molybdate ion transport); GO:0015098(molecular_function:molybdate ion transmembrane transporter activity)
DN549194_c0_g1	3.01543	5.83306e-07	2.50916e-05	yes	up	None	None	None	None	None	None
DN564277_c0_g1	-1.13424	5.85724e-07	2.51242e-05	yes	down	gi|255539521|ref|XP_002510825.1|( PREDICTED: protein IQ-DOMAIN 31 [Ricinus communis])
DN555283_c0_g2	1.33688	5.85418e-07	2.51242e-05	yes	up	gi|747104657|ref|XP_011100573.1|( PREDICTED: glucose-6-phosphate 1-dehydrogenase, chloroplastic [Sesamum indicum])	GO:0050661(molecular_function:NADP binding); GO:0004345(molecular_function:glucose-6-phosphate dehydrogenase activity); GO:0006006(biological_process:glucose metabolic process); GO:0006098(biological_process:pentose-phosphate shunt); GO:0055114(biological_process:oxidation-reduction process)	K00036	G6PD, zwf	map00480(Glutathione metabolism); map00030(Pentose phosphate pathway)
DN560271_c2_g3	1.91663	5.85479e-07	2.51242e-05	yes	up	gi|590642474|ref|XP_007030528.1|( NC domain-containing-related-like protein [Theobroma cacao])
DN566167_c0_g1	1.33043	5.87228e-07	2.5165e-05	yes	up	gi|719977636|ref|XP_010248907.1|( PREDICTED: lipoxygenase 6, chloroplastic [Nelumbo nucifera])	GO:0009695(biological_process:jasmonic acid biosynthetic process); GO:0031408(biological_process:oxylipin biosynthetic process); GO:0046872(molecular_function:metal ion binding); GO:0034440(biological_process:lipid oxidation); GO:0016165(molecular_function:linoleate 13S-lipoxygenase activity); GO:0009611(biological_process:response to wounding); GO:0005886(cellular_component:plasma membrane); GO:…	K00454	LOX2S	map00591(Linoleic acid metabolism); map00592(alpha-Linolenic acid metabolism)
DN546584_c4_g1	2.94998	5.94568e-07	2.54556e-05	yes	up	gi|1028673055|ref|XP_016655870.1|( PREDICTED: GPI-anchored CFEM domain protein A-like [Acyrthosiphon pisum])
DN550931_c1_g2	-1.08485	6.00976e-07	2.57057e-05	yes	down	gi|470136333|ref|XP_004303949.1|( PREDICTED: cytochrome P450 97B2, chloroplastic [Fragaria vesca subsp. vesca])	GO:0046872(molecular_function:metal ion binding); GO:0016491(molecular_function:oxidoreductase activity)
DN561987_c0_g1	-1.47251	6.02824e-07	2.57605e-05	yes	down	gi|657958919|ref|XP_008371002.1|( PREDICTED: tonoplast dicarboxylate transporter [Malus domestica])	GO:0005773(cellular_component:vacuole); GO:0071423(biological_process:malate transmembrane transport); GO:0016021(cellular_component:integral component of membrane); GO:0015140(molecular_function:malate transmembrane transporter activity); GO:0006814(biological_process:sodium ion transport)	K14445	SLC13A2_3_5		COG0471(P:Inorganic ion transport and metabolism )
DN551015_c1_g1	-1.94221	6.06777e-07	2.59051e-05	yes	down	gi|566228937|ref|XP_002325354.2|( S-adenosyl-L-methionine:carboxyl methyltransferase family protein [Populus trichocarpa])		K21482	BAMT
DN557254_c3_g2	2.81646	6.07491e-07	2.59112e-05	yes	up	gi|328704221|ref|XP_001950339.2|( PREDICTED: succinate dehydrogenase [ubiquinone] flavoprotein subunit, mitochondrial [Acyrthosiphon pisum])	GO:0050660(molecular_function:flavin adenine dinucleotide binding); GO:0005743(cellular_component:mitochondrial inner membrane); GO:0006099(biological_process:tricarboxylic acid cycle); GO:0008177(molecular_function:succinate dehydrogenase (ubiquinone) activity); GO:0022900(biological_process:electron transport chain)	K00234	SDHA, SDH1	map00020(Citrate cycle (TCA cycle)); map00190(Oxidative phosphorylation)	COG1053(C:Energy production and conversion )
DN530803_c0_g1	3.06904	6.08242e-07	2.5919e-05	yes	up	gi|193697713|ref|XP_001944113.1|( PREDICTED: CLK4-associating serine/arginine rich protein [Acyrthosiphon pisum])		K13168	SFRS16
DN569471_c3_g1	1.77471	6.11091e-07	2.6016e-05	yes	up	gi|702422839|ref|XP_010067148.1|( PREDICTED: hippocampus abundant transcript-like protein 1 [Eucalyptus grandis])	GO:0055085(biological_process:transmembrane transport); GO:0016021(cellular_component:integral component of membrane); GO:0005215(molecular_function:transporter activity)
DN571075_c0_g1	-3.81285	6.20499e-07	2.63918e-05	yes	down	gi|26327019|dbj|BAC27253.1|( unnamed protein product [Mus musculus])
DN543434_c6_g1	3.1267	6.27155e-07	2.665e-05	yes	up	gi|985416905|ref|XP_015373911.1|( PREDICTED: uncharacterized protein LOC107168880 [Diuraphis noxia])	GO:0016020(cellular_component:membrane)
DN538576_c0_g1	2.34605	6.29401e-07	2.66707e-05	yes	up	gi|297744910|emb|CBI38407.3|( unnamed protein product [Vitis vinifera])	GO:0016788(molecular_function:hydrolase activity, acting on ester bonds); GO:0016020(cellular_component:membrane); GO:0005783(cellular_component:endoplasmic reticulum)
DN563549_c0_g1	-1.0293	6.37952e-07	2.70078e-05	yes	down	gi|743790377|ref|XP_011038785.1|( PREDICTED: probable mitochondrial chaperone BCS1-B [Populus euphratica])		K08900	BCS1
DN539281_c0_g1	-1.66693	6.39786e-07	2.70603e-05	yes	down	gi|802633219|ref|XP_012077364.1|( PREDICTED: uncharacterized protein LOC105638204 [Jatropha curcas])
DN513617_c0_g1	3.68462	6.42835e-07	2.7164e-05	yes	up	None	None	None	None	None	None
DN566252_c1_g1	1.16646	6.53984e-07	2.75886e-05	yes	up	gi|697115178|ref|XP_009611517.1|( PREDICTED: queuine tRNA-ribosyltransferase-like isoform X1 [Nicotiana tomentosiformis])	GO:0005737(cellular_component:cytoplasm); GO:0008479(molecular_function:queuine tRNA-ribosyltransferase activity); GO:0006400(biological_process:tRNA modification); GO:0008616(biological_process:queuosine biosynthetic process)	K00773	tgt, QTRT1
DN550119_c1_g3	3.08602	6.54098e-07	2.75886e-05	yes	up	gi|641652876|ref|XP_001951401.3|( PREDICTED: RING finger protein 17, partial [Acyrthosiphon pisum])		K18405	TDRD1_4_6_7
DN549021_c1_g1	-2.06544	6.58276e-07	2.77391e-05	yes	down	gi|290578585|gb|ADD51187.1|( thaumatin-like protein [Vitis cinerea var. helleri x Vitis riparia])	GO:0009817(biological_process:defense response to fungus, incompatible interaction)
DN568999_c2_g1	-1.46521	6.60653e-07	2.77878e-05	yes	down	gi|802639735|ref|XP_012078512.1|( PREDICTED: probable galactinol--sucrose galactosyltransferase 1 [Jatropha curcas])	GO:0047268(molecular_function:galactinol-raffinose galactosyltransferase activity)	K06617	E2.4.1.82	map00052(Galactose metabolism)
DN568460_c0_g4	-1.15662	6.60464e-07	2.77878e-05	yes	down	gi|590684883|ref|XP_007041957.1|( Pentatricopeptide repeat-containing protein, putative [Theobroma cacao])
DN543530_c1_g4	-1.368	6.62152e-07	2.78251e-05	yes	down	gi|470103151|ref|XP_004288007.1|( PREDICTED: probable 2-oxoglutarate-dependent dioxygenase At3g49630 [Fragaria vesca subsp. vesca])	GO:0046872(molecular_function:metal ion binding)
DN553466_c2_g2	-1.50409	6.69064e-07	2.80896e-05	yes	down	gi|568844324|ref|XP_006476039.1|( PREDICTED: dehydration-responsive element-binding protein 3 [Citrus sinensis])		K09286	EREBP
DN525002_c0_g1	3.72511	6.88208e-07	2.88666e-05	yes	up	gi|529085755|gb|EPZ62132.1|( hypothetical protein H477_5690, partial [[Clostridium] sordellii ATCC 9714])
DN562908_c1_g1	-2.65283	7.07868e-07	2.96639e-05	yes	down	gi|643724063|gb|KDP33363.1|( hypothetical protein JCGZ_12912 [Jatropha curcas])	GO:0005488(molecular_function:binding)	K10357	MYO5
DN555306_c5_g1	2.60518	7.13137e-07	2.98297e-05	yes	up	None	None	None	None	None	None
DN548351_c0_g1	1.71452	7.14665e-07	2.98461e-05	yes	up	gi|702448520|ref|XP_010025111.1|( PREDICTED: vesicle-associated protein 2-2-like [Eucalyptus grandis])	GO:0016021(cellular_component:integral component of membrane); GO:0005789(cellular_component:endoplasmic reticulum membrane)
DN567070_c3_g1	3.81709	7.19259e-07	3.0003e-05	yes	up	gi|242247617|ref|NP_001156099.1|( uncharacterized protein LOC100160953 precursor [Acyrthosiphon pisum])	GO:0016021(cellular_component:integral component of membrane)
DN567233_c1_g1	-2.4293	7.27609e-07	3.03235e-05	yes	down	gi|225444325|ref|XP_002264502.1|( PREDICTED: calcium permeable stress-gated cation channel 1 [Vitis vinifera])	GO:0016020(cellular_component:membrane)
DN550654_c3_g2	3.7926	7.33208e-07	3.05288e-05	yes	up	gi|193650185|ref|XP_001948355.1|( PREDICTED: TNF receptor-associated factor 4 [Acyrthosiphon pisum])	GO:0008270(molecular_function:zinc ion binding); GO:0005622(cellular_component:intracellular); GO:0007250(biological_process:activation of NF-kappaB-inducing kinase activity); GO:0032259(biological_process:methylation); GO:0004842(molecular_function:ubiquitin-protein transferase activity); GO:0016567(biological_process:protein ubiquitination); GO:0046330(biological_process:positive regulation of …	K09848;K11393	METT10D;TRAF4
DN557935_c0_g1	-1.61141	7.38643e-07	3.0727e-05	yes	down	gi|645255071|ref|XP_008233329.1|( PREDICTED: probable aquaporin PIP2-5 [Prunus mume])	GO:0016021(cellular_component:integral component of membrane); GO:0006810(biological_process:transport); GO:0005215(molecular_function:transporter activity)	K09872	PIP
DN547369_c0_g2	3.23057	7.40004e-07	3.07555e-05	yes	up	gi|193605967|ref|XP_001944556.1|( PREDICTED: uncharacterized protein LOC100158740 [Acyrthosiphon pisum])	GO:0005576(cellular_component:extracellular region); GO:0004806(molecular_function:triglyceride lipase activity)
DN554079_c0_g2	3.52541	7.45229e-07	3.09444e-05	yes	up	gi|641664847|ref|XP_008183161.1|( PREDICTED: uncharacterized protein LOC100167481 [Acyrthosiphon pisum])
DN547311_c0_g1	-2.13932	7.6555e-07	3.17591e-05	yes	down	gi|703147469|ref|XP_010109059.1|( Carboxylesterase 1 [Morus notabilis])
DN504442_c0_g2	2.58253	7.68722e-07	3.18617e-05	yes	up	gi|985391277|ref|XP_015380337.1|( PREDICTED: uncharacterized protein LOC107174050 [Diuraphis noxia])
DN547511_c0_g1	1.47567	7.79804e-07	3.22916e-05	yes	up	gi|659079577|ref|XP_008440331.1|( PREDICTED: cytochrome P450 81E8-like [Cucumis melo])	GO:0019748(biological_process:secondary metabolic process); GO:0005488(molecular_function:binding); GO:0004497(molecular_function:monooxygenase activity); GO:0016705(molecular_function:oxidoreductase activity, acting on paired donors, with incorporation or reduction of molecular oxygen); GO:0016020(cellular_component:membrane)
DN459460_c0_g1	-3.81928	7.8155e-07	3.23344e-05	yes	down	gi|30520301|ref|NP_061213.2|( glycerol-3-phosphate acyltransferase 6 precursor [Mus musculus])	GO:0016746(molecular_function:transferase activity, transferring acyl groups); GO:0016021(cellular_component:integral component of membrane); GO:0008152(biological_process:metabolic process)	K13506	GPAT3_4, AGPAT9, AGPAT6	map00564(Glycerophospholipid metabolism); map00561(Glycerolipid metabolism)	COG0204(I:Lipid transport and metabolism )
DN570155_c4_g2	-1.0026	7.85306e-07	3.24603e-05	yes	down	gi|1001018542|gb|AML79443.1|( putative LOV domain-containing protein [Hamamelis virginiana])	GO:0000155(molecular_function:phosphorelay sensor kinase activity); GO:0000160(biological_process:phosphorelay signal transduction system); GO:0005622(cellular_component:intracellular); GO:0023014(biological_process:signal transduction by protein phosphorylation)				COG2202(T:Signal transduction mechanisms )
DN554103_c2_g1	-1.77677	7.87549e-07	3.25234e-05	yes	down	gi|595862521|ref|XP_007211414.1|( hypothetical protein PRUPE_ppa003853mg [Prunus persica])	GO:0022891(molecular_function:substrate-specific transmembrane transporter activity); GO:0009705(cellular_component:plant-type vacuole membrane); GO:0055085(biological_process:transmembrane transport); GO:0016021(cellular_component:integral component of membrane); GO:0009535(cellular_component:chloroplast thylakoid membrane)	K08202	SLC22A4_5, OCTN
DN539701_c0_g1	-2.66843	7.89259e-07	3.25645e-05	yes	down	gi|645227845|ref|XP_008220713.1|( PREDICTED: nucleobase-ascorbate transporter 3 isoform X1 [Prunus mume])	GO:0022891(molecular_function:substrate-specific transmembrane transporter activity); GO:0015851(biological_process:nucleobase transport); GO:0055085(biological_process:transmembrane transport)	K14611	SLC23A1_2, SVCT1_2
DN556411_c7_g1	3.54117	7.90665e-07	3.25842e-05	yes	up	gi|985400899|ref|XP_015368140.1|( PREDICTED: protein PRRC1-like [Diuraphis noxia])
DN558141_c0_g1	-1.94342	7.9117e-07	3.25842e-05	yes	down	gi|596169659|ref|XP_007223056.1|( hypothetical protein PRUPE_ppa006974mg [Prunus persica])
DN564736_c8_g8	2.83305	7.97949e-07	3.28039e-05	yes	up	gi|66774500|gb|AAY56043.1|( elongation factor 1 alpha, partial [Hyalopterus pruni])	GO:0003746(molecular_function:translation elongation factor activity); GO:0005739(cellular_component:mitochondrion); GO:0006414(biological_process:translational elongation); GO:0003924(molecular_function:GTPase activity); GO:0005525(molecular_function:GTP binding)	K03231	EEF1A	map03013(RNA transport)
DN564269_c0_g1	1.38263	8.0722e-07	3.31246e-05	yes	up	gi|147799475|emb|CAN68458.1|( hypothetical protein VITISV_031449 [Vitis vinifera])
DN531259_c0_g1	-3.47732	8.07935e-07	3.31246e-05	yes	down	gi|1029046895|ref|XP_016687133.1|( PREDICTED: protein DMR6-LIKE OXYGENASE 2-like [Gossypium hirsutum])	GO:0046872(molecular_function:metal ion binding); GO:0016491(molecular_function:oxidoreductase activity); GO:0055114(biological_process:oxidation-reduction process)
DN569354_c3_g2	1.19982	8.07448e-07	3.31246e-05	yes	up	gi|702247789|ref|XP_010057221.1|( PREDICTED: uncharacterized protein LOC104445096 isoform X2 [Eucalyptus grandis])
DN550620_c0_g1	-1.49205	8.12609e-07	3.32862e-05	yes	down	gi|225458682|ref|XP_002284933.1|( PREDICTED: ethylene-responsive transcription factor ERF010-like [Vitis vinifera])	GO:0006351(biological_process:transcription, DNA-templated)	K09286	EREBP
DN570503_c1_g1	-1.13524	8.14747e-07	3.33438e-05	yes	down	gi|731416582|ref|XP_010659952.1|( PREDICTED: serine/threonine-protein kinase EDR1 [Vitis vinifera])	GO:0006468(biological_process:protein phosphorylation); GO:0005524(molecular_function:ATP binding); GO:0004674(molecular_function:protein serine/threonine kinase activity)
DN549206_c4_g1	2.92894	8.19525e-07	3.35091e-05	yes	up	gi|328713358|ref|XP_001948656.2|( PREDICTED: protein lingerer isoform X1 [Acyrthosiphon pisum])
DN520700_c1_g1	3.08453	8.21882e-07	3.35753e-05	yes	up	gi|193697438|ref|XP_001943127.1|( PREDICTED: calsyntenin-1 [Acyrthosiphon pisum])	GO:0016021(cellular_component:integral component of membrane); GO:0007156(biological_process:homophilic cell adhesion via plasma membrane adhesion molecules); GO:0005509(molecular_function:calcium ion binding)
DN544926_c3_g1	3.01914	8.26978e-07	3.37229e-05	yes	up	gi|641658727|ref|XP_008180814.1|( PREDICTED: peripheral plasma membrane protein CASK isoform X7 [Acyrthosiphon pisum])		K06103	CASK		COG0194(F:Nucleotide transport and metabolism )
DN549843_c2_g1	1.33959	8.26842e-07	3.37229e-05	yes	up	gi|296082382|emb|CBI21387.3|( unnamed protein product [Vitis vinifera])		K09284	AP2
DN536075_c0_g1	3.48675	8.34601e-07	3.39424e-05	yes	up	gi|240849141|ref|NP_001155490.1|( signal peptidase complex subunit 3-like [Acyrthosiphon pisum])	GO:0008233(molecular_function:peptidase activity); GO:0006465(biological_process:signal peptide processing); GO:0016021(cellular_component:integral component of membrane); GO:0005787(cellular_component:signal peptidase complex)	K12948	SPCS3, SPC3	map03060(Protein export)
DN544790_c0_g1	-1.19696	8.3448e-07	3.39424e-05	yes	down	gi|728848460|gb|KHG27903.1|( Protein TRANSPARENT TESTA 12 -like protein [Gossypium arboreum])	GO:0016020(cellular_component:membrane); GO:0055085(biological_process:transmembrane transport); GO:0022857(molecular_function:transmembrane transporter activity)	K03327	TC.MATE, SLC47A, norM, mdtK, dinF
DN553254_c1_g1	-2.43545	8.40283e-07	3.4143e-05	yes	down	gi|590584130|ref|XP_007015090.1|( NAC domain transcriptional regulator superfamily protein, putative [Theobroma cacao])	GO:0006355(biological_process:regulation of transcription, DNA-templated); GO:0003677(molecular_function:DNA binding); GO:0005634(cellular_component:nucleus)
DN548091_c0_g2	2.92015	8.66477e-07	3.51003e-05	yes	up	gi|703076607|ref|XP_010090377.1|( Adenylate isopentenyltransferase 3 [Morus notabilis])	GO:0016740(molecular_function:transferase activity); GO:0008033(biological_process:tRNA processing)	K10760	IPT	map00908(Zeatin biosynthesis)
DN538584_c0_g1	2.75318	8.8261e-07	3.57033e-05	yes	up	gi|449332646|gb|AGE97632.1|( odorant binding protein 2 [Aphis gossypii])	GO:0005549(molecular_function:odorant binding)
DN540554_c0_g1	-1.84106	8.93223e-07	3.61005e-05	yes	down	gi|225450743|ref|XP_002279225.1|( PREDICTED: F-box protein PP2-B15 isoform X1 [Vitis vinifera])
DN570474_c5_g1	1.42199	9.04248e-07	3.64489e-05	yes	up	gi|568883705|ref|XP_006494593.1|( PREDICTED: probable leucine-rich repeat receptor-like protein kinase At1g35710 [Citrus sinensis])
DN557609_c5_g4	3.6389	9.11954e-07	3.6727e-05	yes	up	gi|328704939|ref|XP_003242649.1|( PREDICTED: uncharacterized protein LOC100570812 isoform X1 [Acyrthosiphon pisum])
DN568279_c1_g1	-1.01498	9.15047e-07	3.67957e-05	yes	down	gi|590666823|ref|XP_007037069.1|( Homeodomain-like superfamily protein, putative isoform 1 [Theobroma cacao])					COG0724(R:General function prediction only )
DN535008_c0_g1	1.00265	9.1528e-07	3.67957e-05	yes	up	gi|697134037|ref|XP_009621070.1|( PREDICTED: zinc finger protein ZAT10-like [Nicotiana tomentosiformis])	GO:0005488(molecular_function:binding)
DN565382_c3_g3	-2.62775	9.17409e-07	3.68487e-05	yes	down	gi|729353940|ref|XP_010544380.1|( PREDICTED: actin-depolymerizing factor 8 isoform X2 [Tarenaya hassleriana])		K05765	CFL
DN546619_c1_g1	3.03221	9.2565e-07	3.71469e-05	yes	up	gi|240848703|ref|NP_001155744.1|( programmed cell death protein 5 [Acyrthosiphon pisum])	GO:0003677(molecular_function:DNA binding)	K06875	PDCD5, TFAR19
DN562793_c0_g1	-1.32123	9.29495e-07	3.72355e-05	yes	down	gi|225457285|ref|XP_002284441.1|( PREDICTED: transcription factor PIF7 isoform X3 [Vitis vinifera])
DN533833_c0_g1	-1.13655	9.44781e-07	3.78131e-05	yes	down	gi|1026021272|ref|XP_016552023.1|( PREDICTED: PGR5-like protein 1B, chloroplastic [Capsicum annuum])
DN549513_c3_g1	-3.77695	9.45576e-07	3.78131e-05	yes	down	gi|444730513|gb|ELW70895.1|( Glutamine synthetase [Tupaia chinensis])	GO:0004356(molecular_function:glutamate-ammonia ligase activity); GO:0005524(molecular_function:ATP binding); GO:0006542(biological_process:glutamine biosynthetic process)	K01915	glnA, GLUL	map00630(Glyoxylate and dicarboxylate metabolism); map00220(Arginine biosynthesis); map00250(Alanine, aspartate and glutamate metabolism); map00910(Nitrogen metabolism)	COG0174(E:Amino acid transport and metabolism )
DN568839_c1_g1	-1.50734	9.53339e-07	3.809e-05	yes	down	gi|641825338|gb|KDO44612.1|( hypothetical protein CISIN_1g0017012mg, partial [Citrus sinensis])	GO:0006357(biological_process:regulation of transcription from RNA polymerase II promoter); GO:0051726(biological_process:regulation of cell cycle); GO:0005634(cellular_component:nucleus)	K04681	RBL1
DN562760_c1_g1	-1.91998	9.55587e-07	3.81463e-05	yes	down	gi|223635598|sp|A7PW81.1|PGIP_VITVI(PGIP_VITVI RecName: Full=Polygalacturonase inhibitor; AltName: Full=Polygalacturonase-inhibiting protein; Short=PGIG; Flags: Precursor)
DN534197_c0_g2	-3.65462	9.60327e-07	3.83019e-05	yes	down	gi|218511884|sp|Q00341.2|VIGLN_HUMAN(VIGLN_HUMAN RecName: Full=Vigilin; AltName: Full=High density lipoprotein-binding protein; Short=HDL-binding protein)	GO:0005737(cellular_component:cytoplasm); GO:0008289(molecular_function:lipid binding); GO:0005886(cellular_component:plasma membrane); GO:0005515(molecular_function:protein binding); GO:0006869(biological_process:lipid transport); GO:0008203(biological_process:cholesterol metabolic process); GO:0005634(cellular_component:nucleus); GO:0034364(cellular_component:high-density lipoprotein particle);…
DN567626_c0_g2	-1.04152	9.65614e-07	3.8479e-05	yes	down	gi|225424807|ref|XP_002267766.1|( PREDICTED: DEAD-box ATP-dependent RNA helicase ISE2, chloroplastic [Vitis vinifera])	GO:0010497(biological_process:plasmodesmata-mediated intercellular transport); GO:0010494(cellular_component:cytoplasmic stress granule); GO:0003676(molecular_function:nucleic acid binding); GO:0005524(molecular_function:ATP binding); GO:0016441(biological_process:posttranscriptional gene silencing); GO:0004386(molecular_function:helicase activity); GO:0009570(cellular_component:chloroplast strom…				COG4581(L:Replication, recombination and repair )
DN555166_c0_g1	-1.06562	9.70233e-07	3.85954e-05	yes	down	gi|719971472|ref|XP_010274774.1|( PREDICTED: heme-binding protein 2-like [Nelumbo nucifera])
DN568855_c2_g1	1.65418	9.76169e-07	3.87976e-05	yes	up	gi|743934452|ref|XP_011011563.1|( PREDICTED: G-type lectin S-receptor-like serine/threonine-protein kinase At1g11330 [Populus euphratica])	GO:0009987(biological_process:cellular process); GO:0005488(molecular_function:binding); GO:0016301(molecular_function:kinase activity); GO:0016020(cellular_component:membrane)
DN558627_c1_g1	-2.13661	9.79448e-07	3.88939e-05	yes	down	gi|354464671|gb|AER26531.1|( fructose 1,6 bisphosphate aldolase class 1 [Carica papaya])	GO:0004332(molecular_function:fructose-bisphosphate aldolase activity); GO:0006096(biological_process:glycolytic process)	K01623	ALDO	map00010(Glycolysis / Gluconeogenesis); map00030(Pentose phosphate pathway); map00051(Fructose and mannose metabolism); map00710(Carbon fixation in photosynthetic organisms)
DN570639_c3_g4	2.5129	9.87815e-07	3.91237e-05	yes	up	gi|596291080|ref|XP_007226283.1|( hypothetical protein PRUPE_ppa019524mg, partial [Prunus persica])
DN554445_c1_g1	3.64839	9.8764e-07	3.91237e-05	yes	up	gi|328717415|ref|XP_001946695.2|( PREDICTED: methylcrotonoyl-CoA carboxylase beta chain, mitochondrial [Acyrthosiphon pisum])	GO:0016874(molecular_function:ligase activity)	K01969	E6.4.1.4B	map00280(Valine, leucine and isoleucine degradation)	COG4799(I:Lipid transport and metabolism )
DN561882_c0_g2	-1.03976	9.86379e-07	3.91237e-05	yes	down	gi|731427872|ref|XP_010664141.1|( PREDICTED: probable nucleoredoxin 2 isoform X2 [Vitis vinifera])	GO:0005622(cellular_component:intracellular); GO:0035556(biological_process:intracellular signal transduction)	K17609	NXN
DN548147_c3_g2	-1.19553	9.95514e-07	3.93943e-05	yes	down	gi|645239612|ref|XP_008226210.1|( PREDICTED: cytochrome P450 CYP72A219-like [Prunus mume])	GO:0020037(molecular_function:heme binding); GO:0016021(cellular_component:integral component of membrane); GO:0016705(molecular_function:oxidoreductase activity, acting on paired donors, with incorporation or reduction of molecular oxygen); GO:0004497(molecular_function:monooxygenase activity); GO:0005506(molecular_function:iron ion binding); GO:0055114(biological_process:oxidation-reduction pro…
DN560027_c0_g1	-2.33398	1.00126e-06	3.9587e-05	yes	down	gi|147853856|emb|CAN83805.1|( hypothetical protein VITISV_015738 [Vitis vinifera])		K13464	JAZ	map04075(Plant hormone signal transduction)
DN551690_c0_g1	-2.37664	1.0095e-06	3.98783e-05	yes	down	gi|449432650|ref|XP_004134112.1|( PREDICTED: calmodulin-like protein 11 [Cucumis sativus])	GO:0032440(molecular_function:2-alkenal reductase [NAD(P)] activity); GO:0055114(biological_process:oxidation-reduction process); GO:0005509(molecular_function:calcium ion binding)	K13448	CML	map04626(Plant-pathogen interaction)	COG5126(D:Cell cycle control, cell division, chromosome partitioning); COG5126(T:Signal transduction mechanisms); COG5126(Z:Cytoskeleton)
DN554820_c6_g1	-3.76497	1.01545e-06	4.00472e-05	yes	down	gi|795270732|ref|XP_011857274.1|( PREDICTED: peroxiredoxin-1 isoform X1 [Mandrillus leucophaeus])	GO:0051920(molecular_function:peroxiredoxin activity); GO:0098869(biological_process:cellular oxidant detoxification); GO:0055114(biological_process:oxidation-reduction process)	K13279	PRDX1	map04146(Peroxisome)	COG0450(O:Posttranslational modification, protein turnover, chaperones )
DN531762_c0_g2	-3.75816	1.01554e-06	4.00472e-05	yes	down	gi|13786202|ref|NP_112644.1|( voltage-dependent anion-selective channel protein 2 [Rattus norvegicus])	GO:0008308(molecular_function:voltage-gated anion channel activity); GO:0000166(molecular_function:nucleotide binding); GO:0015288(molecular_function:porin activity); GO:0046930(cellular_component:pore complex); GO:2001243(biological_process:negative regulation of intrinsic apoptotic signaling pathway); GO:0005743(cellular_component:mitochondrial inner membrane); GO:0043209(cellular_component:mye…	K15040	VDAC2
DN521300_c0_g1	-3.77697	1.03111e-06	4.06262e-05	yes	down	gi|940749648|ref|XP_006095610.2|( PREDICTED: LOW QUALITY PROTEIN: ARF GTPase-activating protein GIT1 [Myotis lucifugus])	GO:0005096(molecular_function:GTPase activator activity); GO:0043547(biological_process:positive regulation of GTPase activity)	K05737	GIT1	map04144(Endocytosis)
DN570780_c5_g4	-3.57181	1.0337e-06	4.06927e-05	yes	down	None	None	None	None	None	None
DN568017_c1_g3	1.40909	1.03546e-06	4.07267e-05	yes	up	None	None	None	None	None	None
DN557080_c2_g1	3.10564	1.05451e-06	4.14404e-05	yes	up	gi|985401386|ref|XP_015368409.1|( PREDICTED: putative exonuclease GOR [Diuraphis noxia])		K14570	REX1, REXO1, RNH70	map03008(Ribosome biogenesis in eukaryotes)
DN556818_c0_g2	1.13107	1.06358e-06	4.16168e-05	yes	up	gi|359495876|ref|XP_002266924.2|( PREDICTED: acetolactate synthase small subunit 2, chloroplastic [Vitis vinifera])	GO:0009082(biological_process:branched-chain amino acid biosynthetic process); GO:0006551(biological_process:leucine metabolic process); GO:0016597(molecular_function:amino acid binding); GO:0003984(molecular_function:acetolactate synthase activity); GO:0006573(biological_process:valine metabolic process); GO:0005829(cellular_component:cytosol)	K01653	E2.2.1.6S, ilvH, ilvN	map00660(C5-Branched dibasic acid metabolism); map00650(Butanoate metabolism); map00770(Pantothenate and CoA biosynthesis); map00290(Valine, leucine and isoleucine biosynthesis)	COG0440(E:Amino acid transport and metabolism )
DN562056_c0_g1	1.58306	1.06271e-06	4.16168e-05	yes	up	gi|731417981|ref|XP_002283020.3|( PREDICTED: cinnamoyl-CoA reductase 2-like isoform X2 [Vitis vinifera])
DN553507_c4_g2	3.16003	1.06333e-06	4.16168e-05	yes	up	gi|985398090|ref|XP_015366606.1|( PREDICTED: transcriptional activator protein Pur-beta-B isoform X4 [Diuraphis noxia])
DN541055_c0_g1	1.54057	1.06889e-06	4.17886e-05	yes	up	gi|449465563|ref|XP_004150497.1|( PREDICTED: uncharacterized protein LOC101220317 [Cucumis sativus])
DN559430_c3_g1	-1.873	1.07609e-06	4.20339e-05	yes	down	gi|37652831|emb|CAE51349.1|( calcium binding protein [Fagus sylvatica])	GO:0016021(cellular_component:integral component of membrane)	K17991	PXG	map00073(Cutin, suberine and wax biosynthesis)
DN553776_c1_g2	-3.77072	1.08432e-06	4.22792e-05	yes	down	gi|568907526|ref|XP_006496479.1|( PREDICTED: E3 ubiquitin-protein ligase TRIP12 isoform X7 [Mus musculus])		K10590	TRIP12	map04120(Ubiquitin mediated proteolysis)	COG5021(O:Posttranslational modification, protein turnover, chaperones )
DN546813_c0_g2	-3.75036	1.08516e-06	4.22792e-05	yes	down	gi|254553458|ref|NP_032181.2|( glucose-6-phosphate isomerase [Mus musculus])		K01810	GPI, pgi	map00010(Glycolysis / Gluconeogenesis); map00500(Starch and sucrose metabolism); map00030(Pentose phosphate pathway); map00520(Amino sugar and nucleotide sugar metabolism)	COG0166(G:Carbohydrate transport and metabolism )
DN567852_c3_g1	-1.58827	1.08423e-06	4.22792e-05	yes	down	gi|720036798|ref|XP_010267473.1|( PREDICTED: rhodanese-like domain-containing protein 14, chloroplastic [Nelumbo nucifera])
DN552481_c1_g1	-1.87907	1.08858e-06	4.23762e-05	yes	down	gi|645249084|ref|XP_008230586.1|( PREDICTED: monodehydroascorbate reductase 4, peroxisomal [Prunus mume])		K08232	E1.6.5.4	map00053(Ascorbate and aldarate metabolism)
DN549134_c0_g1	3.77667	1.09685e-06	4.26618e-05	yes	up	gi|529084109|gb|EPZ61685.1|( hypothetical protein H477_6012 [[Clostridium] sordellii ATCC 9714])
DN554921_c2_g1	3.56016	1.10133e-06	4.27993e-05	yes	up	gi|641662394|ref|XP_008182231.1|( PREDICTED: protein still life, isoform SIF type 1 isoform X4 [Acyrthosiphon pisum])		K05731	TIAM1
DN554340_c0_g1	-1.0184	1.1142e-06	4.31887e-05	yes	down	gi|1031986541|ref|NP_001314208.1|( L-ascorbate peroxidase 3, peroxisomal-like [Gossypium hirsutum])	GO:0020037(molecular_function:heme binding); GO:0016021(cellular_component:integral component of membrane); GO:0004601(molecular_function:peroxidase activity); GO:0098869(biological_process:cellular oxidant detoxification); GO:0055114(biological_process:oxidation-reduction process); GO:0006979(biological_process:response to oxidative stress)	K00434	E1.11.1.11	map00480(Glutathione metabolism); map00053(Ascorbate and aldarate metabolism)
DN509555_c0_g1	3.53206	1.13149e-06	4.38218e-05	yes	up	gi|449332676|gb|AGE97647.1|( chemosensory protein 8 [Aphis gossypii])
DN551230_c0_g1	-1.28059	1.1422e-06	4.41613e-05	yes	down	gi|697131260|ref|XP_009619685.1|( PREDICTED: probable tocopherol O-methyltransferase, chloroplastic isoform X1 [Nicotiana tomentosiformis])	GO:0005737(cellular_component:cytoplasm); GO:0010189(biological_process:vitamin E biosynthetic process); GO:0051741(molecular_function:2-methyl-6-phytyl-1,4-benzoquinone methyltransferase activity); GO:0032259(biological_process:methylation)	K05928	E2.1.1.95	map00130(Ubiquinone and other terpenoid-quinone biosynthesis)
DN566900_c2_g1	1.14301	1.14171e-06	4.41613e-05	yes	up	gi|475882633|gb|AGI61068.1|( AP2 protein [Paeonia lactiflora])		K09284	AP2
DN534097_c0_g1	3.04552	1.15706e-06	4.46978e-05	yes	up	gi|242247485|ref|NP_001156256.1|( ribosomal protein L36-like [Acyrthosiphon pisum])	GO:0005840(cellular_component:ribosome); GO:0003735(molecular_function:structural constituent of ribosome); GO:0006412(biological_process:translation)	K02920	RP-L36e, RPL36	map03010(Ribosome)	COG5051(J:Translation, ribosomal structure and biogenesis )
DN559464_c2_g3	-1.67004	1.15872e-06	4.4724e-05	yes	down	gi|225444750|ref|XP_002279119.1|( PREDICTED: MOB kinase activator-like 1 [Vitis vinifera])		K06685	MOB1, Mats
DN562935_c2_g3	3.57999	1.17215e-06	4.52037e-05	yes	up	gi|328714923|ref|XP_003245493.1|( PREDICTED: ephrin type-A receptor 4-B isoform X10 [Acyrthosiphon pisum])		K05110	EPHB1, ELK, NET
DN514300_c0_g1	3.02267	1.17523e-06	4.52843e-05	yes	up	gi|193681232|ref|XP_001952701.1|( PREDICTED: lipoamide acyltransferase component of branched-chain alpha-keto acid dehydrogenase complex, mitochondrial [Acyrthosiphon pisum])	GO:0008152(biological_process:metabolic process); GO:0016746(molecular_function:transferase activity, transferring acyl groups)	K09699	DBT, bkdB	map00640(Propanoate metabolism); map00280(Valine, leucine and isoleucine degradation)
DN543911_c3_g2	-3.75181	1.17962e-06	4.54147e-05	yes	down	gi|29893569|ref|NP_775539.1|( eukaryotic translation initiation factor 5 [Mus musculus])	GO:0003743(molecular_function:translation initiation factor activity); GO:0098609(biological_process:cell-cell adhesion); GO:0098641(molecular_function:cadherin binding involved in cell-cell adhesion); GO:0005913(cellular_component:cell-cell adherens junction); GO:0044822(molecular_function:poly(A) RNA binding); GO:0006446(biological_process:regulation of translational initiation); GO:0005737(cel…	K03262	EIF5	map03013(RNA transport)	COG1601(J:Translation, ribosomal structure and biogenesis )
DN558325_c4_g1	3.62543	1.1809e-06	4.54257e-05	yes	up	gi|240849061|ref|NP_001155611.1|( uncharacterized protein LOC100164166 precursor [Acyrthosiphon pisum])
DN546013_c5_g1	-3.74733	1.18469e-06	4.55328e-05	yes	down	gi|148694699|gb|EDL26646.1|( HLA-B-associated transcript 3, isoform CRA_d [Mus musculus])
DN541574_c0_g1	3.67694	1.18967e-06	4.56857e-05	yes	up	gi|350535128|ref|NP_001232987.1|( uncharacterized protein LOC100574281 precursor [Acyrthosiphon pisum])		K13443	NPC2
DN564492_c0_g1	1.57816	1.21276e-06	4.64938e-05	yes	up	gi|720083105|ref|XP_010242792.1|( PREDICTED: L-type lectin-domain containing receptor kinase IX.1-like [Nelumbo nucifera])	GO:0016301(molecular_function:kinase activity)	K04733	IRAK4
DN550712_c0_g1	-1.38579	1.23716e-06	4.73097e-05	yes	down	gi|731427157|ref|XP_002270558.3|( PREDICTED: uncharacterized protein LOC100263850 [Vitis vinifera])	GO:0016021(cellular_component:integral component of membrane); GO:0006810(biological_process:transport); GO:0005215(molecular_function:transporter activity)	K14638	SLC15A3_4, PHT
DN511241_c0_g2	2.98699	1.23543e-06	4.73097e-05	yes	up	gi|187127218|ref|NP_001119660.1|( ribosomal protein L31 [Acyrthosiphon pisum])	GO:0005840(cellular_component:ribosome); GO:0003735(molecular_function:structural constituent of ribosome); GO:0006412(biological_process:translation)	K02910	RP-L31e, RPL31	map03010(Ribosome)	COG2097(J:Translation, ribosomal structure and biogenesis )
DN553246_c3_g5	2.74701	1.24236e-06	4.74287e-05	yes	up	gi|641647978|ref|XP_008180461.1|( PREDICTED: profilin-like [Acyrthosiphon pisum])	GO:0003779(molecular_function:actin binding); GO:0005856(cellular_component:cytoskeleton)	K05759	PFN
DN549051_c0_g4	-2.26027	1.25646e-06	4.79269e-05	yes	down	gi|1021580739|ref|XP_016179724.1|( PREDICTED: uncharacterized protein LOC107622369 [Arachis ipaensis])
DN553150_c0_g1	-1.61062	1.26308e-06	4.80265e-05	yes	down	None	None	None	None	None	None
DN497115_c0_g1	-3.72586	1.26294e-06	4.80265e-05	yes	down	gi|568986618|ref|XP_006518566.1|( PREDICTED: clusterin isoform X2 [Mus musculus])		K17252	CLU
DN556074_c1_g4	-1.60177	1.2633e-06	4.80265e-05	yes	down	gi|1031985140|ref|NP_001314537.1|( truncated transcription factor CAULIFLOWER A [Gossypium hirsutum])		K09264	K09264		COG5068(K:Transcription )
DN546307_c0_g1	-3.61787	1.27287e-06	4.8229e-05	yes	down	gi|5803102|ref|NP_006782.1|( mortality factor 4-like protein 1 isoform 1 [Homo sapiens])	GO:0043967(biological_process:histone H4 acetylation); GO:0016575(biological_process:histone deacetylation); GO:0000724(biological_process:double-strand break repair via homologous recombination); GO:0008283(biological_process:cell proliferation); GO:0047485(molecular_function:protein N-terminus binding); GO:0006342(biological_process:chromatin silencing); GO:0040008(biological_process:regulation…	K11339	MORF4L1, MRG15, EAF3
DN559537_c1_g3	-1.00425	1.27216e-06	4.8229e-05	yes	down	gi|643714161|gb|KDP26826.1|( hypothetical protein JCGZ_17984 [Jatropha curcas])	GO:0016020(cellular_component:membrane)
DN554249_c0_g1	2.71861	1.27619e-06	4.83146e-05	yes	up	gi|193631821|ref|XP_001950452.1|( PREDICTED: uncharacterized protein LOC100158766 [Acyrthosiphon pisum])	GO:0016021(cellular_component:integral component of membrane)
DN559489_c0_g1	-1.48542	1.28921e-06	4.87263e-05	yes	down	gi|1035961466|gb|OAY82217.1|( Protein PMR5 [Ananas comosus])	GO:0005794(cellular_component:Golgi apparatus); GO:0016413(molecular_function:O-acetyltransferase activity); GO:0071554(biological_process:cell wall organization or biogenesis)
DN567880_c2_g1	-3.38793	1.29988e-06	4.9089e-05	yes	down	gi|734400210|gb|KHN31284.1|( Leucoanthocyanidin dioxygenase [Glycine soja])
DN567694_c2_g1	-2.1264	1.31448e-06	4.95167e-05	yes	down	gi|1035932294|gb|OAY61880.1|( hypothetical protein MANES_01G224000 [Manihot esculenta])	GO:0016757(molecular_function:transferase activity, transferring glycosyl groups)
DN556224_c2_g4	3.53876	1.32606e-06	4.99116e-05	yes	up	None	None	None	None	None	None
DN66563_c0_g1	3.02216	1.34487e-06	5.05777e-05	yes	up	gi|193654827|ref|XP_001950987.1|( PREDICTED: 26S proteasome non-ATPase regulatory subunit 7 [Acyrthosiphon pisum])		K03038	PSMD7, RPN8	map03050(Proteasome)	COG1310(R:General function prediction only )
DN549945_c6_g1	3.10226	1.34772e-06	5.0643e-05	yes	up	None	None	None	None	None	None
DN548327_c0_g1	-1.55978	1.35459e-06	5.08592e-05	yes	down	gi|645226721|ref|XP_008220172.1|( PREDICTED: LOW QUALITY PROTEIN: uncharacterized protein LOC103320287 [Prunus mume])
DN561417_c2_g1	-1.10342	1.36612e-06	5.12497e-05	yes	down	gi|298204932|emb|CBI34239.3|( unnamed protein product [Vitis vinifera])	GO:0010287(cellular_component:plastoglobule); GO:0033306(biological_process:phytol metabolic process); GO:0004144(molecular_function:diacylglycerol O-acyltransferase activity); GO:0019432(biological_process:triglyceride biosynthetic process)
DN516525_c0_g2	-3.74072	1.37075e-06	5.1381e-05	yes	down	gi|13386046|ref|NP_080818.1|( solute carrier family 25 member 39 [Mus musculus])	GO:0006783(biological_process:heme biosynthetic process); GO:0005743(cellular_component:mitochondrial inner membrane); GO:0006810(biological_process:transport); GO:0016021(cellular_component:integral component of membrane)	K15119	SLC25A39_40
DN532228_c0_g1	-3.26259	1.3923e-06	5.21029e-05	yes	down	gi|942430200|gb|ALL25875.1|( LHY [Betula platyphylla])		K12133	LHY	map04712(Circadian rhythm - plant)
DN509514_c0_g1	3.63553	1.40859e-06	5.26693e-05	yes	up	gi|985408889|ref|XP_015369817.1|( PREDICTED: uncharacterized protein LOC107165894 [Diuraphis noxia])
DN564844_c0_g1	1.42557	1.43189e-06	5.34965e-05	yes	up	gi|731376455|ref|XP_010655960.1|( PREDICTED: squamosa promoter-binding-like protein 2 isoform X2 [Vitis vinifera])
DN565096_c0_g2	2.05117	1.45166e-06	5.41904e-05	yes	up	gi|971548291|ref|XP_015163654.1|( PREDICTED: zinc transporter 11 [Solanum tuberosum])	GO:0016021(cellular_component:integral component of membrane); GO:0071577(biological_process:zinc II ion transmembrane transport); GO:0005385(molecular_function:zinc ion transmembrane transporter activity)	K14709	SLC39A1_2_3, ZIP1_2_3
DN547683_c1_g1	3.17257	1.46896e-06	5.47914e-05	yes	up	gi|328714668|ref|XP_001952203.2|( PREDICTED: uncharacterized protein LOC100162838 isoform X1 [Acyrthosiphon pisum])		K04650	NCOR1, N-CoR
DN553074_c0_g1	-1.3094	1.47718e-06	5.50077e-05	yes	down	gi|970015958|ref|XP_015069065.1|( PREDICTED: uncharacterized protein LOC107013706 [Solanum pennellii])
DN552429_c4_g1	1.5274	1.49496e-06	5.55805e-05	yes	up	gi|449440706|ref|XP_004138125.1|( PREDICTED: uncharacterized protein LOC101211887 [Cucumis sativus])
DN548472_c0_g1	-1.31384	1.49501e-06	5.55805e-05	yes	down	gi|643732250|gb|KDP39409.1|( hypothetical protein JCGZ_03691 [Jatropha curcas])	GO:0016787(molecular_function:hydrolase activity)
DN568887_c4_g1	-2.19558	1.53629e-06	5.70221e-05	yes	down	gi|225443974|ref|XP_002280537.1|( PREDICTED: BAG family molecular chaperone regulator 3 [Vitis vinifera])	GO:0051087(molecular_function:chaperone binding)
DN569178_c4_g3	-1.41022	1.54253e-06	5.7207e-05	yes	down	gi|595881646|ref|XP_007212458.1|( hypothetical protein PRUPE_ppa017406mg [Prunus persica])	GO:0020037(molecular_function:heme binding); GO:0016021(cellular_component:integral component of membrane); GO:0016705(molecular_function:oxidoreductase activity, acting on paired donors, with incorporation or reduction of molecular oxygen); GO:0005506(molecular_function:iron ion binding); GO:0055114(biological_process:oxidation-reduction process)
DN542643_c0_g1	-2.84182	1.55097e-06	5.74733e-05	yes	down	gi|802611236|ref|XP_012074377.1|( PREDICTED: secoisolariciresinol dehydrogenase-like [Jatropha curcas])
DN559857_c2_g1	3.42701	1.55671e-06	5.76387e-05	yes	up	gi|985411078|ref|XP_015370997.1|( PREDICTED: dynamin isoform X3 [Diuraphis noxia])	GO:0005525(molecular_function:GTP binding); GO:0072583(biological_process:clathrin-dependent endocytosis); GO:0003924(molecular_function:GTPase activity)	K01528	DNM	map04144(Endocytosis)	COG0699(R:General function prediction only )
DN535986_c0_g1	-3.60799	1.57646e-06	5.83226e-05	yes	down	gi|35493916|ref|NP_002942.2|( dolichyl-diphosphooligosaccharide--protein glycosyltransferase subunit 2 isoform 1 precursor [Homo sapiens])	GO:0016021(cellular_component:integral component of membrane); GO:0008250(cellular_component:oligosaccharyltransferase complex); GO:0018279(biological_process:protein N-linked glycosylation via asparagine); GO:0043022(molecular_function:ribosome binding); GO:0005515(molecular_function:protein binding); GO:0005791(cellular_component:rough endoplasmic reticulum); GO:0007568(biological_process:aging…	K12667	SWP1, RPN2	map00510(N-Glycan biosynthesis); map04141(Protein processing in endoplasmic reticulum)
DN567594_c1_g1	-1.49938	1.58644e-06	5.85012e-05	yes	down	gi|590715338|ref|XP_007050167.1|( Tetratricopeptide repeat-like superfamily protein, putative isoform 3 [Theobroma cacao])
DN550741_c3_g1	-3.46616	1.58544e-06	5.85012e-05	yes	down	gi|514758710|ref|XP_005022616.1|( PREDICTED: endoplasmin, partial [Anas platyrhynchos])	GO:0006457(biological_process:protein folding); GO:0005524(molecular_function:ATP binding); GO:0051082(molecular_function:unfolded protein binding); GO:0006950(biological_process:response to stress)	K09487	HSP90B, TRA1	map04626(Plant-pathogen interaction); map04141(Protein processing in endoplasmic reticulum)	COG0326(O:Posttranslational modification, protein turnover, chaperones )
DN566742_c1_g1	1.16784	1.58596e-06	5.85012e-05	yes	up	gi|970013202|ref|XP_015067561.1|( PREDICTED: probable cyclic nucleotide-gated ion channel 20, chloroplastic [Solanum pennellii])	GO:0006810(biological_process:transport)	K05391	CNGF	map04626(Plant-pathogen interaction)
DN570324_c9_g1	-1.10388	1.58846e-06	5.85284e-05	yes	down	gi|590682563|ref|XP_007041377.1|( Cold acclimation protein WCOR413-like protein beta form [Theobroma cacao])	GO:0016021(cellular_component:integral component of membrane)
DN561820_c0_g1	1.34544	1.5965e-06	5.8777e-05	yes	up	gi|731406660|ref|XP_002283114.2|( PREDICTED: zinc finger CCCH domain-containing protein 20 [Vitis vinifera])
DN566985_c1_g1	1.52354	1.59957e-06	5.87948e-05	yes	up	gi|719990708|ref|XP_010253044.1|( PREDICTED: probable WRKY transcription factor 70 [Nelumbo nucifera])
DN552743_c0_g2	3.69726	1.59829e-06	5.87948e-05	yes	up	gi|985400514|ref|XP_015367932.1|( PREDICTED: roundabout homolog 2-like [Diuraphis noxia])
DN562583_c0_g2	-1.61337	1.62368e-06	5.9633e-05	yes	down	gi|802687904|ref|XP_012082505.1|( PREDICTED: carotene epsilon-monooxygenase, chloroplastic [Jatropha curcas])	GO:0020037(molecular_function:heme binding); GO:0016705(molecular_function:oxidoreductase activity, acting on paired donors, with incorporation or reduction of molecular oxygen); GO:0004497(molecular_function:monooxygenase activity); GO:0005506(molecular_function:iron ion binding); GO:0055114(biological_process:oxidation-reduction process)	K09837	LUT1, CYP97C1	map00906(Carotenoid biosynthesis)	COG2124(Q:Secondary metabolites biosynthesis, transport and catabolism )
DN544257_c0_g1	-1.28869	1.63528e-06	6.00105e-05	yes	down	gi|641859367|gb|KDO78057.1|( hypothetical protein CISIN_1g027376mg [Citrus sinensis])
DN548963_c0_g1	-1.76752	1.65621e-06	6.06805e-05	yes	down	gi|941507968|gb|ALK82473.1|( tonoplast intrinsic protein 2;2 [Salix purpurea])	GO:0016021(cellular_component:integral component of membrane); GO:0006810(biological_process:transport); GO:0005215(molecular_function:transporter activity)	K09873	TIP
DN543920_c9_g1	3.06783	1.65572e-06	6.06805e-05	yes	up	gi|328704746|ref|XP_003242590.1|( PREDICTED: phospholipase D C-like [Acyrthosiphon pisum])		K14774	UTP25, DEF
DN550161_c0_g1	2.35533	1.69224e-06	6.1851e-05	yes	up	None	None	None	None	None	None
DN570374_c5_g1	1.07613	1.70755e-06	6.23606e-05	yes	up	gi|223546564|gb|EEF48062.1|( beta-galactosidase, putative [Ricinus communis])	GO:0030246(molecular_function:carbohydrate binding); GO:0004565(molecular_function:beta-galactosidase activity); GO:0005975(biological_process:carbohydrate metabolic process)				COG1874(G:Carbohydrate transport and metabolism )
DN558360_c0_g1	-1.22965	1.72036e-06	6.27781e-05	yes	down	gi|802785461|ref|XP_012091611.1|( PREDICTED: uncharacterized protein LOC105649549 [Jatropha curcas])
DN553989_c0_g1	-2.23363	1.72301e-06	6.28241e-05	yes	down	gi|565372571|ref|XP_006352865.1|( PREDICTED: transcription factor bHLH71-like [Solanum tuberosum])
DN551703_c0_g1	1.12213	1.72825e-06	6.29649e-05	yes	up	gi|470119113|ref|XP_004295661.1|( PREDICTED: indole-3-acetic acid-induced protein ARG7-like [Fragaria vesca subsp. vesca])	GO:0009733(biological_process:response to auxin)	K14488	SAUR	map04075(Plant hormone signal transduction)
DN541540_c0_g1	-1.89849	1.73021e-06	6.29858e-05	yes	down	gi|1029002013|ref|XP_016755751.1|( PREDICTED: uncharacterized protein At5g50100, mitochondrial-like [Gossypium hirsutum])
DN563990_c0_g3	1.29671	1.74196e-06	6.3317e-05	yes	up	gi|1035930714|gb|OAY60300.1|( hypothetical protein MANES_01G102100 [Manihot esculenta])
DN561560_c0_g1	-1.10899	1.7421e-06	6.3317e-05	yes	down	gi|698581867|ref|XP_009777665.1|( PREDICTED: eukaryotic translation initiation factor 3 subunit I-like isoform X1 [Nicotiana sylvestris])		K03246	EIF3I	map03013(RNA transport)
DN566545_c0_g1	-1.40677	1.7505e-06	6.35595e-05	yes	down	gi|225425823|ref|XP_002264918.1|( PREDICTED: U-box domain-containing protein 45 [Vitis vinifera])	GO:0016567(biological_process:protein ubiquitination); GO:0004842(molecular_function:ubiquitin-protein transferase activity)
DN545650_c0_g1	3.41904	1.75156e-06	6.35595e-05	yes	up	gi|985419611|ref|XP_015375314.1|( PREDICTED: serine proteinase stubble [Diuraphis noxia])	GO:0004252(molecular_function:serine-type endopeptidase activity); GO:0006508(biological_process:proteolysis)
DN570785_c4_g2	3.68892	1.75687e-06	6.37011e-05	yes	up	gi|1028689525|ref|XP_008180572.2|( PREDICTED: putative uncharacterized protein DDB_G0282133 isoform X1 [Acyrthosiphon pisum])
DN523621_c0_g2	3.38941	1.77357e-06	6.42556e-05	yes	up	gi|985391163|ref|XP_015380273.1|( PREDICTED: uncharacterized protein LOC107174000 isoform X1 [Diuraphis noxia])	GO:0007015(biological_process:actin filament organization); GO:0003785(molecular_function:actin monomer binding)
DN553893_c5_g10	-3.6424	1.78574e-06	6.46451e-05	yes	down	gi|254553321|ref|NP_058655.3|( 40S ribosomal protein S3a [Mus musculus])		K02984	RP-S3Ae, RPS3A	map03010(Ribosome)	COG1890(J:Translation, ribosomal structure and biogenesis )
DN553386_c0_g1	-1.03545	1.82586e-06	6.5992e-05	yes	down	gi|147833248|emb|CAN73052.1|( hypothetical protein VITISV_015512 [Vitis vinifera])	GO:0042802(molecular_function:identical protein binding); GO:0030170(molecular_function:pyridoxal phosphate binding); GO:0005507(molecular_function:copper ion binding); GO:0004069(molecular_function:L-aspartate:2-oxoglutarate aminotransferase activity); GO:0009058(biological_process:biosynthetic process); GO:0006520(biological_process:cellular amino acid metabolic process); GO:0080130(molecular_f…	K14455	GOT2	map00220(Arginine biosynthesis); map00350(Tyrosine metabolism); map00270(Cysteine and methionine metabolism); map00330(Arginine and proline metabolism); map00710(Carbon fixation in photosynthetic organisms); map00950(Isoquinoline alkaloid biosynthesis); map00250(Alanine, aspartate and glutamate metabolism); map00360(Phenylalanine metabolism); map00960(Tropane, piperidine and pyridine alkaloid bio…
DN543958_c3_g1	-1.32858	1.84349e-06	6.65237e-05	yes	down	gi|702433059|ref|XP_010069331.1|( PREDICTED: lysine-specific demethylase JMJ25-like [Eucalyptus grandis])		K15601	KDM3
DN564672_c1_g2	2.643	1.85015e-06	6.67111e-05	yes	up	None	None	None	None	None	None
DN548113_c0_g1	-2.90761	1.85303e-06	6.67619e-05	yes	down	None	None	None	None	None	None
DN531142_c0_g2	3.36703	1.85899e-06	6.69238e-05	yes	up	None	None	None	None	None	None
DN556866_c1_g1	1.13555	1.88883e-06	6.78368e-05	yes	up	gi|731317884|ref|XP_010669421.1|( PREDICTED: uncharacterized protein LOC104886652 [Beta vulgaris subsp. vulgaris])		K06630	YWHAE
DN560004_c2_g1	1.13518	1.89739e-06	6.80902e-05	yes	up	gi|698494396|ref|XP_009793397.1|( PREDICTED: uncharacterized protein LOC104240274 isoform X3 [Nicotiana sylvestris])
DN569820_c0_g1	-1.35725	1.90111e-06	6.817e-05	yes	down	gi|731400417|ref|XP_010653945.1|( PREDICTED: putative UPF0481 protein At3g02645 [Vitis vinifera])
DN548469_c4_g3	3.34544	1.91887e-06	6.87528e-05	yes	up	gi|328710250|ref|XP_001943856.2|( PREDICTED: hybrid signal transduction histidine kinase A [Acyrthosiphon pisum])
DN562664_c6_g4	2.87579	1.93334e-06	6.91621e-05	yes	up	gi|285002191|ref|NP_001165434.1|( ribosomal protein P2-like [Acyrthosiphon pisum])	GO:0005622(cellular_component:intracellular)	K02943	RP-LP2, RPLP2	map03010(Ribosome)
DN560818_c0_g1	-1.17225	1.93186e-06	6.91621e-05	yes	down	gi|1035908357|gb|OAY37954.1|( hypothetical protein MANES_11G140500 [Manihot esculenta])	GO:0016021(cellular_component:integral component of membrane)
DN559485_c3_g1	-1.72767	1.93765e-06	6.92619e-05	yes	down	gi|697159602|ref|XP_009588563.1|( PREDICTED: chlorophyll a-b binding protein CP29.2, chloroplastic [Nicotiana tomentosiformis])	GO:0016021(cellular_component:integral component of membrane); GO:0009522(cellular_component:photosystem I); GO:0016168(molecular_function:chlorophyll binding); GO:0009416(biological_process:response to light stimulus); GO:0046872(molecular_function:metal ion binding); GO:0018298(biological_process:protein-chromophore linkage); GO:0009941(cellular_component:chloroplast envelope); GO:0031409(molec…	K08915	LHCB4	map00196(Photosynthesis - antenna proteins)
DN553134_c0_g1	1.46759	1.98297e-06	7.06595e-05	yes	up	gi|40060533|gb|AAR37423.1|( putative ethylene response factor 5 [Vitis aestivalis])		K09286	EREBP
DN564940_c0_g1	1.47557	2.00671e-06	7.14497e-05	yes	up	gi|1012364531|gb|KYP75713.1|( Homeobox-leucine zipper protein ATHB-6 [Cajanus cajan])	GO:0006355(biological_process:regulation of transcription, DNA-templated); GO:0043565(molecular_function:sequence-specific DNA binding); GO:0003700(molecular_function:transcription factor activity, sequence-specific DNA binding); GO:0005634(cellular_component:nucleus)	K09338	HD-ZIP
DN561394_c1_g1	-3.68369	2.01085e-06	7.15409e-05	yes	down	gi|70794816|ref|NP_001020559.1|( enolase 1B, retrotransposed [Mus musculus])	GO:0000015(cellular_component:phosphopyruvate hydratase complex); GO:0005515(molecular_function:protein binding); GO:0000287(molecular_function:magnesium ion binding); GO:0006096(biological_process:glycolytic process)	K01689	ENO, eno	map03018(RNA degradation); map00010(Glycolysis / Gluconeogenesis)	COG0148(G:Carbohydrate transport and metabolism )
DN553874_c4_g2	2.94002	2.01601e-06	7.16222e-05	yes	up	gi|1028711611|ref|XP_008183955.2|( PREDICTED: LOW QUALITY PROTEIN: protein kinase shaggy [Acyrthosiphon pisum])		K03083	GSK3B		COG0515(T:Signal transduction mechanisms )
DN547363_c3_g1	2.66057	2.01941e-06	7.16648e-05	yes	up	None	None	None	None	None	None
DN568120_c0_g1	-1.19586	2.02064e-06	7.16648e-05	yes	down	gi|359482034|ref|XP_002275746.2|( PREDICTED: secoisolariciresinol dehydrogenase-like [Vitis vinifera])
DN556751_c0_g1	1.58931	2.05599e-06	7.27484e-05	yes	up	None	None	None	None	None	None
DN559872_c0_g3	3.27561	2.05593e-06	7.27484e-05	yes	up	gi|985386482|ref|XP_015369979.1|( PREDICTED: tyrosine-protein phosphatase Lar [Diuraphis noxia])		K05695	PTPRF, LAR		COG5599(T:Signal transduction mechanisms )
DN569241_c1_g1	-2.17381	2.06711e-06	7.30852e-05	yes	down	gi|1021031195|gb|KZM88980.1|( hypothetical protein DCAR_026055 [Daucus carota subsp. sativus])	GO:0015995(biological_process:chlorophyll biosynthetic process); GO:0016628(molecular_function:oxidoreductase activity, acting on the CH-CH group of donors, NAD or NADP as acceptor); GO:0045550(molecular_function:geranylgeranyl reductase activity); GO:0071949(molecular_function:FAD binding); GO:0015979(biological_process:photosynthesis); GO:0055114(biological_process:oxidation-reduction process)	K10960	chlP, bchP	map00860(Porphyrin and chlorophyll metabolism); map00900(Terpenoid backbone biosynthesis)	COG0644(C:Energy production and conversion )
DN559136_c0_g6	3.51522	2.07318e-06	7.32427e-05	yes	up	gi|193624726|ref|XP_001949754.1|( PREDICTED: spermidine/spermine N(1)-acetyltransferase-like protein 1 [Acyrthosiphon pisum])	GO:0008080(molecular_function:N-acetyltransferase activity)	K00657	speG, SAT	map00330(Arginine and proline metabolism)
DN531750_c0_g1	-3.66277	2.07822e-06	7.33637e-05	yes	down	gi|6753882|ref|NP_034349.1|( peptidyl-prolyl cis-trans isomerase FKBP4 [Mus musculus])	GO:0031503(biological_process:protein complex localization); GO:0061077(biological_process:chaperone-mediated protein folding); GO:0005528(molecular_function:FK506 binding); GO:0005654(cellular_component:nucleoplasm); GO:0044295(cellular_component:axonal growth cone); GO:0051219(molecular_function:phosphoprotein binding); GO:0044822(molecular_function:poly(A) RNA binding); GO:0005525(molecular_fu…	K09571	FKBP4_5		COG0545(O:Posttranslational modification, protein turnover, chaperones )
DN559441_c4_g1	3.51031	2.08703e-06	7.36175e-05	yes	up	gi|328713996|ref|XP_001951286.2|( PREDICTED: focal adhesion kinase 1 isoform X2 [Acyrthosiphon pisum])		K05725	PTK2, FAK
DN563679_c2_g2	3.65938	2.0983e-06	7.39578e-05	yes	up	gi|985387480|ref|XP_015375124.1|( PREDICTED: uncharacterized protein LOC107169780 [Diuraphis noxia])
DN550066_c4_g1	2.44515	2.10037e-06	7.39732e-05	yes	up	gi|328696668|ref|XP_003240094.1|( PREDICTED: elongation of very long chain fatty acids protein AAEL008004 isoform X1 [Acyrthosiphon pisum])	GO:0006633(biological_process:fatty acid biosynthetic process); GO:0016740(molecular_function:transferase activity); GO:0016021(cellular_component:integral component of membrane)
DN563604_c1_g1	-1.28162	2.11238e-06	7.43388e-05	yes	down	gi|502090938|ref|XP_004489389.1|( PREDICTED: protease Do-like 8, chloroplastic [Cicer arietinum])	GO:0032440(molecular_function:2-alkenal reductase [NAD(P)] activity); GO:0006508(biological_process:proteolysis); GO:0004252(molecular_function:serine-type endopeptidase activity); GO:0055114(biological_process:oxidation-reduction process)
DN567970_c1_g1	1.59998	2.1586e-06	7.57893e-05	yes	up	gi|147775908|emb|CAN71375.1|( hypothetical protein VITISV_002992 [Vitis vinifera])	GO:0016161(molecular_function:beta-amylase activity); GO:0005983(biological_process:starch catabolic process); GO:0005634(cellular_component:nucleus); GO:0005829(cellular_component:cytosol)	K01177	E3.2.1.2	map00500(Starch and sucrose metabolism)
DN560694_c0_g1	-1.29356	2.18228e-06	7.65615e-05	yes	down	gi|1035921444|gb|OAY51034.1|( hypothetical protein MANES_05G182800 [Manihot esculenta])	GO:0006629(biological_process:lipid metabolic process); GO:0008374(molecular_function:O-acyltransferase activity)	K06129	LYPLA3	map00564(Glycerophospholipid metabolism)
DN559034_c4_g6	-3.70147	2.19647e-06	7.69407e-05	yes	down	gi|31981945|ref|NP_033464.2|( 60S ribosomal protein L13a [Mus musculus])	GO:0005925(cellular_component:focal adhesion); GO:0016020(cellular_component:membrane); GO:1901194(biological_process:negative regulation of formation of translation preinitiation complex); GO:0022625(cellular_component:cytosolic large ribosomal subunit); GO:0005730(cellular_component:nucleolus); GO:0071346(biological_process:cellular response to interferon-gamma); GO:0003735(molecular_function:s…	K02872	RP-L13Ae, RPL13A	map03010(Ribosome)	COG0102(J:Translation, ribosomal structure and biogenesis )
DN565892_c1_g3	1.59168	2.20145e-06	7.7056e-05	yes	up	gi|1009161294|ref|XP_015898820.1|( PREDICTED: aspartic proteinase nepenthesin-1 [Ziziphus jujuba])	GO:0006508(biological_process:proteolysis); GO:0004190(molecular_function:aspartic-type endopeptidase activity); GO:0030163(biological_process:protein catabolic process)
DN558715_c2_g2	3.10486	2.20567e-06	7.71443e-05	yes	up	gi|985388275|ref|XP_015378687.1|( PREDICTED: myosin-G heavy chain isoform X1 [Diuraphis noxia])		K16677	DACHS		COG5022(Z:Cytoskeleton )
DN562107_c0_g7	-3.34074	2.21385e-06	7.73707e-05	yes	down	None	None	None	None	None	None
DN513929_c0_g1	3.2369	2.22626e-06	7.76851e-05	yes	up	gi|648215898|ref|NP_001280278.1|( proteasome subunit beta type-6 [Acyrthosiphon pisum])	GO:0005737(cellular_component:cytoplasm); GO:0005839(cellular_component:proteasome core complex); GO:0005634(cellular_component:nucleus); GO:0004298(molecular_function:threonine-type endopeptidase activity); GO:0051603(biological_process:proteolysis involved in cellular protein catabolic process)	K02738	PSMB6	map03050(Proteasome)
DN553482_c1_g1	-1.6285	2.23923e-06	7.80776e-05	yes	down	gi|147819180|emb|CAN78085.1|( hypothetical protein VITISV_034041 [Vitis vinifera])
DN540215_c0_g1	3.08562	2.26639e-06	7.89642e-05	yes	up	gi|641673969|ref|XP_008186525.1|( PREDICTED: 26S proteasome non-ATPase regulatory subunit 6 [Acyrthosiphon pisum])	GO:0000502(cellular_component:proteasome complex)	K03037	PSMD6, RPN7	map03050(Proteasome)
DN548267_c1_g1	1.84341	2.28776e-06	7.9526e-05	yes	up	gi|802555311|ref|XP_012065364.1|( PREDICTED: probable acyl-activating enzyme 2 isoform X1 [Jatropha curcas])	GO:0003824(molecular_function:catalytic activity); GO:0008152(biological_process:metabolic process)				COG0318(I:Lipid transport and metabolism )
DN530275_c0_g1	3.19635	2.31023e-06	8.01845e-05	yes	up	gi|1028696798|ref|XP_016658710.1|( PREDICTED: uncharacterized protein LOC100575087 [Acyrthosiphon pisum])
DN556780_c0_g1	-2.40503	2.33664e-06	8.09773e-05	yes	down	None	None	None	None	None	None
DN559682_c0_g1	-1.06262	2.34656e-06	8.12592e-05	yes	down	gi|672138899|ref|XP_008793219.1|( PREDICTED: zinc transporter 7-like [Phoenix dactylifera])	GO:0016021(cellular_component:integral component of membrane); GO:0071577(biological_process:zinc II ion transmembrane transport); GO:0005385(molecular_function:zinc ion transmembrane transporter activity)	K14709	SLC39A1_2_3, ZIP1_2_3
DN557532_c0_g1	-1.98573	2.36354e-06	8.17848e-05	yes	down	gi|703148732|ref|XP_010109420.1|( hypothetical protein L484_007083 [Morus notabilis])	GO:0016020(cellular_component:membrane)
DN555681_c0_g1	-1.21338	2.38982e-06	8.25701e-05	yes	down	gi|645228263|ref|XP_008220913.1|( PREDICTED: CRAL-TRIO domain-containing protein YKL091C [Prunus mume])
DN559902_c1_g1	-2.26689	2.39162e-06	8.25701e-05	yes	down	gi|147772737|emb|CAN60629.1|( hypothetical protein VITISV_018876 [Vitis vinifera])	GO:0005525(molecular_function:GTP binding); GO:0005622(cellular_component:intracellular); GO:0007264(biological_process:small GTPase mediated signal transduction)	K07904	RAB11A	map04144(Endocytosis)
DN550276_c0_g2	-1.24127	2.4064e-06	8.30153e-05	yes	down	gi|147852653|emb|CAN83797.1|( hypothetical protein VITISV_002973 [Vitis vinifera])	GO:0004842(molecular_function:ubiquitin-protein transferase activity); GO:0016567(biological_process:protein ubiquitination); GO:0009116(biological_process:nucleoside metabolic process); GO:0016021(cellular_component:integral component of membrane)
DN564943_c1_g1	1.16474	2.40979e-06	8.30692e-05	yes	up	gi|566202129|ref|XP_006374940.1|( hypothetical protein POPTR_0014s02920g [Populus trichocarpa])	GO:0005737(cellular_component:cytoplasm); GO:0006457(biological_process:protein folding); GO:0016671(molecular_function:oxidoreductase activity, acting on a sulfur group of donors, disulfide as acceptor); GO:0045454(biological_process:cell redox homeostasis); GO:0034599(biological_process:cellular response to oxidative stress); GO:0000103(biological_process:sulfate assimilation); GO:0015035(molec…				COG5601(K:Transcription )
DN554462_c0_g2	2.76842	2.44028e-06	8.39294e-05	yes	up	gi|985396509|ref|XP_015365754.1|( PREDICTED: troponin T isoform X4 [Diuraphis noxia])		K12046	TNNT3
DN560723_c1_g1	3.64294	2.44551e-06	8.39821e-05	yes	up	gi|328720898|ref|XP_001951027.2|( PREDICTED: uncharacterized protein LOC100167554 [Acyrthosiphon pisum])
DN568060_c1_g2	-1.22327	2.4597e-06	8.43514e-05	yes	down	gi|225462892|ref|XP_002263081.1|( PREDICTED: glutamate decarboxylase-like [Vitis vinifera])	GO:0006536(biological_process:glutamate metabolic process); GO:0030170(molecular_function:pyridoxal phosphate binding); GO:0009506(cellular_component:plasmodesma); GO:0004351(molecular_function:glutamate decarboxylase activity)	K01580	E4.1.1.15, gadB, gadA, GAD	map00650(Butanoate metabolism); map00250(Alanine, aspartate and glutamate metabolism); map00410(beta-Alanine metabolism); map00430(Taurine and hypotaurine metabolism)
DN553528_c1_g3	-1.04256	2.45997e-06	8.43514e-05	yes	down	gi|1009135850|ref|XP_015885210.1|( PREDICTED: BURP domain protein RD22 [Ziziphus jujuba])
DN569069_c2_g1	-1.05005	2.46601e-06	8.44947e-05	yes	down	gi|702376096|ref|XP_010062552.1|( PREDICTED: protein CHUP1, chloroplastic isoform X1 [Eucalyptus grandis])
DN564065_c0_g3	-1.84011	2.46816e-06	8.45046e-05	yes	down	gi|359489695|ref|XP_002279966.2|( PREDICTED: common plant regulatory factor 1 [Vitis vinifera])		K09060	GBF
DN567682_c0_g3	-1.13427	2.51245e-06	8.59566e-05	yes	down	gi|1009124841|ref|XP_015879287.1|( PREDICTED: F-box/LRR-repeat protein 4-like [Ziziphus jujuba])		K10268	FBXL2_20
DN546665_c0_g1	1.55277	2.5264e-06	8.63038e-05	yes	up	gi|659092079|ref|XP_008446889.1|( PREDICTED: caffeoylshikimate esterase-like [Cucumis melo])	GO:0016298(molecular_function:lipase activity); GO:0006629(biological_process:lipid metabolic process); GO:0016020(cellular_component:membrane)	K01054	MGLL	map00561(Glycerolipid metabolism)
DN521218_c0_g1	3.45858	2.55271e-06	8.70578e-05	yes	up	gi|985392647|ref|XP_015363632.1|( PREDICTED: cytochrome c oxidase subunit 7C, mitochondrial-like [Diuraphis noxia])	GO:0016020(cellular_component:membrane)	K02272	COX7C	map00190(Oxidative phosphorylation)
DN561627_c0_g1	-1.56502	2.55422e-06	8.70578e-05	yes	down	gi|1035895254|gb|OAY24857.1|( hypothetical protein MANES_17G049200 [Manihot esculenta])	GO:0030170(molecular_function:pyridoxal phosphate binding); GO:0005975(biological_process:carbohydrate metabolic process); GO:0016597(molecular_function:amino acid binding); GO:0008184(molecular_function:glycogen phosphorylase activity)	K00688	PYG, glgP	map00500(Starch and sucrose metabolism)
DN568163_c1_g2	-1.63406	2.57846e-06	8.78183e-05	yes	down	gi|590610075|ref|XP_007021713.1|( Tetratricopetide-repeat thioredoxin-like 1 isoform 1 [Theobroma cacao])	GO:0044763(biological_process:single-organism cellular process); GO:0006970(biological_process:response to osmotic stress); GO:0050794(biological_process:regulation of cellular process)
DN551309_c2_g4	-3.5458	2.67717e-06	9.07733e-05	yes	down	gi|32189394|ref|NP_001677.2|( ATP synthase subunit beta, mitochondrial precursor [Homo sapiens])	GO:0001525(biological_process:angiogenesis); GO:0046961(molecular_function:proton-transporting ATPase activity, rotational mechanism); GO:0001649(biological_process:osteoblast differentiation); GO:0006933(biological_process:negative regulation of cell adhesion involved in substrate-bound cell migration); GO:0051453(biological_process:regulation of intracellular pH); GO:0046933(molecular_function:…	K02133	ATPeF1B, ATP5B, ATP2	map00190(Oxidative phosphorylation)	COG0055(C:Energy production and conversion )
DN555196_c2_g1	-2.39921	2.69556e-06	9.13275e-05	yes	down	gi|593698934|ref|XP_007149932.1|( hypothetical protein PHAVU_005G111300g [Phaseolus vulgaris])	GO:0016762(molecular_function:xyloglucan:xyloglucosyl transferase activity); GO:0004553(molecular_function:hydrolase activity, hydrolyzing O-glycosyl compounds); GO:0071555(biological_process:cell wall organization); GO:0005618(cellular_component:cell wall); GO:0006073(biological_process:cellular glucan metabolic process); GO:0048046(cellular_component:apoplast)	K08235	E2.4.1.207
DN567264_c2_g1	-1.00752	2.71915e-06	9.20582e-05	yes	down	gi|747099226|ref|XP_011097661.1|( PREDICTED: photosystem II 10 kDa polypeptide, chloroplastic [Sesamum indicum])	GO:0016021(cellular_component:integral component of membrane); GO:0009654(cellular_component:photosystem II oxygen evolving complex); GO:0015979(biological_process:photosynthesis)	K03541	psbR	map00195(Photosynthesis)
DN565347_c0_g1	-1.01293	2.74499e-06	9.28638e-05	yes	down	gi|1035923244|gb|OAY52833.1|( hypothetical protein MANES_04G115000 [Manihot esculenta])					COG3011(S:Function unknown )
DN514845_c0_g1	3.18466	2.75031e-06	9.29748e-05	yes	up	gi|193657255|ref|XP_001950552.1|( PREDICTED: annexin B11-like [Acyrthosiphon pisum])
DN565060_c1_g1	-1.08312	2.8136e-06	9.50437e-05	yes	down	gi|359482890|ref|XP_002283628.2|( PREDICTED: lysM domain receptor-like kinase 3 isoform X1 [Vitis vinifera])	GO:0009987(biological_process:cellular process); GO:0006952(biological_process:defense response); GO:0004672(molecular_function:protein kinase activity); GO:0048583(biological_process:regulation of response to stimulus); GO:0009737(biological_process:response to abscisic acid); GO:0016020(cellular_component:membrane)
DN557726_c1_g3	1.77201	2.82273e-06	9.52106e-05	yes	up	gi|731438657|ref|XP_002268529.3|( PREDICTED: adenine phosphoribosyltransferase 3 [Vitis vinifera])	GO:0005737(cellular_component:cytoplasm); GO:0003999(molecular_function:adenine phosphoribosyltransferase activity); GO:0009116(biological_process:nucleoside metabolic process); GO:0006168(biological_process:adenine salvage)	K00759	APRT, apt	map00230(Purine metabolism)	COG0503(F:Nucleotide transport and metabolism )
DN503183_c0_g3	2.88865	2.82101e-06	9.52106e-05	yes	up	gi|985414218|ref|XP_015372554.1|( PREDICTED: 60S ribosomal protein L34 [Diuraphis noxia])	GO:0005840(cellular_component:ribosome); GO:0003735(molecular_function:structural constituent of ribosome); GO:0006412(biological_process:translation)	K02915	RP-L34e, RPL34	map03010(Ribosome)
DN521252_c0_g1	2.85499	2.82536e-06	9.52262e-05	yes	up	gi|209863016|ref|NP_001129424.1|( ribosomal protein L37 [Acyrthosiphon pisum])	GO:0005840(cellular_component:ribosome); GO:0046872(molecular_function:metal ion binding); GO:0003735(molecular_function:structural constituent of ribosome); GO:0006412(biological_process:translation); GO:0019843(molecular_function:rRNA binding)	K02922	RP-L37e, RPL37	map03010(Ribosome)	COG2126(J:Translation, ribosomal structure and biogenesis )
DN555154_c0_g7	-2.99361	2.82738e-06	9.52262e-05	yes	down	None	None	None	None	None	None
DN565386_c0_g1	-1.96373	2.83447e-06	9.53237e-05	yes	down	gi|568856641|ref|XP_006481889.1|( PREDICTED: heat stress transcription factor A-2d isoform X1 [Citrus sinensis])		K09419	HSFF
DN553237_c0_g1	1.42937	2.84527e-06	9.56162e-05	yes	up	gi|1012258786|ref|XP_015945533.1|( PREDICTED: uncharacterized protein LOC107470654 isoform X2 [Arachis duranensis])
DN561861_c1_g1	1.52986	2.86121e-06	9.6081e-05	yes	up	gi|590696221|ref|XP_007045106.1|( Forms aploid and binucleate cells 1c, putative isoform 1 [Theobroma cacao])	GO:0046488(biological_process:phosphatidylinositol metabolic process); GO:0043167(molecular_function:ion binding); GO:0016307(molecular_function:phosphatidylinositol phosphate kinase activity)	K00921	PIKFYVE, FAB1	map04145(Phagosome); map04070(Phosphatidylinositol signaling system); map00562(Inositol phosphate metabolism)
DN562398_c2_g6	-2.50611	2.86473e-06	9.61281e-05	yes	down	gi|1021047516|gb|KZN05296.1|( hypothetical protein DCAR_006133 [Daucus carota subsp. sativus])		K11252	H2B
DN535301_c0_g1	-2.24342	2.8687e-06	9.61903e-05	yes	down	gi|225436636|ref|XP_002280122.1|( PREDICTED: uncharacterized protein LOC100255166 [Vitis vinifera])
DN548769_c1_g1	3.08685	2.87414e-06	9.63018e-05	yes	up	gi|240848835|ref|NP_001155605.1|( ubiquinone/menaquinone biosynthesis methyltransferase ubiE-like [Acyrthosiphon pisum])	GO:0008425(molecular_function:2-polyprenyl-6-methoxy-1,4-benzoquinone methyltransferase activity); GO:0031314(cellular_component:extrinsic component of mitochondrial inner membrane); GO:0006744(biological_process:ubiquinone biosynthetic process); GO:0032259(biological_process:methylation)	K06127	COQ5	map00130(Ubiquinone and other terpenoid-quinone biosynthesis)	COG2226(H:Coenzyme transport and metabolism )
DN524473_c0_g1	2.91727	2.87665e-06	9.63147e-05	yes	up	gi|193666884|ref|XP_001950127.1|( PREDICTED: protein neuralized isoform X1 [Acyrthosiphon pisum])	GO:0008270(molecular_function:zinc ion binding)	K01931	NEUR
DN555686_c2_g2	2.89176	2.88668e-06	9.65795e-05	yes	up	gi|985393867|ref|XP_015364305.1|( PREDICTED: uncharacterized protein LOC107162091 [Diuraphis noxia])	GO:0008083(molecular_function:growth factor activity)
DN565036_c0_g3	-1.50382	2.91903e-06	9.73751e-05	yes	down	gi|661886052|emb|CDP10278.1|( unnamed protein product [Coffea canephora])	GO:0003676(molecular_function:nucleic acid binding); GO:0005634(cellular_component:nucleus); GO:0044446(cellular_component:intracellular organelle part)
DN560960_c0_g1	-1.00082	2.93316e-06	9.7775e-05	yes	down	gi|1035913598|gb|OAY43191.1|( hypothetical protein MANES_08G049600 [Manihot esculenta])		K06617	E2.4.1.82	map00052(Galactose metabolism)
DN552642_c0_g3	2.01363	2.94092e-06	9.78898e-05	yes	up	gi|629080933|gb|KCW47378.1|( hypothetical protein EUGRSUZ_K01177 [Eucalyptus grandis])	GO:0016740(molecular_function:transferase activity)	K04733	IRAK4
DN549091_c0_g1	1.14913	2.93973e-06	9.78898e-05	yes	up	gi|923690740|ref|XP_013656501.1|( PREDICTED: probable pectate lyase 18 [Brassica napus])	GO:0046872(molecular_function:metal ion binding); GO:0030570(molecular_function:pectate lyase activity); GO:0045490(biological_process:pectin catabolic process)	K01728	pel	map00040(Pentose and glucuronate interconversions)
DN567310_c0_g1	-1.06452	2.95479e-06	9.82079e-05	yes	down	gi|566170807|ref|XP_006383096.1|( Chain A family protein [Populus trichocarpa])	GO:0004324(molecular_function:ferredoxin-NADP+ reductase activity); GO:0055114(biological_process:oxidation-reduction process)	K02641	petH	map00195(Photosynthesis)	COG0369(P:Inorganic ion transport and metabolism )
DN567957_c1_g2	-1.20001	2.96217e-06	9.83095e-05	yes	down	gi|694397299|ref|XP_009373906.1|( PREDICTED: auxilin-related protein 2-like isoform X2 [Pyrus x bretschneideri])
DN549324_c0_g1	-1.4747	2.96496e-06	9.83304e-05	yes	down	gi|1000970500|ref|XP_015573559.1|( PREDICTED: NAD(P)H-quinone oxidoreductase subunit O, chloroplastic [Ricinus communis])
DN550561_c0_g1	3.31977	2.98931e-06	9.90655e-05	yes	up	gi|52630925|gb|AAU84926.1|( putative cathepsin B-N [Aphis citricidus])	GO:0006508(biological_process:proteolysis); GO:0050790(biological_process:regulation of catalytic activity); GO:0004197(molecular_function:cysteine-type endopeptidase activity)	K01363	CTSB
DN565053_c0_g1	-1.45805	3.00426e-06	9.94883e-05	yes	down	gi|731429302|ref|XP_010664606.1|( PREDICTED: gamma-tubulin complex component 5-like isoform X3 [Vitis vinifera])	GO:0051011(molecular_function:microtubule minus-end binding); GO:0051298(biological_process:centrosome duplication); GO:0090307(biological_process:mitotic spindle assembly); GO:0051415(biological_process:interphase microtubule nucleation by interphase microtubule organizing center); GO:0043015(molecular_function:gamma-tubulin binding); GO:0031122(biological_process:cytoplasmic microtubule organiz…	K16572	TUBGCP5, GCP5
DN556792_c0_g1	-1.83499	3.02951e-06	0.000100252	yes	down	gi|659078237|ref|XP_008439620.1|( PREDICTED: peroxisomal (S)-2-hydroxy-acid oxidase GLO1 [Cucumis melo])		K11517	HAO	map00630(Glyoxylate and dicarboxylate metabolism); map04146(Peroxisome)	COG1304(C:Energy production and conversion )
DN528568_c0_g2	-3.622	3.08092e-06	0.000101805	yes	down	gi|238814391|ref|NP_031664.3|( T-complex protein 1 subunit eta [Mus musculus])		K09499	CCT7		COG0459(O:Posttranslational modification, protein turnover, chaperones )
DN479208_c0_g1	2.85765	3.09992e-06	0.000102358	yes	up	gi|242247227|ref|NP_001156223.1|( ubiquitin/ribosomal protein S30e fusion protein-like [Acyrthosiphon pisum])	GO:0005840(cellular_component:ribosome); GO:0003735(molecular_function:structural constituent of ribosome); GO:0006412(biological_process:translation)	K02983	RP-S30e, RPS30	map03010(Ribosome)
DN570462_c4_g3	-1.10799	3.10927e-06	0.000102592	yes	down	gi|823134686|ref|XP_012467143.1|( PREDICTED: uncharacterized protein LOC105785578 [Gossypium raimondii])
DN565258_c0_g1	-1.87487	3.12863e-06	0.000103156	yes	down	gi|1009169652|ref|XP_015865781.1|( PREDICTED: molybdate-anion transporter-like [Ziziphus jujuba])	GO:0016021(cellular_component:integral component of membrane); GO:0015689(biological_process:molybdate ion transport); GO:0015098(molecular_function:molybdate ion transmembrane transporter activity)
DN563603_c1_g1	-1.77342	3.1357e-06	0.000103312	yes	down	gi|823129173|ref|XP_012446651.1|( PREDICTED: glyceraldehyde-3-phosphate dehydrogenase A, chloroplastic [Gossypium raimondii])	GO:0051287(molecular_function:NAD binding); GO:0006006(biological_process:glucose metabolic process); GO:0016620(molecular_function:oxidoreductase activity, acting on the aldehyde or oxo group of donors, NAD or NADP as acceptor); GO:0055114(biological_process:oxidation-reduction process); GO:0050661(molecular_function:NADP binding)	K05298	GAPA	map00710(Carbon fixation in photosynthetic organisms)	COG0057(G:Carbohydrate transport and metabolism )
DN555837_c1_g1	-1.04662	3.17651e-06	0.000104508	yes	down	gi|566190705|ref|XP_002315954.2|( lysine and histidine specific transporter family protein [Populus trichocarpa])	GO:0003333(biological_process:amino acid transmembrane transport); GO:0005886(cellular_component:plasma membrane); GO:0015171(molecular_function:amino acid transmembrane transporter activity); GO:0016021(cellular_component:integral component of membrane)				COG0814(E:Amino acid transport and metabolism )
DN541624_c8_g1	-3.64914	3.18536e-06	0.000104723	yes	down	gi|744611726|ref|XP_010994159.1|( PREDICTED: serine/threonine-protein phosphatase PP1-gamma catalytic subunit [Camelus dromedarius])	GO:0005925(cellular_component:focal adhesion); GO:0046822(biological_process:regulation of nucleocytoplasmic transport); GO:0043197(cellular_component:dendritic spine); GO:0008022(molecular_function:protein C-terminus binding); GO:0032922(biological_process:circadian regulation of gene expression); GO:0016607(cellular_component:nuclear speck); GO:0019901(molecular_function:protein kinase binding)…	K06269	PPP1C	map03015(mRNA surveillance pathway)
DN565407_c1_g1	-1.18411	3.19892e-06	0.000105093	yes	down	gi|985458528|ref|XP_015387859.1|( PREDICTED: pullulanase 1, chloroplastic isoform X4 [Citrus sinensis])	GO:0005975(biological_process:carbohydrate metabolic process); GO:0004553(molecular_function:hydrolase activity, hydrolyzing O-glycosyl compounds)				COG1523(G:Carbohydrate transport and metabolism )
DN558140_c1_g2	-1.08482	3.21564e-06	0.000105566	yes	down	gi|985439823|ref|XP_015383927.1|( PREDICTED: sugar transporter ERD6-like 5 isoform X3 [Citrus sinensis])	GO:0005215(molecular_function:transporter activity)	K08145	SLC2A8, GLUT8
DN564978_c0_g4	-1.40724	3.23113e-06	0.000105998	yes	down	gi|1009158822|ref|XP_015897486.1|( PREDICTED: cation/H(+) antiporter 20 [Ziziphus jujuba])	GO:0006810(biological_process:transport)
DN550138_c2_g3	2.98842	3.24494e-06	0.000106374	yes	up	gi|641654852|ref|XP_008179372.1|( PREDICTED: splicing factor 1 [Acyrthosiphon pisum])	GO:0045131(molecular_function:pre-mRNA branch point binding); GO:0000398(biological_process:mRNA splicing, via spliceosome); GO:0008270(molecular_function:zinc ion binding)	K13095	SF1		COG5176(A:RNA processing and modification )
DN461720_c0_g1	3.19027	3.25452e-06	0.000106611	yes	up	None	None	None	None	None	None
DN560354_c1_g6	1.90926	3.27465e-06	0.000107193	yes	up	None	None	None	None	None	None
DN566701_c2_g1	-1.10043	3.3137e-06	0.000108394	yes	down	gi|763738864|gb|KJB06363.1|( hypothetical protein B456_001G041400 [Gossypium raimondii])	GO:0016301(molecular_function:kinase activity); GO:0016310(biological_process:phosphorylation)	K00894	ETNK, EKI	map00564(Glycerophospholipid metabolism)
DN570391_c5_g1	1.09266	3.31907e-06	0.000108491	yes	up	gi|731369709|ref|XP_003631178.2|( PREDICTED: putative 1-phosphatidylinositol-3-phosphate 5-kinase FAB1C [Vitis vinifera])	GO:0046488(biological_process:phosphatidylinositol metabolic process); GO:0016310(biological_process:phosphorylation); GO:0043167(molecular_function:ion binding); GO:0016307(molecular_function:phosphatidylinositol phosphate kinase activity)	K00921	PIKFYVE, FAB1	map04145(Phagosome); map04070(Phosphatidylinositol signaling system); map00562(Inositol phosphate metabolism)	COG5253(T:Signal transduction mechanisms )
DN557527_c1_g3	2.09081	3.32686e-06	0.000108668	yes	up	gi|985471726|ref|XP_006493826.2|( PREDICTED: probable LRR receptor-like serine/threonine-protein kinase At4g08850 [Citrus sinensis])
DN559279_c0_g1	-1.3239	3.33241e-06	0.000108771	yes	down	gi|225431904|ref|XP_002276563.1|( PREDICTED: chitinase-like protein 2 [Vitis vinifera])	GO:0004568(molecular_function:chitinase activity); GO:0005975(biological_process:carbohydrate metabolic process); GO:0006032(biological_process:chitin catabolic process); GO:0016998(biological_process:cell wall macromolecule catabolic process)				COG3979(G:Carbohydrate transport and metabolism )
DN567803_c1_g4	-1.74702	3.33826e-06	0.000108884	yes	down	gi|802769966|ref|XP_012090501.1|( PREDICTED: putative lipase ROG1 isoform X1 [Jatropha curcas])	GO:0044255(biological_process:cellular lipid metabolic process); GO:0052689(molecular_function:carboxylic ester hydrolase activity)
DN544886_c4_g2	3.08609	3.41486e-06	0.000111302	yes	up	gi|641665824|ref|XP_008183514.1|( PREDICTED: polypyrimidine tract-binding protein 2 isoform X1 [Acyrthosiphon pisum])		K13218	PTBP1, PTB
DN570134_c3_g3	-1.37573	3.44565e-06	0.000112145	yes	down	gi|950956371|ref|XP_014496836.1|( PREDICTED: uncharacterized protein LOC106758422 [Vigna radiata var. radiata])		K20667	CYP716A
DN550542_c0_g1	-2.01588	3.4676e-06	0.000112779	yes	down	gi|571486156|ref|XP_006590209.1|( PREDICTED: uncharacterized protein LOC102666086 [Glycine max])		K20667	CYP716A
DN556897_c1_g2	-3.20456	3.50983e-06	0.000114071	yes	down	gi|922398813|ref|XP_013466559.1|( calcium ion-binding protein [Medicago truncatula])	GO:0016021(cellular_component:integral component of membrane)	K17991	PXG	map00073(Cutin, suberine and wax biosynthesis)
DN569471_c3_g2	1.88656	3.52016e-06	0.000114325	yes	up	gi|870856824|gb|KMT08413.1|( hypothetical protein BVRB_6g140900 [Beta vulgaris subsp. vulgaris])	GO:0055085(biological_process:transmembrane transport); GO:0016021(cellular_component:integral component of membrane); GO:0005215(molecular_function:transporter activity)
DN556638_c5_g1	2.93092	3.53311e-06	0.000114663	yes	up	gi|193610547|ref|XP_001945652.1|( PREDICTED: uncharacterized protein CG3556 [Acyrthosiphon pisum])	GO:0031419(molecular_function:cobalamin binding); GO:0015889(biological_process:cobalamin transport)	K14615	GIF, IF
DN544052_c3_g3	-1.35391	3.56531e-06	0.000115626	yes	down	gi|695048625|ref|XP_009412226.1|( PREDICTED: V-type proton ATPase subunit B 2 [Musa acuminata subsp. malaccensis])		K02147	ATPeV1B, ATP6B	map04145(Phagosome); map00190(Oxidative phosphorylation)
DN554652_c5_g2	3.5024	3.57366e-06	0.000115814	yes	up	gi|985391497|ref|XP_015380457.1|( PREDICTED: cyclin-dependent kinase 1-like [Diuraphis noxia])	GO:0006468(biological_process:protein phosphorylation); GO:0005524(molecular_function:ATP binding); GO:0004674(molecular_function:protein serine/threonine kinase activity); GO:0051301(biological_process:cell division)	K02087;K08064	NFYA;CDK1, CDC2
DN567514_c0_g4	-2.96283	3.59695e-06	0.000116486	yes	down	gi|557950023|gb|AHA44480.1|( polyprotein [Marine RNA virus SF-3])	GO:0016787(molecular_function:hydrolase activity)
DN568755_c1_g1	1.09729	3.61099e-06	0.000116857	yes	up	gi|255585368|ref|XP_002533380.1|( PREDICTED: uncharacterized protein LOC8261733 [Ricinus communis])
DN553725_c0_g1	-1.16203	3.66181e-06	0.000118334	yes	down	None	None	None	None	None	None
DN570146_c6_g1	-1.56933	3.66455e-06	0.000118338	yes	down	gi|567912793|ref|XP_006448710.1|( hypothetical protein CICLE_v10014196mg [Citrus clementina])	GO:0030246(molecular_function:carbohydrate binding); GO:0005975(biological_process:carbohydrate metabolic process); GO:0004553(molecular_function:hydrolase activity, hydrolyzing O-glycosyl compounds)	K01187	malZ	map00500(Starch and sucrose metabolism); map00052(Galactose metabolism)
DN557813_c1_g1	1.76058	3.69447e-06	0.000119219	yes	up	gi|1016797095|emb|CVI70446.1|( Internalin-A precursor [Clostridiales bacterium CHKCI001])		K13730	inlA
DN567066_c1_g1	-1.02361	3.70059e-06	0.000119332	yes	down	gi|747104934|ref|XP_011100723.1|( PREDICTED: uncharacterized protein LOC105178863 [Sesamum indicum])
DN516165_c0_g1	3.36263	3.74214e-06	0.000120587	yes	up	gi|985423582|ref|XP_015377291.1|( PREDICTED: V-type proton ATPase subunit e 2-like [Diuraphis noxia])	GO:0015991(biological_process:ATP hydrolysis coupled proton transport); GO:0033179(cellular_component:proton-transporting V-type ATPase, V0 domain); GO:0015078(molecular_function:hydrogen ion transmembrane transporter activity); GO:0016021(cellular_component:integral component of membrane)	K02153	ATPeV0E, ATP6H	map04145(Phagosome); map00190(Oxidative phosphorylation)
DN544780_c0_g1	2.61004	3.74838e-06	0.000120702	yes	up	gi|720081712|ref|XP_010242365.1|( PREDICTED: probable auxin efflux carrier component 1b [Nelumbo nucifera])	GO:0009926(biological_process:auxin polar transport); GO:0009734(biological_process:auxin-activated signaling pathway); GO:0010329(molecular_function:auxin efflux transmembrane transporter activity); GO:0010252(biological_process:auxin homeostasis); GO:0005783(cellular_component:endoplasmic reticulum); GO:0005886(cellular_component:plasma membrane)	K13947	PIN
DN563583_c0_g1	-1.25822	3.79137e-06	0.000121914	yes	down	gi|697125134|ref|XP_009616584.1|( PREDICTED: putative leucine-rich repeat receptor-like serine/threonine-protein kinase At2g14440 isoform X1 [Nicotiana tomentosiformis])					COG4886(S:Function unknown )
DN567400_c4_g5	2.78888	3.80307e-06	0.000122204	yes	up	gi|254910943|ref|NP_001157191.1|( actin related protein 1 [Nasonia vitripennis])	GO:0005524(molecular_function:ATP binding)	K05692	ACTB_G1	map04145(Phagosome)
DN554288_c1_g1	-1.86012	3.82197e-06	0.000122724	yes	down	gi|568855732|ref|XP_006481455.1|( PREDICTED: aquaporin PIP2-2-like [Citrus sinensis])	GO:0016021(cellular_component:integral component of membrane); GO:0006810(biological_process:transport); GO:0005215(molecular_function:transporter activity)	K09872	PIP
DN540260_c4_g1	3.29525	3.84479e-06	0.00012337	yes	up	gi|328712075|ref|XP_001943312.2|( PREDICTED: putative uncharacterized protein DDB_G0271606 [Acyrthosiphon pisum])
DN519783_c0_g1	-3.58858	3.87803e-06	0.000124348	yes	down	gi|131888589|ref|NP_038642.2|( ornithine decarboxylase [Mus musculus])	GO:0005829(cellular_component:cytosol); GO:0042176(biological_process:regulation of protein catabolic process); GO:0001822(biological_process:kidney development); GO:0008284(biological_process:positive regulation of cell proliferation); GO:0042803(molecular_function:protein homodimerization activity); GO:0004586(molecular_function:ornithine decarboxylase activity); GO:0033387(biological_process:p…	K01581	E4.1.1.17, ODC1, speC, speF	map00480(Glutathione metabolism); map00330(Arginine and proline metabolism)	COG0019(E:Amino acid transport and metabolism )
DN547453_c0_g1	2.80627	3.88853e-06	0.000124597	yes	up	gi|193580101|ref|XP_001945527.1|( PREDICTED: 40S ribosomal protein S9 [Acyrthosiphon pisum])	GO:0003735(molecular_function:structural constituent of ribosome); GO:0015935(cellular_component:small ribosomal subunit); GO:0006412(biological_process:translation); GO:0019843(molecular_function:rRNA binding)	K02997	RP-S9e, RPS9	map03010(Ribosome)	COG0522(J:Translation, ribosomal structure and biogenesis )
DN560007_c1_g3	3.25915	3.92461e-06	0.000125665	yes	up	gi|985389422|ref|XP_015379316.1|( PREDICTED: integrin alpha-PS2-like [Diuraphis noxia])
DN551112_c0_g2	1.03575	3.93644e-06	0.000125881	yes	up	gi|359478181|ref|XP_002267918.2|( PREDICTED: uncharacterized protein LOC100242192 [Vitis vinifera])
DN533610_c0_g1	-3.64882	3.93689e-06	0.000125881	yes	down	gi|47059495|ref|NP_620817.2|( Y-box-binding protein 3 long isoform [Mus musculus])	GO:0005921(cellular_component:gap junction); GO:0051716(biological_process:cellular response to stimulus); GO:0007275(biological_process:multicellular organism development); GO:0006351(biological_process:transcription, DNA-templated); GO:0044424(cellular_component:intracellular part); GO:0044702(biological_process:single organism reproductive process); GO:0003677(molecular_function:DNA binding); …	K06099	CSDA, ZONAB
DN553623_c2_g1	3.43077	3.94287e-06	0.000125977	yes	up	gi|1028723172|ref|XP_016663769.1|( PREDICTED: rho GTPase-activating protein 21 isoform X3 [Acyrthosiphon pisum])		K20315	ARHGAP21_23
DN561924_c0_g1	-1.23416	3.96095e-06	0.000126295	yes	down	gi|661880894|emb|CDP15279.1|( unnamed protein product [Coffea canephora])	GO:0008152(biological_process:metabolic process); GO:0016597(molecular_function:amino acid binding)
DN550443_c1_g2	3.31233	3.95945e-06	0.000126295	yes	up	gi|641661142|ref|XP_008181770.1|( PREDICTED: patj homolog [Acyrthosiphon pisum])		K13804;K06095	MPDZ, MUPP1, Patj;INAD
DN552700_c0_g3	-2.64823	3.98925e-06	0.000127019	yes	down	None	None	None	None	None	None
DN535442_c0_g1	-3.58281	3.99606e-06	0.000127128	yes	down	gi|410962045|ref|XP_003987587.1|( PREDICTED: signal recognition particle 54 kDa protein isoform X1 [Felis catus])		K03106	SRP54, ffh	map03060(Protein export)	COG0541(U:Intracellular trafficking, secretion, and vesicular transport )
DN544200_c0_g1	1.21293	4.00835e-06	0.00012736	yes	up	gi|590720027|ref|XP_007051218.1|( Uncharacterized protein TCM_046693 [Theobroma cacao])	GO:0005829(cellular_component:cytosol)
DN528700_c0_g1	-1.42842	4.01871e-06	0.0001276	yes	down	gi|645230390|ref|XP_008221913.1|( PREDICTED: inorganic phosphate transporter 2-1, chloroplastic [Prunus mume])	GO:0005887(cellular_component:integral component of plasma membrane); GO:0005315(molecular_function:inorganic phosphate transmembrane transporter activity); GO:0035435(biological_process:phosphate ion transmembrane transport)	K14640	SLC20A, PIT
DN630071_c0_g1	-3.6579	4.02386e-06	0.000127674	yes	down	gi|568939548|ref|XP_006505112.1|( PREDICTED: coiled-coil domain-containing protein 136 isoform X4 [Mus musculus])
DN567822_c3_g1	3.05088	4.02694e-06	0.000127683	yes	up	gi|641654397|ref|XP_008179191.1|( PREDICTED: regulating synaptic membrane exocytosis protein 2 isoform X11 [Acyrthosiphon pisum])		K15297	RIMS2, RIM2
DN560880_c3_g5	3.34949	4.06523e-06	0.000128717	yes	up	gi|1028669192|ref|XP_016663805.1|( PREDICTED: uncharacterized protein LOC100167585 isoform X1 [Acyrthosiphon pisum])	GO:0004252(molecular_function:serine-type endopeptidase activity); GO:0006508(biological_process:proteolysis)
DN519422_c0_g1	2.77216	4.1182e-06	0.000130304	yes	up	gi|985410327|ref|XP_015370604.1|( PREDICTED: 60S ribosomal protein L9 isoform X2 [Diuraphis noxia])	GO:0005840(cellular_component:ribosome); GO:0003735(molecular_function:structural constituent of ribosome); GO:0006412(biological_process:translation); GO:0019843(molecular_function:rRNA binding)	K02940	RP-L9e, RPL9	map03010(Ribosome)	COG0097(J:Translation, ribosomal structure and biogenesis )
DN551294_c0_g1	-1.39656	4.13485e-06	0.00013074	yes	down	gi|567884555|ref|XP_006434836.1|( hypothetical protein CICLE_v10000968mg [Citrus clementina])	GO:0051603(biological_process:proteolysis involved in cellular protein catabolic process); GO:0004185(molecular_function:serine-type carboxypeptidase activity)	K16297	SCPL-II
DN559320_c0_g2	2.75888	4.17981e-06	0.000132069	yes	up	gi|565393715|ref|XP_006362516.1|( PREDICTED: anthranilate N-benzoyltransferase protein 2 [Solanum tuberosum])
DN563570_c3_g7	2.90939	4.19066e-06	0.00013232	yes	up	gi|242024252|ref|XP_002432542.1|( hypothetical protein Phum_PHUM590900 [Pediculus humanus corporis])
DN552528_c4_g5	-1.10906	4.24305e-06	0.000133696	yes	down	gi|731407226|ref|XP_002285167.2|( PREDICTED: 2-alkenal reductase (NADP(+)-dependent) [Vitis vinifera])	GO:0008270(molecular_function:zinc ion binding); GO:0016491(molecular_function:oxidoreductase activity); GO:0055114(biological_process:oxidation-reduction process)
DN548637_c7_g1	2.93144	4.27973e-06	0.000134758	yes	up	gi|985395666|ref|XP_015365296.1|( PREDICTED: PDZ and LIM domain protein 2 isoform X4 [Diuraphis noxia])
DN544961_c0_g1	-1.98023	4.29704e-06	0.00013521	yes	down	gi|567908213|ref|XP_006446420.1|( hypothetical protein CICLE_v10018273mg [Citrus clementina])
DN565476_c4_g5	-2.34231	4.32356e-06	0.000135856	yes	down	gi|703092669|ref|XP_010094696.1|( Cysteine proteinase inhibitor 5 [Morus notabilis])	GO:0030414(molecular_function:peptidase inhibitor activity); GO:0010466(biological_process:negative regulation of peptidase activity)
DN565261_c3_g1	-2.07388	4.34667e-06	0.000136394	yes	down	gi|950983521|ref|XP_014502801.1|( PREDICTED: RNA-binding protein 38-like [Vigna radiata var. radiata])	GO:0097159(molecular_function:organic cyclic compound binding); GO:1901363(molecular_function:heterocyclic compound binding)
DN555751_c0_g2	-1.75462	4.42545e-06	0.00013877	yes	down	gi|802614637|ref|XP_012074754.1|( PREDICTED: uncharacterized protein LOC105636167 [Jatropha curcas])
DN550291_c1_g1	1.1085	4.44783e-06	0.000139376	yes	up	gi|641809328|gb|KDO36706.1|( hypothetical protein CISIN_1g021927mg [Citrus sinensis])	GO:0006281(biological_process:DNA repair); GO:0003824(molecular_function:catalytic activity)
DN547285_c0_g1	-1.98326	4.4727e-06	0.000140058	yes	down	None	None	None	None	None	None
DN550384_c0_g1	3.27081	4.48481e-06	0.000140341	yes	up	None	None	None	None	None	None
DN548304_c1_g2	3.01892	4.49487e-06	0.000140473	yes	up	gi|641660614|ref|XP_008181554.1|( PREDICTED: integral membrane protein 2C isoform X3 [Acyrthosiphon pisum])		K18264	ITM2B
DN565770_c1_g1	-1.60064	4.53935e-06	0.000141658	yes	down	gi|848902777|ref|XP_012851273.1|( PREDICTED: 3-oxoacyl-[acyl-carrier-protein] synthase II, chloroplastic-like [Erythranthe guttata])	GO:0006633(biological_process:fatty acid biosynthetic process); GO:0016747(molecular_function:transferase activity, transferring acyl groups other than amino-acyl groups)	K09458	fabF	map00780(Biotin metabolism); map00061(Fatty acid biosynthesis)	COG0304(I:Lipid transport and metabolism )
DN562284_c1_g3	-1.60047	4.58566e-06	0.000142906	yes	down	gi|720024041|ref|XP_010263515.1|( PREDICTED: protein RALF-like 34 [Nelumbo nucifera])	GO:0009506(cellular_component:plasmodesma); GO:0004871(molecular_function:signal transducer activity); GO:0019722(biological_process:calcium-mediated signaling)
DN557837_c0_g3	-2.77187	4.59462e-06	0.000143088	yes	down	gi|149830231|gb|EDM85324.1|( hypothetical protein RUMOBE_04125 [Blautia obeum ATCC 29174])
DN560757_c3_g1	-2.09262	4.60904e-06	0.000143363	yes	down	gi|502081103|ref|XP_004486767.1|( PREDICTED: photosynthetic NDH subunit of subcomplex B 3, chloroplastic [Cicer arietinum])	GO:0005488(molecular_function:binding); GO:0009507(cellular_component:chloroplast); GO:0016020(cellular_component:membrane)
DN566797_c2_g1	-1.19748	4.60975e-06	0.000143363	yes	down	gi|225444175|ref|XP_002271235.1|( PREDICTED: serine/threonine-protein kinase 38-like [Vitis vinifera])	GO:0035556(biological_process:intracellular signal transduction); GO:0005622(cellular_component:intracellular); GO:0018105(biological_process:peptidyl-serine phosphorylation); GO:0005524(molecular_function:ATP binding); GO:0016021(cellular_component:integral component of membrane); GO:0004674(molecular_function:protein serine/threonine kinase activity)	K08790	STK38, NDR
DN537932_c0_g1	3.37233	4.64455e-06	0.000144154	yes	up	gi|193673882|ref|XP_001945945.1|( PREDICTED: coiled-coil domain-containing protein 50 isoform X1 [Acyrthosiphon pisum])
DN537237_c0_g1	-1.09533	4.66363e-06	0.000144643	yes	down	gi|823213628|ref|XP_012439557.1|( PREDICTED: uncharacterized protein LOC105765150 [Gossypium raimondii])
DN565828_c0_g3	2.35906	4.66863e-06	0.000144699	yes	up	gi|343966214|gb|AEM75097.1|( enhanced disease susceptibility 1 [Vitis aestivalis])		K18875	EDS1	map04626(Plant-pathogen interaction)
DN548247_c1_g1	2.96201	4.68595e-06	0.000145115	yes	up	gi|187175305|ref|NP_001119669.1|( ribosomal protein S28e-like [Acyrthosiphon pisum])	GO:0005840(cellular_component:ribosome); GO:0003735(molecular_function:structural constituent of ribosome); GO:0006412(biological_process:translation)	K02979	RP-S28e, RPS28	map03010(Ribosome)	COG2053(J:Translation, ribosomal structure and biogenesis )
DN535934_c5_g3	3.08873	4.69189e-06	0.000145123	yes	up	gi|328722169|ref|XP_001950901.2|( PREDICTED: uncharacterized protein LOC100164968 [Acyrthosiphon pisum])	GO:0006355(biological_process:regulation of transcription, DNA-templated); GO:0043565(molecular_function:sequence-specific DNA binding); GO:0003700(molecular_function:transcription factor activity, sequence-specific DNA binding)	K09407	FOXN
DN552515_c0_g1	-2.19916	4.82813e-06	0.000149134	yes	down	gi|470123485|ref|XP_004297756.1|( PREDICTED: tricalbin-3 [Fragaria vesca subsp. vesca])
DN555393_c2_g3	-3.54969	4.83681e-06	0.000149301	yes	down	gi|74150721|dbj|BAE25494.1|( unnamed protein product [Mus musculus])	GO:0005096(molecular_function:GTPase activator activity); GO:0043547(biological_process:positive regulation of GTPase activity); GO:0016491(molecular_function:oxidoreductase activity); GO:0005794(cellular_component:Golgi apparatus); GO:0005925(cellular_component:focal adhesion); GO:0043209(cellular_component:myelin sheath); GO:0016020(cellular_component:membrane); GO:0070062(cellular_component:ex…	K17255	GDI1_2		COG5044(O:Posttranslational modification, protein turnover, chaperones )
DN549808_c1_g1	1.71798	4.88203e-06	0.000150492	yes	up	None	None	None	None	None	None
DN551457_c0_g2	-1.86397	4.89486e-06	0.000150785	yes	down	gi|695000554|ref|XP_009412350.1|( PREDICTED: hydrophobic protein RCI2B [Musa acuminata subsp. malaccensis])
DN522651_c1_g1	2.5187	5.00714e-06	0.000154035	yes	up	gi|985409820|ref|XP_015370325.1|( PREDICTED: hydroxymethylglutaryl-CoA lyase, mitochondrial isoform X1 [Diuraphis noxia])	GO:0004419(molecular_function:hydroxymethylglutaryl-CoA lyase activity)	K01640	E4.1.3.4, HMGCL, hmgL	map04146(Peroxisome); map00280(Valine, leucine and isoleucine degradation); map00072(Synthesis and degradation of ketone bodies); map00650(Butanoate metabolism)	COG0119(E:Amino acid transport and metabolism )
DN554917_c0_g2	1.32773	5.01357e-06	0.000154129	yes	up	None	None	None	None	None	None
DN567652_c0_g2	-1.29389	5.02234e-06	0.000154294	yes	down	gi|567889136|ref|XP_006437090.1|( hypothetical protein CICLE_v10032522mg [Citrus clementina])
DN555106_c0_g1	1.14841	5.02585e-06	0.000154298	yes	up	gi|567907161|ref|XP_006445894.1|( hypothetical protein CICLE_v10017204mg [Citrus clementina])	GO:0016021(cellular_component:integral component of membrane)
DN551676_c0_g1	2.80364	5.06537e-06	0.000155406	yes	up	gi|985385703|ref|XP_015365591.1|( PREDICTED: splicing factor U2AF 50 kDa subunit-like [Diuraphis noxia])	GO:0003723(molecular_function:RNA binding); GO:0006397(biological_process:mRNA processing); GO:0005634(cellular_component:nucleus); GO:0000166(molecular_function:nucleotide binding)	K12837	U2AF2	map03040(Spliceosome)
DN545608_c0_g1	-1.66138	5.10923e-06	0.000156646	yes	down	None	None	None	None	None	None
DN482175_c0_g1	3.08077	5.12658e-06	0.000157072	yes	up	gi|193652642|ref|XP_001943037.1|( PREDICTED: uncharacterized protein LOC100167749 [Acyrthosiphon pisum])
DN546021_c1_g2	3.27279	5.1399e-06	0.000157374	yes	up	gi|985391419|ref|XP_015380414.1|( PREDICTED: protein HEXIM1-like [Diuraphis noxia])	GO:0010605(biological_process:negative regulation of macromolecule metabolic process); GO:0080090(biological_process:regulation of primary metabolic process); GO:0044260(biological_process:cellular macromolecule metabolic process); GO:0031324(biological_process:negative regulation of cellular metabolic process); GO:0044424(cellular_component:intracellular part)	K15189	HEXIM1_2
DN570569_c2_g3	-2.22683	5.14874e-06	0.000157539	yes	down	gi|566213472|ref|XP_006371703.1|( hypothetical protein POPTR_0018s00450g [Populus trichocarpa])	GO:0016020(cellular_component:membrane)
DN567289_c0_g1	-1.29638	5.22678e-06	0.000159605	yes	down	gi|459021879|gb|AGG39700.1|( bZIP transcription factor bZIP8 [Camellia sinensis])		K14432	ABF	map04075(Plant hormone signal transduction)
DN560796_c2_g2	3.29819	5.24439e-06	0.000160035	yes	up	gi|985401571|ref|XP_015368511.1|( PREDICTED: uncharacterized protein LOC107164983 isoform X1 [Diuraphis noxia])
DN541636_c1_g1	2.8772	5.25212e-06	0.000160163	yes	up	gi|641658283|ref|XP_008180665.1|( PREDICTED: LUC7-like isoform X1 [Acyrthosiphon pisum])	GO:0005685(cellular_component:U1 snRNP); GO:0003729(molecular_function:mRNA binding); GO:0006376(biological_process:mRNA splice site selection)				COG5200(A:RNA processing and modification )
DN515994_c0_g2	-3.54079	5.2817e-06	0.000160849	yes	down	gi|33859604|ref|NP_035318.1|( 26S protease regulatory subunit 7 [Mus musculus])	GO:0051436(biological_process:negative regulation of ubiquitin-protein ligase activity involved in mitotic cell cycle); GO:0045899(biological_process:positive regulation of RNA polymerase II transcriptional preinitiation complex assembly); GO:0031595(cellular_component:nuclear proteasome complex); GO:0008540(cellular_component:proteasome regulatory particle, base subcomplex); GO:0002479(biologica…	K03061	PSMC2, RPT1	map03050(Proteasome)	COG1222(O:Posttranslational modification, protein turnover, chaperones )
DN553654_c0_g1	-1.39324	5.30792e-06	0.00016154	yes	down	gi|567914875|ref|XP_006449751.1|( hypothetical protein CICLE_v10014440mg [Citrus clementina])	GO:0004553(molecular_function:hydrolase activity, hydrolyzing O-glycosyl compounds); GO:0005975(biological_process:carbohydrate metabolic process); GO:0016021(cellular_component:integral component of membrane)	K19891	GN1_2_3	map00500(Starch and sucrose metabolism)
DN559122_c2_g1	2.74677	5.37983e-06	0.000163619	yes	up	gi|985386065|ref|XP_015367629.1|( PREDICTED: carbonyl reductase [NADPH] 1-like [Diuraphis noxia])	GO:0016491(molecular_function:oxidoreductase activity); GO:0055114(biological_process:oxidation-reduction process)	K00079	CBR1	map00590(Arachidonic acid metabolism)
DN544500_c3_g1	3.53372	5.42893e-06	0.000165002	yes	up	gi|985393452|ref|XP_015364078.1|( PREDICTED: uncharacterized protein LOC107161953 [Diuraphis noxia])
DN562301_c1_g1	1.82804	5.46032e-06	0.000165734	yes	up	gi|731376086|ref|XP_002265470.3|( PREDICTED: ankyrin-3-like [Vitis vinifera])
DN556162_c1_g2	2.99703	5.52575e-06	0.000167496	yes	up	gi|1028684234|ref|XP_008179760.2|( PREDICTED: LOW QUALITY PROTEIN: uncharacterized protein LOC100571316 [Acyrthosiphon pisum])
DN546492_c0_g1	-1.64916	5.54468e-06	0.000167958	yes	down	gi|769796015|ref|XP_011628241.1|( PREDICTED: uncharacterized protein LOC18447508 [Amborella trichopoda])
DN563410_c0_g1	-1.08726	5.55201e-06	0.000168069	yes	down	gi|147810332|emb|CAN73913.1|( hypothetical protein VITISV_035231 [Vitis vinifera])
DN555585_c3_g2	3.2318	5.57182e-06	0.000168556	yes	up	gi|193591702|ref|XP_001944072.1|( PREDICTED: uncharacterized protein LOC100165703 isoform X1 [Acyrthosiphon pisum])
DN547661_c0_g1	-1.94769	5.69987e-06	0.000172086	yes	down	gi|1035918611|gb|OAY48202.1|( hypothetical protein MANES_06G139900 [Manihot esculenta])	GO:0016787(molecular_function:hydrolase activity)	K14497	PP2C	map04016(MAPK signaling pathway - plant); map04075(Plant hormone signal transduction)
DN539829_c1_g1	-2.62249	5.70976e-06	0.000172187	yes	down	gi|976929608|gb|KVI12450.1|( Tetratricopeptide-like helical [Cynara cardunculus var. scolymus])
DN563312_c0_g1	-3.54659	5.71077e-06	0.000172187	yes	down	gi|823396584|ref|XP_012415931.1|( PREDICTED: protein phosphatase 1G isoform X2 [Odobenus rosmarus divergens])		K17499	PPM1G, PP2CG
DN563164_c1_g5	2.40565	5.73203e-06	0.000172713	yes	up	None	None
DN546892_c2_g1	1.94122	5.79986e-06	0.000174525	yes	up	gi|731437167|ref|XP_010645976.1|( PREDICTED: probable LRR receptor-like serine/threonine-protein kinase At1g56140 [Vitis vinifera])	GO:0005886(cellular_component:plasma membrane); GO:0006468(biological_process:protein phosphorylation); GO:0005524(molecular_function:ATP binding); GO:0016021(cellular_component:integral component of membrane); GO:0004674(molecular_function:protein serine/threonine kinase activity)
DN562304_c0_g1	1.11968	5.85509e-06	0.000175954	yes	up	gi|1029120959|ref|XP_016738918.1|( PREDICTED: multiple organellar RNA editing factor 8, chloroplastic/mitochondrial-like [Gossypium hirsutum])
DN554751_c0_g1	1.16416	5.85214e-06	0.000175954	yes	up	gi|225470735|ref|XP_002264323.1|( PREDICTED: anthocyanidin 3-O-glucosyltransferase 5-like [Vitis vinifera])	GO:0009813(biological_process:flavonoid biosynthetic process); GO:0080043(molecular_function:quercetin 3-O-glucosyltransferase activity); GO:0052696(biological_process:flavonoid glucuronidation); GO:0043231(cellular_component:intracellular membrane-bounded organelle); GO:0080044(molecular_function:quercetin 7-O-glucosyltransferase activity)	K12356	UGT72E	map00940(Phenylpropanoid biosynthesis)
DN570320_c2_g1	-1.16533	5.87593e-06	0.000176348	yes	down	gi|802694991|ref|XP_012083324.1|( PREDICTED: probable serine/threonine-protein kinase At1g01540 [Jatropha curcas])	GO:0006468(biological_process:protein phosphorylation); GO:0005524(molecular_function:ATP binding); GO:0016021(cellular_component:integral component of membrane); GO:0004674(molecular_function:protein serine/threonine kinase activity)
DN564477_c0_g5	-1.65127	5.8857e-06	0.000176524	yes	down	gi|359478691|ref|XP_002285084.2|( PREDICTED: beta-galactosidase 8 [Vitis vinifera])	GO:0005975(biological_process:carbohydrate metabolic process); GO:0005773(cellular_component:vacuole); GO:0005618(cellular_component:cell wall); GO:0030246(molecular_function:carbohydrate binding); GO:0004565(molecular_function:beta-galactosidase activity)				COG1874(G:Carbohydrate transport and metabolism )
DN563176_c0_g2	-2.47272	5.89828e-06	0.000176785	yes	down	gi|1000956038|ref|XP_015577664.1|( PREDICTED: glucan endo-1,3-beta-glucosidase 14 [Ricinus communis])	GO:0005975(biological_process:carbohydrate metabolic process); GO:0016021(cellular_component:integral component of membrane); GO:0046658(cellular_component:anchored component of plasma membrane); GO:0005737(cellular_component:cytoplasm); GO:0042973(molecular_function:glucan endo-1,3-beta-D-glucosidase activity); GO:0005634(cellular_component:nucleus)
DN176398_c0_g1	2.86421	5.95942e-06	0.000178265	yes	up	gi|242247489|ref|NP_001156277.1|( ribosomal protein S13e-like [Acyrthosiphon pisum])	GO:0005840(cellular_component:ribosome); GO:0003735(molecular_function:structural constituent of ribosome); GO:0006412(biological_process:translation)	K02953	RP-S13e, RPS13	map03010(Ribosome)	COG0184(J:Translation, ribosomal structure and biogenesis )
DN556801_c1_g2	2.94026	5.95552e-06	0.000178265	yes	up	gi|641651623|ref|XP_008190202.1|( PREDICTED: uncharacterized protein LOC100164471 isoform X1 [Acyrthosiphon pisum])	GO:0016579(biological_process:protein deubiquitination); GO:0004843(molecular_function:thiol-dependent ubiquitin-specific protease activity); GO:0006511(biological_process:ubiquitin-dependent protein catabolic process); GO:0005524(molecular_function:ATP binding); GO:0008270(molecular_function:zinc ion binding)	K11848	USP20_33
DN515070_c0_g1	2.86362	6.01385e-06	0.000179775	yes	up	gi|985415720|ref|XP_015373274.1|( PREDICTED: serine--tRNA ligase, cytoplasmic [Diuraphis noxia])	GO:0004828(molecular_function:serine-tRNA ligase activity); GO:0006434(biological_process:seryl-tRNA aminoacylation); GO:0005524(molecular_function:ATP binding); GO:0005737(cellular_component:cytoplasm)	K01875	SARS, serS	map00970(Aminoacyl-tRNA biosynthesis)	COG0172(J:Translation, ribosomal structure and biogenesis )
DN534043_c0_g1	3.02353	6.05506e-06	0.000180888	yes	up	gi|328696814|ref|XP_001947430.2|( PREDICTED: valacyclovir hydrolase [Acyrthosiphon pisum])		K18399	BPHL
DN567347_c0_g1	-1.19134	6.12038e-06	0.000182719	yes	down	gi|661895544|emb|CDP01349.1|( unnamed protein product [Coffea canephora])	GO:0006470(biological_process:protein dephosphorylation); GO:0004722(molecular_function:protein serine/threonine phosphatase activity)
DN562887_c0_g2	1.26078	6.13489e-06	0.000183032	yes	up	gi|747044118|ref|XP_011087364.1|( PREDICTED: DNA-damage-repair/toleration protein DRT100-like [Sesamum indicum])
DN550041_c4_g2	3.03897	6.22188e-06	0.000185384	yes	up	gi|328702903|ref|XP_003242038.1|( PREDICTED: uncharacterized protein LOC100575509 [Acyrthosiphon pisum])	GO:0016021(cellular_component:integral component of membrane); GO:0005509(molecular_function:calcium ion binding)
DN566839_c0_g1	-1.24026	6.23199e-06	0.000185564	yes	down	gi|1025207711|ref|XP_016478757.1|( PREDICTED: uncharacterized protein LOC107800122 isoform X2 [Nicotiana tabacum])
DN552755_c0_g1	1.4894	6.25544e-06	0.00018614	yes	up	gi|702300406|ref|XP_010048848.1|( PREDICTED: TMV resistance protein N-like [Eucalyptus grandis])
DN520342_c0_g1	1.51454	6.27447e-06	0.000186584	yes	up	gi|566196933|ref|XP_002318557.2|( putative phospholipid-transporting ATPase 12 family protein [Populus trichocarpa])	GO:0016021(cellular_component:integral component of membrane); GO:0000139(cellular_component:Golgi membrane); GO:0048194(biological_process:Golgi vesicle budding); GO:0005524(molecular_function:ATP binding); GO:0045332(biological_process:phospholipid translocation); GO:0000287(molecular_function:magnesium ion binding); GO:0005802(cellular_component:trans-Golgi network); GO:0004012(molecular_funct…	K14802;K01530	DRS2, ATP8A;E3.6.3.1
DN558138_c0_g2	1.88486	6.29715e-06	0.000187011	yes	up	gi|802577578|ref|XP_012069072.1|( PREDICTED: protein IQ-DOMAIN 14 [Jatropha curcas])
DN552718_c3_g1	2.82973	6.30115e-06	0.000187011	yes	up	gi|985399680|ref|XP_015367473.1|( PREDICTED: protein tyrosine phosphatase type IVA 1 [Diuraphis noxia])	GO:0006470(biological_process:protein dephosphorylation); GO:0008138(molecular_function:protein tyrosine/serine/threonine phosphatase activity)	K18041	PTP4A
DN545589_c0_g1	-1.12451	6.29353e-06	0.000187011	yes	down	gi|641866615|gb|KDO85300.1|( hypothetical protein CISIN_1g009032mg [Citrus sinensis])
DN539013_c2_g1	3.0424	6.34315e-06	0.000188012	yes	up	gi|985405699|ref|XP_015369643.1|( PREDICTED: alpha-tocopherol transfer protein-like [Diuraphis noxia])	GO:0005622(cellular_component:intracellular); GO:0006810(biological_process:transport); GO:0005215(molecular_function:transporter activity)
DN545110_c0_g1	-2.94003	6.40286e-06	0.000189649	yes	down	None	None	None	None	None	None
DN513755_c1_g1	-3.54068	6.41809e-06	0.000189862	yes	down	gi|6754086|ref|NP_034490.1|( glutathione S-transferase Mu 5 [Mus musculus])	GO:0005737(cellular_component:cytoplasm); GO:0006749(biological_process:glutathione metabolic process); GO:0004364(molecular_function:glutathione transferase activity); GO:0042803(molecular_function:protein homodimerization activity)	K00799	GST, gst	map00480(Glutathione metabolism)
DN523575_c0_g1	2.78538	6.44451e-06	0.000190519	yes	up	gi|985387630|ref|XP_015375909.1|( PREDICTED: m7GpppN-mRNA hydrolase [Diuraphis noxia])	GO:0016787(molecular_function:hydrolase activity); GO:0030145(molecular_function:manganese ion binding); GO:0003723(molecular_function:RNA binding)	K12613	DCP2	map03018(RNA degradation)	COG0494(L:Replication, recombination and repair )
DN541356_c4_g6	3.25611	6.6034e-06	0.000194963	yes	up	gi|193697428|ref|XP_001952475.1|( PREDICTED: NSFL1 cofactor p47-like [Acyrthosiphon pisum])	GO:0016021(cellular_component:integral component of membrane)	K14012	SHP1, UBX1, NSFL1C	map04141(Protein processing in endoplasmic reticulum)
DN566028_c0_g1	-1.35678	6.64163e-06	0.000195965	yes	down	gi|643740904|gb|KDP46474.1|( hypothetical protein JCGZ_08446 [Jatropha curcas])	GO:0005975(biological_process:carbohydrate metabolic process); GO:0009505(cellular_component:plant-type cell wall); GO:0052692(molecular_function:raffinose alpha-galactosidase activity)	K07407	E3.2.1.22B, galA, rafA	map00600(Sphingolipid metabolism); map00603(Glycosphingolipid biosynthesis - globo and isoglobo series); map00561(Glycerolipid metabolism); map00052(Galactose metabolism)
DN555594_c6_g5	-3.53177	6.72338e-06	0.000198111	yes	down	gi|148692636|gb|EDL24583.1|( mCG130546, isoform CRA_b, partial [Mus musculus])
DN523463_c0_g1	3.36022	6.73179e-06	0.000198111	yes	up	gi|328720270|ref|XP_001947607.2|( PREDICTED: uncharacterized protein LOC100168065 isoform X1 [Acyrthosiphon pisum])	GO:0016021(cellular_component:integral component of membrane)
DN549530_c0_g3	2.98772	6.7374e-06	0.000198148	yes	up	gi|1028674185|ref|XP_016656018.1|( PREDICTED: serine proteinase stubble isoform X1 [Acyrthosiphon pisum])
DN557625_c5_g1	2.84497	6.80849e-06	0.000200109	yes	up	gi|1028703700|ref|XP_016659478.1|( PREDICTED: AMP deaminase 2 isoform X4 [Acyrthosiphon pisum])	GO:0032264(biological_process:IMP salvage); GO:0003876(molecular_function:AMP deaminase activity)	K01490	AMPD	map00230(Purine metabolism)
DN560751_c0_g1	-3.32002	6.95326e-06	0.0002041	yes	down	gi|187234328|gb|ACD01403.1|( polymerase polyprotein [Israeli acute paralysis virus])	GO:0003824(molecular_function:catalytic activity)
DN570569_c2_g6	-2.14982	7.00211e-06	0.000205269	yes	down	gi|1035897154|gb|OAY26756.1|( hypothetical protein MANES_16G072300 [Manihot esculenta])	GO:0016020(cellular_component:membrane)
DN546776_c6_g1	2.99918	7.03344e-06	0.000206054	yes	up	gi|1028680794|ref|XP_016656841.1|( PREDICTED: tyramine receptor 1 isoform X1 [Acyrthosiphon pisum])
DN478641_c0_g2	-3.52254	7.06403e-06	0.000206817	yes	down	gi|6677983|ref|NP_033217.1|( caseinolytic peptidase B protein homolog [Mus musculus])		K03695	clpB		COG0542(O:Posttranslational modification, protein turnover, chaperones )
DN542015_c6_g3	3.14034	7.10058e-06	0.000207754	yes	up	gi|985414435|ref|XP_015372648.1|( PREDICTED: frizzled-5 [Diuraphis noxia])	GO:0016055(biological_process:Wnt signaling pathway); GO:0004888(molecular_function:transmembrane signaling receptor activity); GO:0007275(biological_process:multicellular organism development); GO:0016021(cellular_component:integral component of membrane)	K02375	FZD5_8, fz2
DN547555_c3_g6	-1.98248	7.11461e-06	0.00020803	yes	down	gi|590570744|ref|XP_007011424.1|( Cytochrome P450, family 714, subfamily A, polypeptide 1, putative isoform 1 [Theobroma cacao])	GO:0020037(molecular_function:heme binding); GO:0016021(cellular_component:integral component of membrane); GO:0016705(molecular_function:oxidoreductase activity, acting on paired donors, with incorporation or reduction of molecular oxygen); GO:0004497(molecular_function:monooxygenase activity); GO:0005506(molecular_function:iron ion binding); GO:0055114(biological_process:oxidation-reduction pro…	K20661	CYP714A1
DN553272_c0_g1	-1.65225	7.128e-06	0.000208288	yes	down	gi|590591075|ref|XP_007016913.1|( F10K1.18 protein, putative isoform 2 [Theobroma cacao])
DN565427_c1_g1	-2.06069	7.32745e-06	0.000213841	yes	down	gi|225439627|ref|XP_002268412.1|( PREDICTED: cationic peroxidase 1 [Vitis vinifera])	GO:0046872(molecular_function:metal ion binding); GO:0098869(biological_process:cellular oxidant detoxification); GO:0006979(biological_process:response to oxidative stress); GO:0042744(biological_process:hydrogen peroxide catabolic process); GO:0020037(molecular_function:heme binding); GO:0004601(molecular_function:peroxidase activity); GO:0005576(cellular_component:extracellular region); GO:005…	K00430	E1.11.1.7	map00940(Phenylpropanoid biosynthesis)
DN524448_c0_g1	3.0106	7.38621e-06	0.000215418	yes	up	gi|240849479|ref|NP_001155787.1|( MPA13 allergen-like [Acyrthosiphon pisum])	GO:0006810(biological_process:transport); GO:0008289(molecular_function:lipid binding); GO:0005215(molecular_function:transporter activity)	K08756	FABP7
DN559632_c2_g3	2.89217	7.40558e-06	0.000215706	yes	up	gi|240849303|ref|NP_001155663.1|( ribosomal protein L35e-like [Acyrthosiphon pisum])	GO:0005840(cellular_component:ribosome); GO:0003735(molecular_function:structural constituent of ribosome); GO:0006412(biological_process:translation)	K02918	RP-L35e, RPL35	map03010(Ribosome)
DN567318_c0_g1	-1.78791	7.4046e-06	0.000215706	yes	down	gi|1035893669|gb|OAY23273.1|( hypothetical protein MANES_18G065400 [Manihot esculenta])	GO:0005829(cellular_component:cytosol)
DN536271_c0_g2	3.15734	7.44522e-06	0.000216722	yes	up	None	None	None	None	None	None
DN553055_c0_g1	-3.2615	7.47645e-06	0.000217492	yes	down	gi|924126936|emb|CUA67299.1|( hypothetical protein RSOLAG22IIIB_07340 [Rhizoctonia solani])
DN551876_c1_g1	1.0693	7.52589e-06	0.00021879	yes	up	gi|731357295|ref|XP_010690128.1|( PREDICTED: putative leucine-rich repeat receptor-like protein kinase At2g19210 [Beta vulgaris subsp. vulgaris])	GO:0016301(molecular_function:kinase activity); GO:0016310(biological_process:phosphorylation)
DN523491_c0_g2	3.48628	7.55074e-06	0.000219232	yes	up	gi|985403083|ref|XP_015369340.1|( PREDICTED: mitochondrial dicarboxylate carrier-like [Diuraphis noxia])	GO:0003735(molecular_function:structural constituent of ribosome); GO:0006810(biological_process:transport); GO:0016021(cellular_component:integral component of membrane); GO:0006412(biological_process:translation)	K13577	SLC25A10, DIC
DN565025_c0_g3	-1.5635	7.5643e-06	0.000219426	yes	down	gi|641846772|gb|KDO65654.1|( hypothetical protein CISIN_1g018736mg [Citrus sinensis])
DN564117_c0_g1	-1.36533	7.56709e-06	0.000219426	yes	down	gi|590690596|ref|XP_007043551.1|( AP2/ERF domain-containing transcription factor, putative [Theobroma cacao])
DN569537_c2_g4	3.35111	7.58771e-06	0.000219884	yes	up	gi|976925188|gb|KVI09099.1|( Eukaryotic porin/Tom40 [Cynara cardunculus var. scolymus])	GO:1903959(biological_process:regulation of anion transmembrane transport); GO:0008308(molecular_function:voltage-gated anion channel activity); GO:0005741(cellular_component:mitochondrial outer membrane)	K15040	VDAC2
DN552260_c2_g2	2.71519	7.60301e-06	0.000220187	yes	up	gi|641651660|ref|XP_008190220.1|( PREDICTED: serine/threonine-protein phosphatase 2A regulatory subunit B'' subunit alpha isoform X2 [Acyrthosiphon pisum])	GO:0005509(molecular_function:calcium ion binding)	K11583	PPP2R3	map03015(mRNA surveillance pathway)
DN569292_c3_g1	1.46826	7.60841e-06	0.000220203	yes	up	gi|359491309|ref|XP_003634262.1|( PREDICTED: probable LRR receptor-like serine/threonine-protein kinase At4g26540 [Vitis vinifera])	GO:0016301(molecular_function:kinase activity)
DN559005_c0_g3	-1.06276	7.62596e-06	0.000220571	yes	down	gi|764535139|ref|XP_011458672.1|( PREDICTED: uncharacterized protein LOC101310567 [Fragaria vesca subsp. vesca])
DN540331_c0_g1	2.81575	7.65473e-06	0.000221262	yes	up	gi|985390597|ref|XP_015379967.1|( PREDICTED: small nuclear ribonucleoprotein-associated protein B [Diuraphis noxia])		K11086	SNRPB, SMB	map03040(Spliceosome)
DN544109_c0_g1	-1.44279	7.77253e-06	0.000224239	yes	down	None	None	None	None	None	None
DN505713_c1_g1	-3.50175	7.77968e-06	0.000224304	yes	down	gi|22003856|ref|NP_084290.1|( protein Hook homolog 1 [Mus musculus])	GO:0070695(cellular_component:FHF complex); GO:0005829(cellular_component:cytosol); GO:0008017(molecular_function:microtubule binding); GO:0030897(cellular_component:HOPS complex); GO:0015630(cellular_component:microtubule cytoskeleton); GO:0008333(biological_process:endosome to lysosome transport); GO:0042802(molecular_function:identical protein binding); GO:0007286(biological_process:spermatid …	K16612	HOOK1
DN550504_c3_g2	-2.02166	7.79955e-06	0.000224734	yes	down	gi|225458956|ref|XP_002285542.1|( PREDICTED: uncharacterized protein LOC100245533 [Vitis vinifera])
DN533280_c0_g1	-1.12601	7.85599e-06	0.000226217	yes	down	gi|297736649|emb|CBI25520.3|( unnamed protein product [Vitis vinifera])
DN560008_c0_g1	-1.27573	7.97602e-06	0.000229383	yes	down	gi|720035637|ref|XP_010267101.1|( PREDICTED: acid phosphatase 1-like [Nelumbo nucifera])
DN559087_c0_g2	-1.40037	8.01282e-06	0.000230295	yes	down	gi|659107510|ref|XP_008453712.1|( PREDICTED: transmembrane and coiled-coil domain-containing protein 4 [Cucumis melo])	GO:0016021(cellular_component:integral component of membrane)
DN550566_c0_g1	-1.13809	8.024e-06	0.000230325	yes	down	gi|255566211|ref|XP_002524093.1|( PREDICTED: uncharacterized protein LOC8259788 isoform X2 [Ricinus communis])
DN564062_c3_g1	2.9594	8.01898e-06	0.000230325	yes	up	gi|328712042|ref|XP_001952347.2|( PREDICTED: uncharacterized protein LOC100162365 [Acyrthosiphon pisum])
DN547844_c5_g2	2.85222	8.04098e-06	0.000230667	yes	up	gi|936709988|ref|XP_014232956.1|( PREDICTED: histone H3.3-like [Trichogramma pretiosum])	GO:0046982(molecular_function:protein heterodimerization activity); GO:0000786(cellular_component:nucleosome); GO:0005634(cellular_component:nucleus); GO:0003677(molecular_function:DNA binding)	K11253	H3		COG2036(B:Chromatin structure and dynamics )
DN552010_c2_g2	3.22918	8.04672e-06	0.000230686	yes	up	gi|328715471|ref|XP_003245638.1|( PREDICTED: leukocyte receptor cluster member 8 homolog [Acyrthosiphon pisum])
DN565561_c1_g1	1.73257	8.13348e-06	0.000233026	yes	up	gi|470106762|ref|XP_004289729.1|( PREDICTED: probable pectate lyase 8 [Fragaria vesca subsp. vesca])	GO:0046872(molecular_function:metal ion binding); GO:0030570(molecular_function:pectate lyase activity); GO:0045490(biological_process:pectin catabolic process)	K01728	pel	map00040(Pentose and glucuronate interconversions)
DN556242_c0_g1	3.28551	8.142e-06	0.000233124	yes	up	gi|328713454|ref|XP_001946147.2|( PREDICTED: protein prickle isoform X1 [Acyrthosiphon pisum])	GO:0046872(molecular_function:metal ion binding)	K04511	PRICKLE
DN562791_c1_g1	-1.19422	8.26923e-06	0.000236469	yes	down	gi|976905594|gb|KVH93225.1|( Iron/zinc purple acid phosphatase-like C-terminal domain-containing protein [Cynara cardunculus var. scolymus])
DN551549_c2_g5	-3.21482	8.31441e-06	0.000237611	yes	down	gi|30584583|gb|AAP36544.1|( Homo sapiens tyrosine 3-monooxygenase/tryptophan 5-monooxygenase activation protein, epsilon polypeptide [synthetic construct])	GO:0021766(biological_process:hippocampus development); GO:0005925(cellular_component:focal adhesion); GO:1900740(biological_process:positive regulation of protein insertion into mitochondrial membrane involved in apoptotic signaling pathway); GO:0050815(molecular_function:phosphoserine binding); GO:0031625(molecular_function:ubiquitin protein ligase binding); GO:0035329(biological_process:hippo …	K06630	YWHAE		COG5040(T:Signal transduction mechanisms )
DN563721_c1_g1	-3.49178	8.36351e-06	0.000238825	yes	down	gi|74185161|dbj|BAE39181.1|( unnamed protein product [Mus musculus])	GO:0051436(biological_process:negative regulation of ubiquitin-protein ligase activity involved in mitotic cell cycle); GO:0045899(biological_process:positive regulation of RNA polymerase II transcriptional preinitiation complex assembly); GO:0031595(cellular_component:nuclear proteasome complex); GO:0008540(cellular_component:proteasome regulatory particle, base subcomplex); GO:0001824(biologica…	K03065	PSMC3, RPT5	map03050(Proteasome)	COG1222(O:Posttranslational modification, protein turnover, chaperones )
DN564853_c1_g2	-1.16902	8.36737e-06	0.000238825	yes	down	gi|695037569|ref|XP_009406279.1|( PREDICTED: probable receptor-like protein kinase At2g42960 isoform X1 [Musa acuminata subsp. malaccensis])
DN552075_c2_g1	-3.34241	8.43714e-06	0.000240514	yes	down	None	None	None	None	None	None
DN565712_c0_g1	1.29514	8.47993e-06	0.000241582	yes	up	gi|225440133|ref|XP_002283075.1|( PREDICTED: uncharacterized protein LOC100267048 [Vitis vinifera])	GO:0003779(molecular_function:actin binding)
DN553725_c0_g2	-3.47231	8.49355e-06	0.000241819	yes	down	None	None	None	None	None	None
DN567975_c1_g5	-1.42035	8.50625e-06	0.000242029	yes	down	gi|595832192|ref|XP_007206425.1|( hypothetical protein PRUPE_ppa001967mg [Prunus persica])	GO:0005886(cellular_component:plasma membrane); GO:0008289(molecular_function:lipid binding)
DN532905_c0_g1	3.17072	8.5565e-06	0.000243212	yes	up	gi|328703032|ref|XP_003242073.1|( PREDICTED: endoplasmic reticulum aminopeptidase 1 [Acyrthosiphon pisum])	GO:0016021(cellular_component:integral component of membrane); GO:0008237(molecular_function:metallopeptidase activity); GO:0006508(biological_process:proteolysis); GO:0008270(molecular_function:zinc ion binding)	K11141;K04930	KCNQ5;ENPEP, CD249
DN564362_c3_g3	-3.06928	8.55853e-06	0.000243212	yes	down	gi|720050314|ref|XP_010271731.1|( PREDICTED: cytochrome P450 94C1-like [Nelumbo nucifera])	GO:0016020(cellular_component:membrane); GO:0046872(molecular_function:metal ion binding); GO:0016491(molecular_function:oxidoreductase activity)
DN558815_c0_g1	1.3826	8.64832e-06	0.00024561	yes	up	gi|658031815|ref|XP_008351397.1|( PREDICTED: oxysterol-binding protein-related protein 4B-like [Malus domestica])		K20464	OSBPL5_8, ORP5_8
DN530834_c0_g1	2.13053	8.66806e-06	0.000246017	yes	up	gi|223547430|gb|EEF48925.1|( conserved hypothetical protein [Ricinus communis])
DN538378_c0_g1	-3.34039	8.74382e-06	0.000248013	yes	down	gi|19882201|ref|NP_598862.1|( 26S proteasome non-ATPase regulatory subunit 2 [Mus musculus])		K03028	PSMD2, RPN1	map03050(Proteasome)	COG5110(O:Posttranslational modification, protein turnover, chaperones )
DN557053_c3_g1	3.04019	8.7886e-06	0.000249127	yes	up	gi|328719074|ref|XP_001944518.2|( PREDICTED: uncharacterized protein LOC100160987 [Acyrthosiphon pisum])	GO:0016020(cellular_component:membrane)
DN564065_c0_g1	-1.90483	8.81219e-06	0.000249598	yes	down	gi|147867254|emb|CAN81196.1|( hypothetical protein VITISV_022855 [Vitis vinifera])		K09060	GBF
DN520418_c0_g1	2.59321	8.84283e-06	0.000250196	yes	up	gi|985395644|ref|XP_015365284.1|( PREDICTED: peroxidase [Diuraphis noxia])	GO:0020037(molecular_function:heme binding); GO:0004601(molecular_function:peroxidase activity); GO:0098869(biological_process:cellular oxidant detoxification); GO:0055114(biological_process:oxidation-reduction process); GO:0042600(cellular_component:chorion); GO:0006979(biological_process:response to oxidative stress)
DN548903_c2_g1	3.2396	8.92814e-06	0.000252296	yes	up	gi|985415520|ref|XP_015373162.1|( PREDICTED: prominin-like protein [Diuraphis noxia])	GO:0016021(cellular_component:integral component of membrane)	K06532	PROM1, CD133
DN540892_c2_g1	2.99353	8.98744e-06	0.000253657	yes	up	gi|193599058|ref|XP_001945303.1|( PREDICTED: ADP-ribosylation factor 6 [Acyrthosiphon pisum])	GO:0005525(molecular_function:GTP binding); GO:0005622(cellular_component:intracellular); GO:0007264(biological_process:small GTPase mediated signal transduction)	K07941	ARF6	map04144(Endocytosis)
DN527438_c0_g1	1.56009	9.05581e-06	0.000255428	yes	up	None	None	None	None	None	None
DN548854_c2_g2	2.95952	9.06722e-06	0.000255591	yes	up	gi|985394285|ref|XP_015364535.1|( PREDICTED: 26S proteasome non-ATPase regulatory subunit 4 [Diuraphis noxia])	GO:0008540(cellular_component:proteasome regulatory particle, base subcomplex); GO:0006511(biological_process:ubiquitin-dependent protein catabolic process)	K03029	PSMD4, RPN10	map03050(Proteasome)
DN552409_c2_g1	3.16423	9.12213e-06	0.00025698	yes	up	gi|51947600|gb|AAU14266.1|( cathepsin B-N [Myzus persicae])	GO:0006508(biological_process:proteolysis); GO:0050790(biological_process:regulation of catalytic activity); GO:0004197(molecular_function:cysteine-type endopeptidase activity)	K01363	CTSB
DN564844_c0_g2	1.44703	9.27544e-06	0.000261137	yes	up	gi|1000975481|ref|XP_015572189.1|( PREDICTED: squamosa promoter-binding-like protein 2 [Ricinus communis])
DN539578_c0_g1	2.87405	9.35758e-06	0.000263286	yes	up	gi|985386996|ref|XP_015372734.1|( PREDICTED: larval cuticle protein A3A-like [Diuraphis noxia])	GO:0042302(molecular_function:structural constituent of cuticle)
DN568555_c1_g2	-1.42457	9.37714e-06	0.000263673	yes	down	gi|645228506|ref|XP_008221027.1|( PREDICTED: tricalbin-3 [Prunus mume])	GO:0016021(cellular_component:integral component of membrane)				COG5038(R:General function prediction only )
DN558479_c0_g1	-1.76583	9.418e-06	0.000264659	yes	down	gi|731411904|ref|XP_010658174.1|( PREDICTED: uncharacterized protein LOC100267305 [Vitis vinifera])
DN551491_c1_g1	2.97925	9.43611e-06	0.000265004	yes	up	gi|641655833|ref|XP_008179743.1|( PREDICTED: WD repeat-containing protein 24 [Acyrthosiphon pisum])		K20408	WDR24
DN569371_c0_g3	2.21935	9.45604e-06	0.0002654	yes	up
DN554712_c0_g3	-1.65495	9.48795e-06	0.000266131	yes	down	gi|828337654|ref|XP_012567389.1|( PREDICTED: protein IQ-DOMAIN 14 isoform X2 [Cicer arietinum])
DN529022_c0_g2	3.45118	9.55156e-06	0.00026775	yes	up	gi|985417827|ref|XP_015374355.1|( PREDICTED: uncharacterized protein LOC107169199 [Diuraphis noxia])
DN533634_c0_g1	-3.46597	9.59272e-06	0.000268738	yes	down	gi|1011611673|gb|KYO46380.1|( nascent polypeptide-associated complex subunit alpha [Alligator mississippiensis])		K03626	EGD2, NACA		COG1467(L:Replication, recombination and repair )
DN569544_c0_g1	2.01457	9.75903e-06	0.000272893	yes	up	gi|1009121214|ref|XP_015877339.1|( PREDICTED: uncharacterized acetyltransferase At3g50280 [Ziziphus jujuba])
DN552494_c2_g6	2.86825	9.7735e-06	0.000272993	yes	up	gi|985410758|ref|XP_015370832.1|( PREDICTED: zinc finger homeobox protein 3 isoform X3 [Diuraphis noxia])	GO:0006355(biological_process:regulation of transcription, DNA-templated); GO:0043565(molecular_function:sequence-specific DNA binding); GO:0005634(cellular_component:nucleus); GO:0008270(molecular_function:zinc ion binding)	K09378	ATBF1
DN566108_c0_g1	1.04025	9.77463e-06	0.000272993	yes	up	gi|902201746|gb|KNA14061.1|( hypothetical protein SOVF_111060 [Spinacia oleracea])	GO:0016020(cellular_component:membrane); GO:0008152(biological_process:metabolic process); GO:0004571(molecular_function:mannosyl-oligosaccharide 1,2-alpha-mannosidase activity); GO:0005509(molecular_function:calcium ion binding)	K10085	EDEM2	map04141(Protein processing in endoplasmic reticulum)
DN556053_c3_g1	2.97547	9.83522e-06	0.000274517	yes	up	gi|1028692727|ref|XP_016658252.1|( PREDICTED: 6-phosphofructo-2-kinase/fructose-2,6-bisphosphatase isoform X3 [Acyrthosiphon pisum])		K19029	PFKFB2	map00051(Fructose and mannose metabolism)	COG0406(G:Carbohydrate transport and metabolism )
DN176243_c0_g1	-3.45393	9.91832e-06	0.000276497	yes	down	gi|30352008|ref|NP_080016.1|( cilia- and flagella-associated protein 36 [Mus musculus])	GO:0005634(cellular_component:nucleus); GO:0005737(cellular_component:cytoplasm); GO:0042995(cellular_component:cell projection)
DN539839_c0_g2	3.06067	9.94937e-06	0.000277192	yes	up	gi|985412838|ref|XP_015371944.1|( PREDICTED: myc box-dependent-interacting protein 1 isoform X1 [Diuraphis noxia])	GO:0005737(cellular_component:cytoplasm)	K12562	AMPH	map04144(Endocytosis)
DN562045_c0_g2	-1.02615	9.98364e-06	0.000277977	yes	down	gi|449432652|ref|XP_004134113.1|( PREDICTED: ATP sulfurylase 1, chloroplastic [Cucumis sativus])	GO:0004781(molecular_function:sulfate adenylyltransferase (ATP) activity); GO:0000103(biological_process:sulfate assimilation)	K13811	PAPSS	map00450(Selenocompound metabolism); map00230(Purine metabolism); map00920(Sulfur metabolism); map00261(Monobactam biosynthesis)
DN554133_c3_g2	-1.50316	1.01181e-05	0.000281549	yes	down	gi|224111908|ref|XP_002316020.1|( hypothetical protein POPTR_0010s15120g [Populus trichocarpa])
DN559422_c0_g1	-3.44893	1.01281e-05	0.000281655	yes	down	gi|76363510|sp|Q80TP3.2|UBR5_MOUSE(UBR5_MOUSE RecName: Full=E3 ubiquitin-protein ligase UBR5; AltName: Full=E3 ubiquitin-protein ligase, HECT domain-containing 1; AltName: Full=Hyperplastic discs protein homolog)		K10593	EDD1, UBR5	map04120(Ubiquitin mediated proteolysis)
DN568195_c1_g1	2.73265	1.01362e-05	0.000281706	yes	up	gi|328713207|ref|XP_001947071.2|( PREDICTED: polyadenylate-binding protein 4-like [Acyrthosiphon pisum])	GO:0005737(cellular_component:cytoplasm); GO:0000166(molecular_function:nucleotide binding); GO:0003723(molecular_function:RNA binding)	K13126	PABPC	map03018(RNA degradation); map03013(RNA transport); map03015(mRNA surveillance pathway)
DN542879_c0_g2	2.73205	1.02762e-05	0.000285074	yes	up	gi|743934666|ref|XP_011011677.1|( PREDICTED: MATE efflux family protein 5 [Populus euphratica])	GO:0006855(biological_process:drug transmembrane transport); GO:0016020(cellular_component:membrane); GO:0015238(molecular_function:drug transmembrane transporter activity)	K03327	TC.MATE, SLC47A, norM, mdtK, dinF
DN557851_c2_g2	2.86045	1.03287e-05	0.000286356	yes	up	gi|52630947|gb|AAU84937.1|( putative fructose 1,6-bisphosphate aldolase [Aphis citricidus])	GO:0004332(molecular_function:fructose-bisphosphate aldolase activity); GO:0006096(biological_process:glycolytic process)	K01623	ALDO	map00010(Glycolysis / Gluconeogenesis); map00030(Pentose phosphate pathway); map00051(Fructose and mannose metabolism); map00710(Carbon fixation in photosynthetic organisms)	COG3588(G:Carbohydrate transport and metabolism )
DN518842_c0_g1	3.22613	1.04139e-05	0.000288542	yes	up	gi|187121192|ref|NP_001119697.1|( casein kinase II beta subunit [Acyrthosiphon pisum])	GO:0019887(molecular_function:protein kinase regulator activity); GO:0045859(biological_process:regulation of protein kinase activity); GO:0016301(molecular_function:kinase activity); GO:0005956(cellular_component:protein kinase CK2 complex)	K03115	CSNK2B	map04712(Circadian rhythm - plant); map03008(Ribosome biogenesis in eukaryotes)	COG5041(D:Cell cycle control, cell division, chromosome partitioning); COG5041(K:Transcription); COG5041(T:Signal transduction mechanisms)
[truncated: 3,493 more rows]

## Sheet: LH
Gene_id	Log2FC(LH/LN)	Pvalue	Padjust	Significant	Regulate	NR description	GO_id	KO_id	KO_name	Pathway_id	COG
[truncated: 10,500 more rows]

## Sheet: RL
Gene_id	Log2FC(LH/LN)	Pvalue	Padjust	Significant	Regulate	NR description	GO_id	KO_id	KO_name	Pathway_id	COG
DN548971_c1_g2	-7.48087	0	0	yes	down	None	None	None	None	None	None
[truncated: 15,841 more rows]

## Sheet: RH
Gene_id	Log2FC(RH/RN)	Pvalue	Padjust	Significant	Regulate	NR description	GO_id	KO_id	KO_name	Pathway_id	COG
[truncated: 15,435 more rows]
