# Supplementary material for: Transcriptomics Insights into Phosphorus Stress Response of Myriophyllum aquaticum
Source: Int J Mol Sci. 2023 Mar 2;24(5):4874. doi: 10.3390/ijms24054874 (PMC10003231; doi:10.3390/ijms24054874)
Supplement: Supplementary file 1 [file ijms-24-04874-s001.zip › Table S3.xlsx]

## Sheet: LL
Table S3. The significantly enriched GO terms in treated groups
Term_name	Accession	p-value	FDR	Background gene number	DEGs number	Up-regulated DEGs number	Down-regulated DEGs number
cell part	GO:0044464	0.00325156	0.0233996	47135	6197	5279	918	CC
biological regulation	GO:0065007	1.37528e-83	2.90666e-80	16378	2849	2552	297	BP
organelle part	GO:0044422	0.00232495	0.0177903	20820	2808	2436	372	CC
intracellular organelle part	GO:0044446	0.00408074	0.0280319	20585	2770	2401	369	CC
membrane-bounded organelle	GO:0043227	0.00346663	0.0245097	19758	2664	2237	427	CC
regulation of biological process	GO:0050789	8.19992e-94	5.04538e-90	14412	2612	2360	252	BP
regulation of cellular process	GO:0050794	1.19361e-93	5.04538e-90	13007	2406	2170	236	BP
membrane part	GO:0044425	7.59119e-16	7.64813e-14	15044	2237	1869	368	CC
membrane	GO:0016020	1.24665e-06	2.21647e-05	14166	2001	1637	364	CC
organic cyclic compound metabolic process	GO:1901360	1.07893e-07	2.38154e-06	13502	1929	1702	227	BP
cellular aromatic compound metabolic process	GO:0006725	2.89689e-08	7.05773e-07	12889	1855	1633	222	BP
intrinsic component of membrane	GO:0031224	7.89933e-15	5.96893e-13	12215	1841	1511	330	CC
heterocycle metabolic process	GO:0046483	9.95481e-10	2.99495e-08	12550	1829	1618	211	BP
metal ion binding	GO:0046872	0.000530121	0.0108558	13002	1796	1510	286	MF
integral component of membrane	GO:0016021	3.26631e-15	2.82069e-13	11801	1788	1472	316	CC
nucleobase-containing compound metabolic process	GO:0006139	2.97586e-11	1.10342e-09	11765	1741	1555	186	BP
nucleus	GO:0005634	4.90943e-13	2.96775e-11	10310	1561	1357	204	CC
nucleic acid metabolic process	GO:0090304	1.28482e-24	1.52058e-22	9531	1549	1388	161	BP
developmental process	GO:0032502	6.09998e-91	1.71897e-87	7165	1501	1383	118	BP
regulation of metabolic process	GO:0019222	6.38997e-65	7.71726e-62	7534	1463	1351	112	BP
regulation of macromolecule metabolic process	GO:0060255	4.17267e-63	4.40947e-60	7021	1376	1277	99	BP
regulation of cellular metabolic process	GO:0031323	1.57776e-62	1.48205e-59	6914	1357	1255	102	BP
cellular component organization or biogenesis	GO:0071840	4.07626e-18	2.82465e-16	8372	1336	1220	116	BP
regulation of primary metabolic process	GO:0080090	9.1274e-57	5.93562e-54	6795	1315	1213	102	BP
cellular component organization	GO:0016043	5.50874e-27	8.17032e-25	7764	1311	1197	114	BP
regulation of nitrogen compound metabolic process	GO:0051171	1.02294e-60	8.64791e-58	6634	1306	1210	96	BP
transferase activity	GO:0016740	2.41195e-06	0.000114058	8948	1295	1029	266	MF
localization	GO:0051179	0.00476458	0.0292306	9228	1273	1114	159	BP
RNA metabolic process	GO:0016070	3.66345e-25	4.62251e-23	7520	1264	1137	127	BP
cytoplasm	GO:0005737	1.24324e-07	2.59151e-06	8277	1221	1086	135	CC
regulation of gene expression	GO:0010468	1.54021e-49	5.20838e-47	5673	1110	1032	78	BP
organic cyclic compound biosynthetic process	GO:1901362	4.04412e-08	9.63071e-07	7208	1080	927	153	BP
regulation of biosynthetic process	GO:0009889	2.65968e-44	6.24581e-42	5373	1041	962	79	BP
aromatic compound biosynthetic process	GO:0019438	8.34892e-11	2.88089e-09	6690	1036	890	146	BP
heterocycle biosynthetic process	GO:0018130	1.15763e-11	4.46876e-10	6626	1035	896	139	BP
regulation of cellular biosynthetic process	GO:0031326	1.58965e-44	3.83968e-42	5303	1031	955	76	BP
regulation of macromolecule biosynthetic process	GO:0010556	4.45934e-45	1.1088e-42	5129	1006	935	71	BP
regulation of nucleobase-containing compound metabolic process	GO:0019219	1.36271e-52	6.40018e-50	4922	1003	931	72	BP
regulation of cellular macromolecule biosynthetic process	GO:2000112	3.25659e-45	8.34278e-43	5100	1002	931	71	BP
nuclear part	GO:0044428	7.41315e-24	2.24062e-21	5732	994	931	63	CC
anatomical structure development	GO:0048856	5.94688e-55	3.35166e-52	4805	993	913	80	BP
nucleobase-containing compound biosynthetic process	GO:0034654	5.6802e-14	2.77574e-12	6029	970	849	121	BP
protein complex	GO:0043234	0.00320486	0.0232017	6764	948	853	95	CC
multicellular organismal process	GO:0032501	1.26128e-55	7.61635e-53	4507	947	879	68	BP
regulation of RNA metabolic process	GO:0051252	3.18906e-52	1.28383e-49	4534	939	874	65	BP
negative regulation of biological process	GO:0048519	2.52458e-40	5.20555e-38	4805	935	866	69	BP
positive regulation of biological process	GO:0048518	4.00527e-49	1.2541e-46	4377	902	831	71	BP
transition metal ion binding	GO:0046914	7.72843e-07	4.4841e-05	6020	901	770	131	MF
signal transduction	GO:0007165	5.47612e-44	1.21829e-41	4482	899	772	127	BP
regulation of transcription, DNA-templated	GO:0006355	2.62302e-52	1.10875e-49	4207	886	826	60	BP
regulation of nucleic acid-templated transcription	GO:1903506	2.62302e-52	1.10875e-49	4207	886	826	60	BP
regulation of RNA biosynthetic process	GO:2001141	3.59397e-52	1.38107e-49	4210	886	826	60	BP
DNA binding	GO:0003677	2.42668e-21	1.35166e-18	4869	851	746	105	MF
RNA biosynthetic process	GO:0032774	5.35345e-31	9.62937e-29	4412	832	729	103	BP
negative regulation of cellular process	GO:0048523	4.64478e-41	9.81675e-39	3875	790	736	54	BP
positive regulation of cellular process	GO:0048522	4.67514e-54	2.47023e-51	3503	775	722	53	BP
transcription, DNA-templated	GO:0006351	1.5346e-30	2.54382e-28	4059	775	676	99	BP
nucleic acid-templated transcription	GO:0097659	1.5346e-30	2.54382e-28	4059	775	676	99	BP
zinc ion binding	GO:0008270	8.60907e-17	2.66403e-14	4267	734	660	74	MF
macromolecule modification	GO:0043412	2.27835e-20	1.87001e-18	4112	732	659	73	BP
cellular developmental process	GO:0048869	2.54294e-65	3.583e-62	3003	723	663	60	BP
regulation of biological quality	GO:0065008	8.29631e-07	1.56556e-05	4455	683	595	88	BP
protein modification process	GO:0036211	2.01784e-18	1.43351e-16	3800	674	604	70	BP
cellular protein modification process	GO:0006464	2.01784e-18	1.43351e-16	3800	674	604	70	BP
protein binding	GO:0005515	4.20297e-26	1.17053e-22	3326	640	579	61	MF
organelle organization	GO:0006996	1.22449e-19	9.76592e-18	3159	583	528	55	BP
reproductive process	GO:0022414	1.91932e-13	8.9646e-12	3304	570	496	74	BP
regulation of response to stimulus	GO:0048583	1.62973e-53	8.10457e-51	2287	562	501	61	BP
positive regulation of metabolic process	GO:0009893	3.09552e-48	9.34626e-46	2355	559	517	42	BP
positive regulation of cellular metabolic process	GO:0031325	1.77804e-47	5.01053e-45	2159	522	486	36	BP
positive regulation of macromolecule metabolic process	GO:0010604	4.75937e-44	1.08745e-41	2159	512	474	38	BP
negative regulation of metabolic process	GO:0009892	1.23266e-21	1.13271e-19	2554	498	465	33	BP
regulation of signaling	GO:0023051	6.39681e-59	4.91624e-56	1858	497	456	41	BP
regulation of cell communication	GO:0010646	2.16231e-57	1.52335e-54	1878	497	456	41	BP
positive regulation of nitrogen compound metabolic process	GO:0051173	1.32959e-45	3.62591e-43	2038	495	459	36	BP
cellular component assembly	GO:0022607	2.52058e-06	4.2789e-05	3120	490	448	42	BP
lipid metabolic process	GO:0006629	0.00140581	0.010736	3251	478	368	110	BP
catalytic complex	GO:1902494	9.90299e-07	1.81405e-05	3003	477	440	37	CC
cellular localization	GO:0051641	0.00898141	0.0473077	3221	462	423	39	BP
negative regulation of macromolecule metabolic process	GO:0010605	1.02665e-20	8.59332e-19	2347	461	430	31	BP
transcription regulator activity	GO:0140110	4.44636e-14	9.52547e-12	2496	452	385	67	MF
anatomical structure morphogenesis	GO:0009653	4.78557e-48	1.39508e-45	1754	450	426	24	BP
endoplasmic reticulum part	GO:0044432	0.000256419	0.00276795	2975	449	403	46	CC
kinase activity	GO:0016301	0.000111717	0.00296317	2939	448	352	96	MF
regulation of protein metabolic process	GO:0051246	2.89028e-18	2.0362e-16	2322	446	411	35	BP
regulation of signal transduction	GO:0009966	4.04259e-51	1.48591e-48	1685	445	405	40	BP
regulation of developmental process	GO:0050793	2.37954e-23	2.42369e-21	2063	426	398	28	BP
plasma membrane part	GO:0044459	2.94503e-22	5.93425e-20	2065	422	393	29	CC
phosphotransferase activity, alcohol group as acceptor	GO:0016773	9.74767e-06	0.000366855	2680	422	332	90	MF
cytoskeletal part	GO:0044430	0.000751628	0.00683246	2770	415	377	38	CC
regulation of multicellular organismal process	GO:0051239	2.71832e-33	5.22289e-31	1776	412	388	24	BP
regulation of cellular protein metabolic process	GO:0032268	2.11031e-17	1.36187e-15	2113	409	376	33	BP
regulation of molecular function	GO:0065009	2.52522e-17	1.60513e-15	2090	405	373	32	BP
negative regulation of cellular metabolic process	GO:0031324	2.42113e-21	2.17747e-19	1971	403	373	30	BP
cell differentiation	GO:0030154	8.94043e-31	1.57463e-28	1747	399	359	40	BP
regulation of cellular component organization	GO:0051128	8.25932e-11	2.86165e-09	2263	398	369	29	BP
RNA processing	GO:0006396	0.000456495	0.00418569	2594	393	368	25	BP
intracellular signal transduction	GO:0035556	4.63236e-16	2.62832e-14	1975	381	331	50	BP
negative regulation of nitrogen compound metabolic process	GO:0051172	1.01296e-18	7.51193e-17	1877	377	348	29	BP
cell cycle process	GO:0022402	3.87552e-10	1.21632e-08	2084	367	342	25	BP
DNA metabolic process	GO:0006259	0.000327729	0.00318097	2326	357	325	32	BP
protein kinase activity	GO:0004672	2.29042e-05	0.000741724	2220	353	276	77	MF
animal organ development	GO:0048513	3.05439e-49	9.93147e-47	1221	351	340	11	BP
negative regulation of gene expression	GO:0010629	2.71957e-16	1.56403e-14	1780	351	330	21	BP
endoplasmic reticulum membrane	GO:0005789	1.98951e-07	4.07681e-06	2047	344	302	42	CC
multicellular organism development	GO:0007275	1.73106e-07	3.64947e-06	2017	340	307	33	BP
DNA binding transcription factor activity	GO:0003700	1.34512e-06	7.20418e-05	2054	339	275	64	MF
regulation of catalytic activity	GO:0050790	1.61057e-12	6.67441e-11	1771	332	308	24	BP
developmental process involved in reproduction	GO:0003006	1.03574e-09	3.09405e-08	1856	330	284	46	BP
positive regulation of biosynthetic process	GO:0009891	1.80643e-25	2.31387e-23	1419	325	298	27	BP
response to organic substance	GO:0010033	0.00065884	0.00555318	2121	325	263	62	BP
cell surface receptor signaling pathway	GO:0007166	4.14871e-67	7.01464e-64	921	323	311	12	BP
nucleoplasm part	GO:0044451	1.70404e-36	2.06019e-33	1223	321	310	11	CC
positive regulation of cellular biosynthetic process	GO:0031328	5.45956e-24	5.76939e-22	1389	315	289	26	BP
positive regulation of gene expression	GO:0010628	9.54938e-21	8.07304e-19	1436	312	283	29	BP
molecular function regulator	GO:0098772	2.44911e-08	2.00611e-06	1778	310	287	23	MF
regulation of transcription from RNA polymerase II promoter	GO:0006357	9.16002e-25	1.1223e-22	1323	306	293	13	BP
positive regulation of nucleobase-containing compound metabolic process	GO:0045935	1.29503e-24	1.52058e-22	1320	305	279	26	BP
movement of cell or subcellular component	GO:0006928	9.15886e-30	1.48902e-27	1212	301	275	26	BP
positive regulation of macromolecule biosynthetic process	GO:0010557	1.39704e-22	1.37332e-20	1329	300	277	23	BP
cell junction	GO:0030054	1.224e-13	8.70483e-12	1497	294	245	49	CC
mRNA metabolic process	GO:0016071	0.000305045	0.00298824	1864	292	275	17	BP
cell cycle	GO:0007049	2.56321e-07	5.27236e-06	1654	285	256	29	BP
negative regulation of biosynthetic process	GO:0009890	1.86322e-15	9.96942e-14	1345	277	256	21	BP
positive regulation of RNA metabolic process	GO:0051254	1.32651e-24	1.53621e-22	1156	276	254	22	BP
regulation of multicellular organismal development	GO:2000026	2.06207e-24	2.35578e-22	1148	274	260	14	BP
negative regulation of cellular biosynthetic process	GO:0031327	1.1799e-15	6.4354e-14	1322	274	253	21	BP
cellular response to DNA damage stimulus	GO:0006974	1.48119e-13	7.07458e-12	1350	270	255	15	BP
negative regulation of macromolecule biosynthetic process	GO:0010558	9.8422e-17	6.02942e-15	1261	268	248	20	BP
negative regulation of nucleobase-containing compound metabolic process	GO:0045934	3.90167e-15	2.0361e-13	1298	268	247	21	BP
negative regulation of cellular macromolecule biosynthetic process	GO:2000113	5.81344e-17	3.61374e-15	1244	266	246	20	BP
positive regulation of transcription, DNA-templated	GO:0045893	2.84466e-24	3.12321e-22	1100	265	245	20	BP
positive regulation of nucleic acid-templated transcription	GO:1903508	2.84466e-24	3.12321e-22	1100	265	245	20	BP
positive regulation of RNA biosynthetic process	GO:1902680	2.84466e-24	3.12321e-22	1100	265	245	20	BP
cell death	GO:0008219	1.72943e-12	7.09737e-11	1329	262	244	18	BP
Golgi apparatus part	GO:0044431	0.000168234	0.00191719	1624	260	233	27	CC
regulation of localization	GO:0032879	2.90743e-17	1.83428e-15	1190	258	240	18	BP
response to oxygen-containing compound	GO:1901700	0.00100201	0.00801422	1638	255	177	78	BP
regulation of protein modification process	GO:0031399	1.81787e-18	1.31353e-16	1136	253	234	19	BP
chromosomal part	GO:0044427	3.41227e-10	1.1787e-08	1333	252	232	20	CC
signal transducer activity	GO:0004871	2.026e-21	1.35166e-18	1064	250	225	25	MF
cytoskeleton organization	GO:0007010	4.78928e-09	1.31031e-07	1351	249	230	19	BP
regulation of phosphorus metabolic process	GO:0051174	3.16483e-18	2.2112e-16	1100	246	230	16	BP
regulation of phosphate metabolic process	GO:0019220	4.40337e-18	3.02651e-16	1097	245	229	16	BP
regulation of cell cycle	GO:0051726	3.17528e-06	5.21239e-05	1420	243	226	17	BP
negative regulation of RNA metabolic process	GO:0051253	1.49674e-13	7.10869e-12	1166	240	222	18	BP
positive regulation of response to stimulus	GO:0048584	9.63947e-32	1.81093e-29	856	239	212	27	BP
transferase complex	GO:1990234	2.50885e-08	6.1902e-07	1311	239	218	21	CC
mRNA processing	GO:0006397	1.72857e-05	0.000241542	1393	234	219	15	BP
regulation of intracellular signal transduction	GO:1902531	3.27758e-21	2.88632e-19	972	233	215	18	BP
neuron part	GO:0097458	4.89847e-32	1.97408e-29	822	233	222	11	CC
protein complex subunit organization	GO:0071822	0.00936646	0.0491521	1547	232	205	27	BP
immune system process	GO:0002376	1.12128e-15	6.15538e-14	1058	230	206	24	BP
programmed cell death	GO:0012501	1.60705e-10	5.24556e-09	1184	230	214	16	BP
chromatin organization	GO:0006325	2.57133e-07	5.27621e-06	1289	230	213	17	BP
cellular process involved in reproduction in multicellular organism	GO:0022412	2.45421e-45	6.4837e-43	673	229	218	11	BP
pattern specification process	GO:0007389	1.9246e-50	6.77941e-48	629	228	218	10	BP
lipid binding	GO:0008289	1.52368e-09	1.92884e-07	1194	227	196	31	MF
enzyme regulator activity	GO:0030234	0.00308069	0.0468837	1474	227	206	21	MF
locomotion	GO:0040011	5.39182e-16	3.03883e-14	1022	225	214	11	BP
microtubule-based process	GO:0007017	3.15057e-12	1.26833e-10	1101	224	201	23	BP
negative regulation of transcription, DNA-templated	GO:0045892	1.46787e-16	8.67791e-15	999	223	208	15	BP
negative regulation of RNA biosynthetic process	GO:1902679	1.46787e-16	8.67791e-15	999	223	208	15	BP
negative regulation of nucleic acid-templated transcription	GO:1903507	1.46787e-16	8.67791e-15	999	223	208	15	BP
positive regulation of protein metabolic process	GO:0051247	3.06744e-24	3.32463e-22	865	222	209	13	BP
positive regulation of molecular function	GO:0044093	4.14561e-19	3.15739e-17	946	222	212	10	BP
protein modification by small protein conjugation or removal	GO:0070647	2.18776e-05	0.000298794	1303	220	202	18	BP
sequence-specific DNA binding	GO:0043565	1.16503e-07	8.76919e-06	1211	220	196	24	MF
cell projection	GO:0042995	3.85193e-16	4.23362e-14	984	219	206	13	CC
anatomical structure formation involved in morphogenesis	GO:0048646	4.47745e-12	1.77711e-10	1062	217	198	19	BP
regulation of cell differentiation	GO:0045595	1.15389e-30	1.99082e-28	737	213	204	9	BP
positive regulation of cellular protein metabolic process	GO:0032270	8.50188e-23	8.45587e-21	832	212	199	13	BP
regulation of cell proliferation	GO:0042127	1.18504e-21	1.10091e-19	849	212	203	9	BP
plasma membrane bounded cell projection	GO:0120025	4.35808e-20	7.52703e-18	868	211	198	13	CC
protein complex assembly	GO:0006461	0.00016438	0.00176354	1278	210	185	25	BP
molecular transducer activity	GO:0060089	1.16004e-25	1.61535e-22	782	210	198	12	MF
regulation of phosphorylation	GO:0042325	1.03711e-17	6.90371e-16	897	209	195	14	BP
cell division	GO:0051301	3.82674e-09	1.07479e-07	1092	209	190	19	BP
regulation of cell death	GO:0010941	1.01698e-12	4.32039e-11	992	208	196	12	BP
mitotic cell cycle process	GO:1903047	8.74801e-07	1.64712e-05	1158	207	194	13	BP
catalytic activity, acting on RNA	GO:0140098	0.000389842	0.00826955	1243	202	184	18	MF
system process	GO:0003008	1.65408e-23	1.70531e-21	758	200	197	3	BP
Golgi membrane	GO:0000139	4.55593e-06	7.4434e-05	1133	199	175	24	CC
negative regulation of response to stimulus	GO:0048585	1.80139e-17	1.18054e-15	839	198	179	19	BP
peptidyl-amino acid modification	GO:0018193	2.559e-10	8.19461e-09	984	197	187	10	BP
cytoskeleton	GO:0005856	0.000212457	0.0023351	1181	195	183	12	CC
cytoplasmic vesicle part	GO:0044433	0.00481137	0.0323368	1261	195	186	9	CC
positive regulation of signaling	GO:0023056	6.28477e-27	9.1606e-25	674	192	176	16	BP
positive regulation of cell communication	GO:0010647	1.1527e-26	1.59753e-24	672	191	175	16	BP
regulation of programmed cell death	GO:0043067	4.43529e-11	1.59557e-09	928	191	181	10	BP
cell projection organization	GO:0030030	2.68756e-31	4.93927e-29	603	187	179	8	BP
positive regulation of catalytic activity	GO:0043085	3.92e-17	2.45479e-15	783	187	177	10	BP
RNA splicing	GO:0008380	1.73124e-06	3.0555e-05	1038	187	177	10	BP
protein modification by small protein conjugation	GO:0032446	0.000315044	0.00306136	1135	187	170	17	BP
receptor activity	GO:0004872	2.24362e-24	2.08283e-21	679	187	175	12	MF
behavior	GO:0007610	8.05442e-28	1.23804e-25	634	186	181	5	BP
regulation of protein phosphorylation	GO:0001932	6.51963e-15	3.36079e-13	811	185	171	14	BP
regulation of apoptotic process	GO:0042981	2.79815e-13	1.265e-11	843	185	176	9	BP
DNA repair	GO:0006281	1.06906e-07	2.36591e-06	984	185	172	13	BP
transferase activity, transferring glycosyl groups	GO:0016757	0.000483932	0.00998334	1131	185	131	54	MF
cell development	GO:0048468	8.89956e-21	7.59968e-19	700	182	172	10	BP
response to endogenous stimulus	GO:0009719	0.00178233	0.0131138	1142	182	136	46	BP
regulation of transport	GO:0051049	8.46962e-12	3.31491e-10	851	181	166	15	BP
phosphoric ester hydrolase activity	GO:0042578	6.01248e-05	0.00172626	1060	181	140	41	MF
positive regulation of signal transduction	GO:0009967	7.7659e-27	1.11276e-24	615	180	164	16	BP
apoptotic process	GO:0006915	2.48642e-08	6.14625e-07	933	180	176	4	BP
regulation of organelle organization	GO:0033043	0.0038927	0.0244675	1135	178	164	14	BP
plasma membrane region	GO:0098590	9.7488e-23	2.35726e-20	653	178	175	3	CC
negative regulation of signaling	GO:0023057	4.82921e-19	3.61293e-17	698	177	163	14	BP
negative regulation of cell communication	GO:0010648	4.82921e-19	3.61293e-17	698	177	163	14	BP
multicellular organismal reproductive process	GO:0048609	2.16064e-13	9.98145e-12	794	177	159	18	BP
regulation of growth	GO:0040008	0.000228398	0.0023576	1053	176	168	8	BP
biological adhesion	GO:0022610	1.7821e-12	7.27819e-11	795	174	169	5	BP
protein ubiquitination	GO:0016567	0.000284143	0.00281611	1044	174	159	15	BP
cell adhesion	GO:0007155	8.92823e-13	3.87073e-11	783	173	168	5	BP
negative regulation of signal transduction	GO:0009968	1.22509e-18	9.00603e-17	634	164	153	11	BP
system development	GO:0048731	1.20373e-16	7.26879e-15	658	163	152	11	BP
response to hormone	GO:0009725	0.00405845	0.0253586	1031	163	118	45	BP
transferase activity, transferring hexosyl groups	GO:0016758	4.23715e-05	0.00125537	920	161	112	49	MF
positive regulation of protein modification process	GO:0031401	2.63298e-22	2.55853e-20	561	159	150	9	BP
regulation of hydrolase activity	GO:0051336	1.75195e-10	5.69652e-09	743	158	153	5	BP
regulation of transferase activity	GO:0051338	5.69943e-12	2.24107e-10	700	156	143	13	BP
cell projection part	GO:0044463	4.01249e-12	2.10917e-10	697	156	146	10	CC
plasma membrane bounded cell projection part	GO:0120038	4.01249e-12	2.10917e-10	697	156	146	10	CC
cell motility	GO:0048870	7.99426e-23	8.04565e-21	535	155	148	7	BP
nervous system process	GO:0050877	5.47945e-25	6.81225e-23	507	154	153	1	BP
positive regulation of transcription from RNA polymerase II promoter	GO:0045944	2.22601e-16	1.28895e-14	613	154	147	7	BP
regulation of response to stress	GO:0080134	9.77578e-10	2.95159e-08	736	154	126	28	BP
cellular component morphogenesis	GO:0032989	5.00686e-18	3.41355e-16	584	153	141	12	BP
regulation of anatomical structure morphogenesis	GO:0022603	3.98276e-05	0.000507414	866	153	143	10	BP
nucleoplasm	GO:0005654	8.0337e-09	2.11147e-07	752	153	146	7	CC
phospholipid binding	GO:0005543	1.2569e-13	2.50033e-11	652	153	140	13	MF
microtubule organizing center	GO:0005815	6.74606e-09	1.89674e-07	744	152	143	9	CC
positive regulation of multicellular organismal process	GO:0051240	1.34959e-13	6.48264e-12	630	149	145	4	BP
mitotic cell cycle	GO:0000278	9.54755e-13	4.09721e-11	645	149	137	12	BP
response to drug	GO:0042493	0.000431395	0.0040254	883	149	124	25	BP
regionalization	GO:0003002	2.14179e-33	4.21086e-31	407	148	142	6	BP
cell migration	GO:0016477	9.81383e-25	1.18523e-22	471	146	141	5	BP
intrinsic component of plasma membrane	GO:0031226	8.47262e-05	0.00102434	826	145	130	15	CC
phosphatase activity	GO:0016791	0.0014298	0.025363	881	145	116	29	MF
cell communication	GO:0007154	2.15813e-05	0.000295677	797	144	132	12	BP
regulation of immune system process	GO:0002682	7.87169e-18	5.28153e-16	534	143	130	13	BP
membrane organization	GO:0061024	1.70165e-07	3.59644e-06	725	143	133	10	BP
signaling receptor activity	GO:0038023	3.56568e-20	1.65507e-17	505	143	133	10	MF
negative regulation of multicellular organismal process	GO:0051241	8.84005e-09	2.2995e-07	680	141	131	10	BP
response to nitrogen compound	GO:1901698	8.70291e-05	0.00102471	800	141	120	21	BP
intracellular	GO:0005622	7.078e-15	5.70487e-13	565	141	120	21	CC
transcription factor activity, protein binding	GO:0000988	1.65975e-16	4.62241e-14	536	140	134	6	MF
animal organ morphogenesis	GO:0009887	2.99543e-28	4.68951e-26	407	139	137	2	BP
negative regulation of developmental process	GO:0051093	2.87658e-13	1.29354e-11	574	138	130	8	BP
positive regulation of developmental process	GO:0051094	2.14778e-08	5.32472e-07	665	137	132	5	BP
regulation of kinase activity	GO:0043549	5.30402e-11	1.89529e-09	603	136	125	11	BP
phospholipid metabolic process	GO:0006644	7.34443e-07	1.40158e-05	699	136	114	22	BP
response to organonitrogen compound	GO:0010243	6.03028e-05	0.000732472	761	136	116	20	BP
negative regulation of cell cycle	GO:0045786	3.49986e-08	8.47787e-07	658	135	130	5	BP
negative regulation of protein metabolic process	GO:0051248	2.84632e-06	4.75549e-05	710	135	125	10	BP
enzyme binding	GO:0019899	1.64663e-11	3.05724e-09	582	134	125	9	MF
helicase activity	GO:0004386	0.000223867	0.00551743	770	134	120	14	MF
transcription factor activity, transcription factor binding	GO:0000989	5.14805e-19	2.04819e-16	468	133	129	4	MF
enzyme linked receptor protein signaling pathway	GO:0007167	2.30308e-35	4.63578e-33	327	132	129	3	BP
chromatin binding	GO:0003682	5.0001e-10	6.96264e-08	599	132	119	13	MF
ubiquitin-like protein transferase activity	GO:0019787	0.00307704	0.0468837	809	132	115	17	MF
synapse part	GO:0044456	4.09252e-33	2.47393e-30	337	131	128	3	CC
positive regulation of phosphate metabolic process	GO:0045937	5.36712e-20	4.3213e-18	442	130	122	8	BP
positive regulation of phosphorus metabolic process	GO:0010562	5.36712e-20	4.3213e-18	442	130	122	8	BP
cell proliferation	GO:0008283	2.58921e-13	1.18422e-11	529	130	126	4	BP
tissue development	GO:0009888	1.59727e-11	6.08257e-10	559	130	124	6	BP
spliceosomal complex	GO:0005681	2.28699e-05	0.000317812	707	130	124	6	CC
methyltransferase activity	GO:0008168	0.00132147	0.0238981	777	130	110	20	MF
alcohol metabolic process	GO:0006066	0.00241631	0.0167301	783	129	106	23	BP
protein dimerization activity	GO:0046983	4.09665e-11	6.71128e-09	555	128	121	7	MF
neuron projection	GO:0043005	5.84175e-18	7.84742e-16	450	127	120	7	CC
integral component of plasma membrane	GO:0005887	4.74157e-06	7.64341e-05	666	127	122	5	CC
microtubule associated complex	GO:0005875	3.44698e-13	2.31522e-11	509	126	113	13	CC
ubiquitin-protein transferase activity	GO:0004842	0.00225592	0.0361077	761	126	110	16	MF
negative regulation of cellular protein metabolic process	GO:0032269	5.00926e-07	9.7802e-06	626	125	117	8	BP
negative regulation of transcription from RNA polymerase II promoter	GO:0000122	3.83943e-15	2.01606e-13	470	124	117	7	BP
regulation of protein kinase activity	GO:0045859	4.13595e-09	1.14266e-07	571	124	113	11	BP
immune response	GO:0006955	3.19683e-06	5.23759e-05	642	124	109	15	BP
perinuclear region of cytoplasm	GO:0048471	2.48736e-07	5.01203e-06	612	124	116	8	CC
transcription cofactor activity	GO:0003712	4.9281e-18	1.7156e-15	434	124	120	4	MF
negative regulation of cell death	GO:0060548	1.05404e-09	3.13764e-08	553	123	116	7	BP
protein phosphorylation	GO:0006468	1.0785e-08	2.77131e-07	574	123	105	18	BP
response to lipid	GO:0033993	0.00049683	0.0045212	711	123	93	30	BP
microtubule	GO:0005874	0.00304683	0.0221904	747	123	99	24	CC
microtubule cytoskeleton organization	GO:0000226	2.6589e-12	1.07552e-10	501	122	115	7	BP
positive regulation of cellular component organization	GO:0051130	0.0014039	0.0107311	724	122	110	12	BP
positive regulation of phosphorylation	GO:0042327	8.51903e-21	7.34897e-19	390	121	114	7	BP
nuclear body	GO:0016604	4.7492e-12	2.29672e-10	494	120	117	3	CC
regulation of nervous system development	GO:0051960	2.10989e-21	1.91796e-19	370	118	115	3	BP
regulation of cell development	GO:0060284	1.69719e-18	1.2369e-16	399	118	115	3	BP
endosome	GO:0005768	0.000534905	0.00513254	679	118	106	12	CC
covalent chromatin modification	GO:0016569	5.08158e-14	2.49766e-12	443	116	109	7	BP
glycerolipid metabolic process	GO:0046486	1.38093e-06	2.49987e-05	582	116	92	24	BP
histone modification	GO:0016570	3.20576e-14	1.61318e-12	435	115	108	7	BP
identical protein binding	GO:0042802	5.6741e-09	5.4491e-07	521	115	105	10	MF
positive regulation of protein phosphorylation	GO:0001934	1.59655e-19	1.26142e-17	369	114	107	7	BP
gamete generation	GO:0007276	9.36024e-10	2.83625e-08	500	114	99	15	BP
chromosome	GO:0005694	7.13332e-18	8.62418e-16	386	114	106	8	CC
organelle localization	GO:0051640	1.49972e-10	4.93331e-09	480	113	105	8	BP
enzyme activator activity	GO:0008047	9.12242e-06	0.000348027	586	113	105	8	MF
post-embryonic animal morphogenesis	GO:0009886	6.33738e-42	1.37375e-39	213	110	110	0	BP
negative regulation of programmed cell death	GO:0043069	5.35214e-08	1.26388e-06	506	109	103	6	BP
regulation of cell morphogenesis	GO:0022604	0.000389392	0.00368224	614	109	100	9	BP
regulation of catabolic process	GO:0009894	0.00243421	0.0168403	647	109	100	9	BP
embryonic morphogenesis	GO:0048598	1.50055e-17	9.91069e-16	360	108	105	3	BP
tissue morphogenesis	GO:0048729	6.09278e-14	2.96025e-12	402	108	106	2	BP
transmembrane signaling receptor activity	GO:0004888	6.61503e-16	1.53524e-13	378	108	101	7	MF
transmembrane receptor activity	GO:0099600	6.61503e-16	1.53524e-13	378	108	101	7	MF
response to organic cyclic compound	GO:0014070	9.96372e-05	0.00114137	580	107	97	10	BP
endosomal part	GO:0044440	0.000326251	0.00337126	598	107	104	3	CC
peptidyl-lysine modification	GO:0018205	4.01752e-10	1.25329e-08	448	106	99	7	BP
negative regulation of apoptotic process	GO:0043066	3.33788e-08	8.10876e-07	484	106	101	5	BP
passive transmembrane transporter activity	GO:0022803	4.05331e-09	4.34172e-07	466	106	92	14	MF
channel activity	GO:0015267	4.05331e-09	4.34172e-07	466	106	92	14	MF
positive regulation of intracellular signal transduction	GO:1902533	1.5918e-12	6.6291e-11	400	104	96	8	BP
regulation of proteolysis	GO:0030162	1.3593e-10	4.52423e-09	429	104	99	5	BP
substrate-specific channel activity	GO:0022838	5.49956e-09	5.4491e-07	457	104	91	13	MF
protein homodimerization activity	GO:0042803	1.95441e-08	1.6494e-06	456	102	95	7	MF
nuclear chromosome part	GO:0044454	0.0025629	0.0192456	594	101	91	10	CC
ion channel activity	GO:0005216	3.01629e-10	4.42124e-08	418	101	91	10	MF
neuron projection guidance	GO:0097485	8.6732e-27	1.22205e-24	250	100	98	2	BP
cellular response to organic substance	GO:0071310	0.000605363	0.00526996	562	100	96	4	BP
centrosome	GO:0005813	5.29197e-12	2.46076e-10	386	100	94	6	CC
UDP-glycosyltransferase activity	GO:0008194	5.10099e-05	0.00147982	526	100	74	26	MF
neurogenesis	GO:0022008	9.39447e-30	1.49851e-27	229	99	98	1	BP
regulation of neurogenesis	GO:0050767	6.25529e-18	4.23058e-16	313	99	97	2	BP
negative regulation of cell proliferation	GO:0008285	1.4455e-12	6.07974e-11	373	99	97	2	BP
chromosome organization	GO:0051276	5.65096e-05	0.000694378	521	99	90	9	BP
nucleoside-triphosphatase regulator activity	GO:0060589	6.12982e-06	0.00025866	494	99	92	7	MF
developmental growth	GO:0048589	4.80459e-06	7.50795e-05	479	97	87	10	BP
signaling	GO:0023052	1.12118e-15	6.15538e-14	321	96	90	6	BP
morphogenesis of an epithelium	GO:0002009	8.01633e-13	3.4933e-11	354	96	94	2	BP
positive regulation of hydrolase activity	GO:0051345	1.27241e-06	2.3183e-05	459	96	94	2	BP
positive regulation of transferase activity	GO:0051347	2.72698e-13	1.23946e-11	343	95	87	8	BP
regulation of protein localization	GO:0032880	3.76019e-08	9.03086e-07	421	95	87	8	BP
glycerophospholipid metabolic process	GO:0006650	1.40862e-06	2.53912e-05	454	95	78	17	BP
regulation of hormone levels	GO:0010817	0.00322906	0.0212937	558	95	70	25	BP
cell part morphogenesis	GO:0032990	1.29776e-26	1.76956e-24	227	94	92	2	BP
axon guidance	GO:0007411	7.34799e-24	7.66913e-22	244	94	92	2	BP
cell-cell signaling	GO:0007267	2.06164e-15	1.08932e-13	314	94	88	6	BP
endosome membrane	GO:0010008	0.00145609	0.0119179	537	94	91	3	CC
GTPase regulator activity	GO:0030695	8.47307e-07	4.81582e-05	443	94	88	6	MF
double-stranded DNA binding	GO:0003690	0.000182839	0.00462914	505	94	88	6	MF
innate immune response	GO:0045087	6.58609e-05	0.000794277	485	93	78	15	BP
plasma membrane bounded cell projection organization	GO:0120036	9.4053e-11	3.20615e-09	361	92	87	5	BP
organelle assembly	GO:0070925	5.90363e-10	1.81488e-08	373	92	88	4	BP
protein oligomerization	GO:0051259	7.82228e-08	1.77768e-06	404	91	85	6	BP
phospholipid biosynthetic process	GO:0008654	4.20969e-06	6.68961e-05	441	91	77	14	BP
secretion	GO:0046903	0.00193736	0.0141315	522	91	86	5	BP
neuron projection morphogenesis	GO:0048812	1.72773e-26	2.24711e-24	212	90	88	2	BP
cell projection morphogenesis	GO:0048858	1.72773e-26	2.24711e-24	212	90	88	2	BP
plasma membrane bounded cell projection morphogenesis	GO:0120039	1.72773e-26	2.24711e-24	212	90	88	2	BP
transmembrane receptor protein tyrosine kinase signaling pathway	GO:0007169	2.953e-22	2.77385e-20	238	90	89	1	BP
transcription regulatory region DNA binding	GO:0044212	2.02625e-05	0.000671798	452	90	85	5	MF
regulatory region nucleic acid binding	GO:0001067	2.41051e-05	0.000771641	454	90	85	5	MF
anion transport	GO:0006820	0.00224881	0.0158429	498	87	72	15	BP
glycosylation	GO:0070085	0.00572211	0.0335936	515	87	82	5	BP
positive regulation of cell proliferation	GO:0008284	2.70877e-08	6.61848e-07	367	86	82	4	BP
regulation of developmental growth	GO:0048638	8.42009e-05	0.000992795	444	86	81	5	BP
macromolecule glycosylation	GO:0043413	0.00207487	0.0150638	490	86	82	4	BP
protein glycosylation	GO:0006486	0.00207487	0.0150638	490	86	82	4	BP
chromatin	GO:0000785	1.96776e-05	0.00028663	427	86	80	6	CC
DNA recombination	GO:0006310	0.000175326	0.00187384	447	85	79	6	BP
DNA replication	GO:0006260	7.83487e-06	0.00011849	405	84	80	4	BP
regulation of cellular catabolic process	GO:0031329	0.00237048	0.016521	479	84	76	8	BP
vesicle membrane	GO:0012506	0.00549851	0.0365258	494	84	77	7	CC
positive regulation of cell differentiation	GO:0045597	5.58333e-13	2.44567e-11	286	83	82	1	BP
negative regulation of cell differentiation	GO:0045596	3.97291e-11	1.44771e-09	303	82	77	5	BP
transcription factor complex	GO:0005667	9.05038e-12	3.90783e-10	295	82	79	3	CC
regulation of protein serine/threonine kinase activity	GO:0071900	7.1582e-06	0.000108979	386	81	74	7	BP
rhythmic process	GO:0048511	1.83877e-16	1.07207e-14	238	80	69	11	BP
regulation of peptide transport	GO:0090087	2.58375e-08	6.35634e-07	333	80	75	5	BP
regulation of MAPK cascade	GO:0043408	3.91073e-08	9.36581e-07	336	80	73	7	BP
regulation of locomotion	GO:0040012	8.74111e-08	1.96535e-06	342	80	78	2	BP
regulation of cellular response to stress	GO:0080135	2.14636e-07	4.44739e-06	349	80	73	7	BP
GTPase activator activity	GO:0005096	1.91515e-05	0.000642614	390	80	75	5	MF
regulation of neuron differentiation	GO:0045664	4.46139e-14	2.20565e-12	255	79	78	1	BP
glycerolipid biosynthetic process	GO:0045017	8.92037e-07	1.67584e-05	355	79	65	14	BP
regulation of GTPase activity	GO:0043087	8.77638e-06	0.00013202	376	79	75	4	BP
RNA splicing, via transesterification reactions	GO:0000375	8.97431e-05	0.00104072	401	79	77	2	BP
Wnt signaling pathway	GO:0016055	1.84286e-17	1.19843e-15	221	78	74	4	BP
cell surface receptor signaling pathway involved in cell-cell signaling	GO:1905114	2.48173e-17	1.58943e-15	222	78	74	4	BP
tube morphogenesis	GO:0035239	3.2827e-19	2.5229e-17	204	77	76	1	BP
positive regulation of kinase activity	GO:0033674	2.59143e-13	1.18422e-11	253	77	71	6	BP
regulation of establishment of protein localization	GO:0070201	1.12856e-07	2.47814e-06	327	77	71	6	BP
establishment of organelle localization	GO:0051656	1.12856e-07	2.47814e-06	327	77	69	8	BP
regulation of cellular localization	GO:0060341	5.24525e-07	1.01932e-05	339	77	71	6	BP
secretion by cell	GO:0032940	0.00684865	0.0396294	451	77	72	5	BP
nuclear speck	GO:0016607	5.92781e-07	1.15592e-05	340	77	74	3	CC
germ cell development	GO:0007281	2.26431e-09	6.52097e-08	295	76	68	8	BP
regulation of protein transport	GO:0051223	1.82841e-07	3.84512e-06	325	76	71	5	BP
positive regulation of transport	GO:0051050	3.71436e-06	5.98118e-05	350	76	71	5	BP
mRNA splicing, via spliceosome	GO:0000398	0.00019048	0.0020129	385	75	73	2	BP
RNA splicing, via transesterification reactions with bulged adenosine as nucleophile	GO:0000377	0.000285772	0.00282894	390	75	73	2	BP
positive regulation of programmed cell death	GO:0043068	5.47149e-08	1.28847e-06	305	74	71	3	BP
positive regulation of cell death	GO:0010942	6.9028e-07	1.32628e-05	324	74	71	3	BP
regulation of immune response	GO:0050776	1.80578e-08	4.52999e-07	292	73	62	11	BP
positive regulation of protein kinase activity	GO:0045860	1.05266e-12	4.44959e-11	235	72	66	6	BP
sensory perception	GO:0007600	4.04794e-12	1.61421e-10	241	72	72	0	BP
positive regulation of immune system process	GO:0002684	4.87636e-10	1.50455e-08	265	72	61	11	BP
negative regulation of phosphate metabolic process	GO:0045936	6.42452e-07	1.2372e-05	312	72	71	1	BP
negative regulation of phosphorus metabolic process	GO:0010563	6.42452e-07	1.2372e-05	312	72	71	1	BP
GTPase binding	GO:0051020	7.6729e-06	0.000296874	333	72	68	4	MF
regulation of cell projection organization	GO:0031344	4.08482e-11	1.47577e-09	247	71	69	2	BP
positive regulation of apoptotic process	GO:0043065	7.96319e-09	2.09669e-07	276	71	68	3	BP
regulation of response to external stimulus	GO:0032101	3.62801e-05	0.000468907	342	71	64	7	BP
regulation of plasma membrane bounded cell projection organization	GO:0120035	7.51732e-11	2.61528e-09	245	70	68	2	BP
cell cycle checkpoint	GO:0000075	1.9787e-05	0.00027378	330	70	67	3	BP
regulation of defense response	GO:0031347	7.17107e-05	0.000851464	343	70	50	20	BP
microtubule-based movement	GO:0007018	0.000957206	0.00772896	374	70	55	15	BP
cellular response to oxygen-containing compound	GO:1901701	0.00158094	0.0117548	381	70	63	7	BP
catalytic step 2 spliceosome	GO:0071013	7.51732e-11	2.93175e-09	245	70	70	0	CC
locomotory behavior	GO:0007626	1.10325e-14	5.65266e-13	203	69	67	2	BP
negative regulation of protein modification process	GO:0031400	9.59447e-05	0.00110057	340	69	67	2	BP
spermatogenesis	GO:0007283	0.000115345	0.00128475	342	69	57	12	BP
male gamete generation	GO:0048232	0.000180513	0.00191957	347	69	57	12	BP
regulation of neurotransmitter levels	GO:0001505	0.00792294	0.0432132	400	69	56	13	BP
sequence-specific double-stranded DNA binding	GO:1990837	0.00141771	0.0253097	373	69	64	5	MF
regulation of cellular component movement	GO:0051270	1.1842e-06	2.17635e-05	294	68	66	2	BP
regulation of DNA metabolic process	GO:0051052	0.000308301	0.00301315	347	68	62	6	BP
RNA polymerase II transcription factor activity, sequence-specific DNA binding	GO:0000981	0.00157088	0.0273431	368	68	67	1	MF
ameboidal-type cell migration	GO:0001667	1.48222e-16	8.70187e-15	180	67	66	1	BP
protein acylation	GO:0043543	4.18271e-09	1.14807e-07	251	67	63	4	BP
establishment or maintenance of cell polarity	GO:0007163	0.000517592	0.0046353	347	67	66	1	BP
chromosomal region	GO:0098687	2.08691e-10	7.64569e-09	235	67	64	3	CC
protein tyrosine kinase activity	GO:0004713	3.98305e-11	6.71128e-09	227	67	65	2	MF
appendage morphogenesis	GO:0035107	5.16016e-24	5.52202e-22	135	66	66	0	BP
glycerophospholipid biosynthetic process	GO:0046474	3.02287e-06	5.0405e-05	290	66	57	9	BP
regulation of mRNA metabolic process	GO:1903311	0.000131229	0.00142781	325	66	58	8	BP
cell morphogenesis	GO:0000902	0.00489468	0.0299202	372	66	56	10	BP
anchoring junction	GO:0070161	7.36044e-09	2.02245e-07	249	66	63	3	CC
transferase complex, transferring phosphorus-containing groups	GO:0061695	0.000413604	0.00406542	338	66	62	4	CC
nuclear membrane	GO:0031965	0.00589008	0.0387017	375	66	59	7	CC
receptor binding	GO:0005102	9.89013e-05	0.00267418	322	66	62	4	MF
adherens junction	GO:0005912	7.68831e-09	2.06559e-07	244	65	62	3	CC
organic anion transport	GO:0015711	0.00560841	0.0329948	361	64	52	12	BP
cellular response to endogenous stimulus	GO:0071495	0.000101016	0.00115404	304	63	59	4	BP
regulation of chromosome organization	GO:0033044	0.0015826	0.0117568	336	63	58	5	BP
negative regulation of mitotic cell cycle	GO:0045930	0.00262449	0.0180093	343	63	60	3	BP
cation channel activity	GO:0005261	1.67907e-10	2.5979e-08	214	63	60	3	MF
cognition	GO:0050890	3.70221e-13	1.64729e-11	184	62	61	1	BP
modification of morphology or physiology of other organism	GO:0035821	0.00498318	0.0304392	346	62	55	7	BP
synaptic membrane	GO:0097060	9.78042e-19	1.47807e-16	146	62	62	0	CC
secretory vesicle	GO:0099503	1.47422e-08	3.79221e-07	232	62	55	7	CC
transcription coactivator activity	GO:0003713	1.27873e-07	9.37174e-06	245	62	59	3	MF
gated channel activity	GO:0022836	9.18484e-05	0.00253265	297	62	58	4	MF
mechanosensitive ion channel activity	GO:0008381	9.18484e-05	0.00253265	297	62	58	4	MF
sensory organ development	GO:0007423	1.20297e-27	1.81606e-25	105	61	61	0	BP
protein acetylation	GO:0006473	1.07143e-08	2.76154e-07	225	61	57	4	BP
cell activation	GO:0001775	1.26121e-06	2.30287e-05	255	61	58	3	BP
regulation of cell motility	GO:2000145	4.19536e-06	6.68866e-05	264	61	59	2	BP
ion gated channel activity	GO:0022839	3.18948e-05	0.0010094	281	61	57	4	MF
tube development	GO:0035295	1.48738e-12	6.22489e-11	180	60	59	1	BP
regulation of small GTPase mediated signal transduction	GO:0051056	7.73333e-07	1.46916e-05	246	60	55	5	BP
negative regulation of intracellular signal transduction	GO:1902532	5.21561e-06	8.06083e-05	260	60	55	5	BP
regulation of cell adhesion	GO:0030155	4.39199e-05	0.00055667	278	60	59	1	BP
negative regulation of cell cycle process	GO:0010948	0.00649767	0.0377016	337	60	56	4	BP
apical plasma membrane	GO:0016324	8.93419e-07	1.66176e-05	247	60	59	1	CC
epithelial cell migration	GO:0010631	1.10278e-16	6.70711e-15	146	59	59	0	BP
spindle organization	GO:0007051	1.53582e-07	3.26226e-06	230	59	59	0	BP
endosomal transport	GO:0016197	3.89208e-05	0.000499296	271	59	55	4	BP
methylation	GO:0032259	0.000395122	0.00372808	294	59	57	2	BP
regulation of protein catabolic process	GO:0042176	0.00485621	0.029728	326	59	55	4	BP
axis specification	GO:0009798	3.33131e-21	2.90339e-19	119	58	57	1	BP
regulation of cell migration	GO:0030334	8.0608e-06	0.000121472	252	58	56	2	BP
cell-cell adhesion	GO:0098609	2.72294e-05	0.000361945	262	58	56	2	BP
chromatin remodeling	GO:0006338	0.000626883	0.0053532	293	58	53	5	BP
lysosomal membrane	GO:0005765	2.45162e-08	6.17502e-07	214	58	58	0	CC
cell body	GO:0044297	2.42281e-05	0.000327321	261	58	54	4	CC
acetyltransferase activity	GO:0016407	0.00104372	0.0193784	299	58	50	8	MF
learning or memory	GO:0007611	4.04056e-12	1.61421e-10	170	57	56	1	BP
peptidyl-lysine acetylation	GO:0018394	1.96785e-11	7.39385e-10	176	57	54	3	BP
cell cycle phase transition	GO:0044770	1.00211e-05	0.000148062	248	57	55	2	BP
positive regulation of GTPase activity	GO:0043547	0.000445434	0.00410207	283	57	55	2	BP
macromolecule methylation	GO:0043414	0.000487969	0.00444536	284	57	55	2	BP
synapse	GO:0045202	3.69029e-09	1.11539e-07	199	57	54	3	CC
neuronal cell body	GO:0043025	1.49972e-06	2.62777e-05	234	57	53	4	CC
guanyl-nucleotide exchange factor activity	GO:0005085	1.99779e-06	0.000101161	236	57	55	2	MF
regulation of neuron projection development	GO:0010975	3.00825e-09	8.59182e-08	193	56	55	1	BP
internal protein amino acid acetylation	GO:0006475	3.69794e-09	1.04556e-07	194	56	53	3	BP
protein autophosphorylation	GO:0046777	2.04822e-05	0.000282936	248	56	40	16	BP
tubulin binding	GO:0015631	8.91879e-07	4.96776e-05	225	56	48	8	MF
phosphatidylinositol binding	GO:0035091	4.17195e-05	0.00124934	254	56	53	3	MF
circadian rhythm	GO:0007623	1.65116e-15	8.94802e-14	137	55	46	9	BP
internal peptidyl-lysine acetylation	GO:0018393	1.24516e-10	4.17722e-09	174	55	52	3	BP
cell junction organization	GO:0034330	8.35444e-09	2.18664e-07	193	55	55	0	BP
positive regulation of proteolysis	GO:0045862	3.57765e-06	5.78307e-05	229	55	55	0	BP
protein homooligomerization	GO:0051260	3.23407e-05	0.000423889	246	55	53	2	BP
postsynaptic membrane	GO:0045211	1.65116e-15	1.53558e-13	137	55	55	0	CC
membrane region	GO:0098589	3.64144e-05	0.000463421	247	55	52	3	CC
transcription factor binding	GO:0008134	1.26384e-09	1.67609e-07	184	55	52	3	MF
microtubule cytoskeleton organization involved in mitosis	GO:1902850	4.8267e-08	1.14299e-06	197	54	52	2	BP
regulation of RNA splicing	GO:0043484	2.17444e-06	3.7212e-05	220	54	50	4	BP
cell fate commitment	GO:0045165	1.67221e-15	9.00436e-14	129	53	53	0	BP
muscle structure development	GO:0061061	6.39063e-11	2.26052e-09	162	53	51	2	BP
histone acetylation	GO:0016573	4.68743e-10	1.45156e-08	170	53	51	2	BP
protein polyubiquitination	GO:0000209	2.71348e-06	4.57879e-05	216	53	52	1	BP
response to decreased oxygen levels	GO:0036293	4.41482e-05	0.000557891	237	53	52	1	BP
positive regulation of catabolic process	GO:0009896	4.41482e-05	0.000557891	237	53	53	0	BP
biological phase	GO:0044848	6.28322e-05	0.000758834	240	53	50	3	BP
response to oxygen levels	GO:0070482	0.000123401	0.00136192	246	53	52	1	BP
phagocytosis, engulfment	GO:0006911	3.42898e-14	1.7153e-12	133	52	51	1	BP
plasma membrane invagination	GO:0099024	9.93419e-13	4.2416e-11	143	52	51	1	BP
membrane invagination	GO:0010324	1.85301e-12	7.53142e-11	145	52	51	1	BP
positive regulation of nervous system development	GO:0051962	3.36234e-11	1.24128e-09	155	52	51	1	BP
synapse organization	GO:0050808	2.26776e-09	6.52097e-08	172	52	52	0	BP
regulation of secretion	GO:0051046	3.69014e-07	7.36705e-06	198	52	50	2	BP
response to hypoxia	GO:0001666	3.37021e-05	0.000439688	229	52	51	1	BP
mitotic cell cycle phase transition	GO:0044772	7.78116e-05	0.000921316	236	52	51	1	BP
cell fate determination	GO:0001709	2.09242e-13	9.71942e-12	134	51	51	0	BP
cell-cell junction organization	GO:0045216	1.14837e-10	3.86784e-09	155	51	51	0	BP
modulation of chemical synaptic transmission	GO:0050804	1.49195e-10	4.92692e-09	156	51	47	4	BP
regulation of trans-synaptic signaling	GO:0099177	1.49195e-10	4.92692e-09	156	51	47	4	BP
regulation of Wnt signaling pathway	GO:0030111	1.93237e-10	6.23522e-09	157	51	49	2	BP
nervous system development	GO:0007399	7.60192e-08	1.73694e-06	184	51	48	3	BP
phosphatidylinositol metabolic process	GO:0046488	1.98619e-06	3.46927e-05	203	51	44	7	BP
regulation of cellular protein localization	GO:1903827	4.89357e-06	7.61883e-05	209	51	48	3	BP
regulation of DNA binding transcription factor activity	GO:0051090	6.79158e-05	0.000814412	229	51	49	2	BP
cell cycle phase	GO:0022403	6.79158e-05	0.000814412	229	51	48	3	BP
positive regulation of cell cycle	GO:0045787	0.00353687	0.0227037	270	51	45	6	BP
gene silencing	GO:0016458	0.00787116	0.0429863	281	51	48	3	BP
acetyltransferase complex	GO:1902493	5.27826e-10	1.67932e-08	161	51	48	3	CC
protein acetyltransferase complex	GO:0031248	5.27826e-10	1.67932e-08	161	51	48	3	CC
Notch signaling pathway	GO:0007219	1.09857e-13	5.30705e-12	128	50	48	2	BP
epithelium development	GO:0060429	8.05464e-10	2.44942e-08	158	50	50	0	BP
female gamete generation	GO:0007292	4.17925e-09	1.14807e-07	165	50	46	4	BP
regulation of mRNA processing	GO:0050684	3.53005e-08	8.50229e-07	175	50	46	4	BP
cell projection assembly	GO:0030031	2.12127e-06	3.64244e-05	198	50	47	3	BP
response to peptide	GO:1901652	4.59919e-05	0.000580322	220	50	47	3	BP
cell recognition	GO:0008037	0.000477638	0.00435593	241	50	42	8	BP
negative regulation of growth	GO:0045926	0.000934991	0.00756403	248	50	50	0	BP
histone acetyltransferase complex	GO:0000123	1.75515e-10	6.63119e-09	152	50	47	3	CC
regulation of cell morphogenesis involved in differentiation	GO:0010769	1.89457e-08	4.73867e-07	167	49	47	2	BP
immune effector process	GO:0002252	1.92798e-06	3.37456e-05	192	49	43	6	BP
response to peptide hormone	GO:0043434	5.04866e-05	0.000633255	215	49	46	3	BP
polyol metabolic process	GO:0019751	0.00319345	0.0210752	256	49	39	10	BP
transport vesicle	GO:0030133	7.90042e-08	1.7672e-06	174	49	48	1	CC
spindle	GO:0005819	0.00294575	0.0215843	255	49	43	6	CC
small GTPase binding	GO:0031267	3.44774e-05	0.00107887	212	49	47	2	MF
imaginal disc-derived appendage morphogenesis	GO:0035114	2.86952e-22	2.72572e-20	82	48	48	0	BP
post-embryonic appendage morphogenesis	GO:0035120	2.86952e-22	2.72572e-20	82	48	48	0	BP
embryonic pattern specification	GO:0009880	2.17048e-19	1.699e-17	92	48	47	1	BP
positive regulation of MAPK cascade	GO:0043410	1.0552e-10	3.56826e-09	141	48	45	3	BP
regulation of secretion by cell	GO:1903530	5.25699e-07	1.01932e-05	179	48	46	2	BP
regulation of Ras protein signal transduction	GO:0046578	5.25699e-07	1.01932e-05	179	48	44	4	BP
negative regulation of phosphorylation	GO:0042326	2.89868e-05	0.0003847	205	48	47	1	BP
regulation of body fluid levels	GO:0050878	4.88031e-05	0.000613961	209	48	46	2	BP
modulation by virus of host morphology or physiology	GO:0019048	0.00278194	0.0189819	248	48	45	3	BP
regulation of lipid metabolic process	GO:0019216	0.00814357	0.0443308	262	48	44	4	BP
Ras GTPase binding	GO:0017016	4.88031e-05	0.0014307	209	48	46	2	MF
oogenesis	GO:0048477	9.32899e-09	2.41924e-07	154	47	43	4	BP
positive regulation of immune response	GO:0050778	1.46658e-08	3.70104e-07	156	47	36	11	BP
plasma membrane bounded cell projection assembly	GO:0120031	4.82679e-06	7.52873e-05	187	47	44	3	BP
regulation of protein modification by small protein conjugation or removal	GO:1903320	0.000180218	0.00191884	214	47	44	3	BP
detection of stimulus	GO:0051606	0.000534276	0.00475449	224	47	34	13	BP
heart development	GO:0007507	1.04344e-10	3.54266e-09	132	46	45	1	BP
adult behavior	GO:0030534	1.85827e-10	6.01908e-09	134	46	45	1	BP
positive regulation of cellular catabolic process	GO:0031331	0.00031271	0.00304218	213	46	46	0	BP
negative regulation of mitotic cell cycle phase transition	GO:1901991	0.00267693	0.0183393	235	46	45	1	BP
negative regulation of cell cycle phase transition	GO:1901988	0.00267693	0.0183393	235	46	45	1	BP
structural constituent of cuticle	GO:0042302	6.79018e-07	4.02355e-05	170	46	46	0	MF
positive regulation of cell development	GO:0010720	1.46696e-09	4.30615e-08	137	45	44	1	BP
leukocyte activation	GO:0045321	2.46355e-09	7.05996e-08	139	45	45	0	BP
reproductive behavior	GO:0019098	2.72e-07	5.52762e-06	160	45	44	1	BP
negative regulation of nervous system development	GO:0051961	1.20865e-06	2.21647e-05	168	45	43	2	BP
tRNA processing	GO:0008033	0.00530331	0.0313905	237	45	43	2	BP
dendrite	GO:0030425	8.03936e-08	1.7672e-06	154	45	40	5	CC
transporter complex	GO:1990351	3.98045e-06	6.59227e-05	175	45	44	1	CC
positive regulation of neurogenesis	GO:0050769	1.34086e-10	4.48048e-09	124	44	43	1	BP
in utero embryonic development	GO:0001701	9.84934e-08	2.19122e-06	150	44	43	1	BP
chordate embryonic development	GO:0043009	5.99909e-07	1.16056e-05	159	44	43	1	BP
regulation of nucleocytoplasmic transport	GO:0046822	5.36719e-05	0.000666448	187	44	41	3	BP
cellular response to hormone stimulus	GO:0032870	0.000117233	0.00130406	193	44	41	3	BP
regulation of protein ubiquitination	GO:0031396	0.000305782	0.00299199	201	44	41	3	BP
mitotic cell cycle checkpoint	GO:0007093	0.00255466	0.0175872	222	44	42	2	BP
early endosome	GO:0005769	6.23706e-09	1.83917e-07	138	44	43	1	CC
microtubule binding	GO:0008017	6.13753e-05	0.00174419	188	44	39	5	MF
transmembrane receptor protein serine/threonine kinase signaling pathway	GO:0007178	3.68828e-16	2.10681e-14	88	43	41	2	BP
dendrite morphogenesis	GO:0048813	6.24004e-16	3.4936e-14	89	43	42	1	BP
positive regulation of protein serine/threonine kinase activity	GO:0071902	5.76193e-09	1.56126e-07	133	43	39	4	BP
regulation of mRNA splicing, via spliceosome	GO:0048024	1.30262e-06	2.36825e-05	158	43	40	3	BP
mitotic spindle organization	GO:0007052	2.66434e-06	4.5139e-05	162	43	43	0	BP
negative regulation of cell development	GO:0010721	1.0053e-05	0.000148062	170	43	41	2	BP
negative regulation of transport	GO:0051051	2.16144e-05	0.000295677	175	43	39	4	BP
liposaccharide metabolic process	GO:1903509	0.00021103	0.0021917	192	43	38	5	BP
fatty acid derivative metabolic process	GO:1901568	0.000731061	0.00608906	203	43	37	6	BP
protein methyltransferase activity	GO:0008276	0.000128698	0.00331873	188	43	42	1	MF
N-acyltransferase activity	GO:0016410	0.000731061	0.0142378	203	43	39	4	MF
cell-cell signaling involved in cell fate commitment	GO:0045168	4.19997e-14	2.08862e-12	94	42	40	2	BP
cell junction assembly	GO:0034329	1.34428e-06	2.43874e-05	153	42	42	0	BP
regulation of MAP kinase activity	GO:0043405	0.000295573	0.00291572	189	42	39	3	BP
negative regulation of transferase activity	GO:0051348	0.000373596	0.00356879	191	42	42	0	BP
anterior/posterior pattern specification	GO:0009952	1.74405e-11	6.61175e-10	105	41	41	0	BP
brain development	GO:0007420	1.14038e-06	2.10039e-05	147	41	38	3	BP
DNA integrity checkpoint	GO:0031570	0.000104401	0.00117212	175	41	40	1	BP
negative regulation of protein phosphorylation	GO:0001933	0.000463491	0.00424064	187	41	40	1	BP
regulation of cellular protein catabolic process	GO:1903362	0.000519598	0.00464834	188	41	38	3	BP
vesicle organization	GO:0016050	0.000650208	0.00550236	190	41	37	4	BP
extracellular structure organization	GO:0043062	0.00591058	0.034556	213	41	40	1	BP
occluding junction	GO:0070160	5.78966e-12	2.59248e-10	102	41	41	0	CC
G-protein coupled receptor activity	GO:0004930	2.41631e-06	0.000114058	151	41	40	1	MF
presynaptic process involved in chemical synaptic transmission	GO:0099531	3.24454e-13	1.45129e-11	91	40	39	1	BP
neuron differentiation	GO:0030182	5.31327e-11	1.89529e-09	104	40	38	2	BP
muscle organ development	GO:0007517	3.15691e-09	8.98604e-08	117	40	38	2	BP
epithelial cell differentiation	GO:0030855	3.60501e-06	5.81618e-05	148	40	40	0	BP
glycolipid metabolic process	GO:0006664	0.000359642	0.00345109	179	40	37	3	BP
DNA conformation change	GO:0071103	0.0071499	0.0404316	209	40	37	3	BP
transmembrane transporter complex	GO:1902495	7.29899e-06	0.000116111	152	40	39	1	CC
kinetochore	GO:0000776	3.64028e-05	0.000463421	162	40	34	6	CC
mechanosensitive cation channel activity	GO:0140135	5.17256e-07	3.17308e-05	138	40	38	2	MF
N-acetyltransferase activity	GO:0008080	1.67413e-05	0.000568591	157	40	36	4	MF
exonuclease activity	GO:0004527	0.000130365	0.00333088	171	40	37	3	MF
dorsal/ventral pattern formation	GO:0009953	5.54101e-15	2.87384e-13	79	39	39	0	BP
lateral inhibition	GO:0046331	1.59542e-14	8.12513e-13	81	39	39	0	BP
neuron development	GO:0048666	3.90942e-11	1.43075e-09	99	39	39	0	BP
anterograde trans-synaptic signaling	GO:0098916	3.10084e-06	5.1001e-05	142	39	38	1	BP
synaptic signaling	GO:0099536	3.10084e-06	5.1001e-05	142	39	38	1	BP
trans-synaptic signaling	GO:0099537	3.10084e-06	5.1001e-05	142	39	38	1	BP
chemical synaptic transmission	GO:0007268	3.10084e-06	5.1001e-05	142	39	38	1	BP
gland development	GO:0048732	5.28753e-05	0.000658333	159	39	39	0	BP
cell morphogenesis involved in differentiation	GO:0000904	0.000310077	0.00302701	172	39	33	6	BP
regulation of proteolysis involved in cellular protein catabolic process	GO:1903050	0.00137255	0.0105104	185	39	36	3	BP
DNA-templated transcription, initiation	GO:0006352	0.00152319	0.0113945	186	39	36	3	BP
protein processing	GO:0016485	0.00797013	0.0434426	204	39	36	3	BP
methyltransferase complex	GO:0034708	6.39916e-09	1.84204e-07	115	39	38	1	CC
axon	GO:0030424	2.87475e-05	0.000377779	155	39	38	1	CC
ciliary part	GO:0044441	0.00251225	0.0190701	191	39	38	1	CC
imaginal disc pattern formation	GO:0007447	3.2419e-21	2.88495e-19	56	38	38	0	BP
stem cell population maintenance	GO:0019827	1.29357e-07	2.81128e-06	122	38	38	0	BP
maintenance of cell number	GO:0098727	1.29357e-07	2.81128e-06	122	38	38	0	BP
positive regulation of locomotion	GO:0040017	0.000117805	0.00130699	159	38	38	0	BP
regulation of system process	GO:0044057	0.000386383	0.00365787	168	38	32	6	BP
double-strand break repair	GO:0006302	0.000789511	0.00651809	174	38	35	3	BP
signal transduction by protein phosphorylation	GO:0023014	0.000989232	0.0079345	176	38	33	5	BP
organophosphate catabolic process	GO:0046434	0.00123199	0.00962594	178	38	35	3	BP
angiogenesis	GO:0001525	0.00338892	0.0218114	188	38	36	2	BP
memory	GO:0007613	5.43311e-12	2.14633e-10	86	37	37	0	BP
neurotransmitter transport	GO:0006836	1.37151e-09	4.03998e-08	101	37	35	2	BP
hematopoietic or lymphoid organ development	GO:0048534	2.60051e-08	6.37237e-07	111	37	36	1	BP
regulation of stress-activated MAPK cascade	GO:0032872	2.67426e-06	4.52165e-05	131	37	34	3	BP
regulation of stress-activated protein kinase signaling cascade	GO:0070302	3.25489e-06	5.31214e-05	132	37	34	3	BP
negative regulation of neurogenesis	GO:0050768	0.000127988	0.00139976	154	37	35	2	BP
negative regulation of hydrolase activity	GO:0051346	0.00097978	0.00786616	170	37	35	2	BP
histone methyltransferase complex	GO:0035097	2.57347e-09	7.97776e-08	103	37	36	1	CC
transcription factor activity, RNA polymerase II transcription factor binding	GO:0001076	4.72645e-09	4.87525e-07	105	37	37	0	MF
transcription corepressor activity	GO:0003714	3.39998e-08	2.70541e-06	112	37	36	1	MF
inorganic anion transmembrane transporter activity	GO:0015103	0.000691977	0.0137654	167	37	35	2	MF
carbohydrate transmembrane transporter activity	GO:0015144	0.00109669	0.0202271	171	37	33	4	MF
imaginal disc-derived wing morphogenesis	GO:0007476	1.92937e-15	1.02584e-13	67	36	36	0	BP
lymphocyte activation	GO:0046649	8.79099e-08	1.97133e-06	111	36	36	0	BP
sensory perception of light stimulus	GO:0050953	1.13446e-07	2.48465e-06	112	36	36	0	BP
regulation of transmembrane receptor protein serine/threonine kinase signaling pathway	GO:0090092	1.45793e-07	3.12826e-06	113	36	34	2	BP
positive regulation of defense response	GO:0031349	3.30617e-06	5.38543e-05	127	36	26	10	BP
regulation of dephosphorylation	GO:0035303	5.9336e-06	9.12049e-05	130	36	35	1	BP
neuron projection development	GO:0031175	1.48538e-05	0.000211404	135	36	35	1	BP
DNA damage checkpoint	GO:0000077	2.95044e-05	0.000389127	139	36	35	1	BP
response to steroid hormone	GO:0048545	8.93291e-05	0.00103735	146	36	34	2	BP
nuclear transcription factor complex	GO:0044798	0.000860634	0.00756356	163	36	34	2	CC
eye development	GO:0001654	6.93616e-17	4.28017e-15	59	35	35	0	BP
activation of protein kinase activity	GO:0032147	3.5249e-08	8.50229e-07	103	35	33	2	BP
regulation of JNK cascade	GO:0046328	2.23278e-07	4.60389e-06	110	35	34	1	BP
visual perception	GO:0007601	2.23278e-07	4.60389e-06	110	35	35	0	BP
regulation of neuron death	GO:1901214	0.000230816	0.00237676	147	35	33	2	BP
regulation of protein import	GO:1904589	0.000452138	0.00415475	152	35	33	2	BP
regulation of protein import into nucleus	GO:0042306	0.000452138	0.00415475	152	35	33	2	BP
regulation of protein localization to nucleus	GO:1900180	0.000583669	0.00516144	154	35	33	2	BP
regulation of homeostatic process	GO:0032844	0.000844316	0.00692323	157	35	34	1	BP
transcriptional repressor complex	GO:0017053	2.64955e-11	1.10459e-09	82	35	34	1	CC
cell-substrate junction	GO:0030055	0.00350846	0.0246612	170	35	33	2	CC
wing disc pattern formation	GO:0035222	1.52455e-20	1.26359e-18	47	34	34	0	BP
regulation of Notch signaling pathway	GO:0008593	5.4823e-13	2.41392e-11	70	34	34	0	BP
ovarian follicle cell migration	GO:0007297	9.20727e-13	3.97134e-11	71	34	34	0	BP
regulation of ossification	GO:0030278	1.02717e-11	3.98333e-10	76	34	30	4	BP
mating behavior	GO:0007617	8.81771e-11	3.01801e-09	81	34	34	0	BP
peripheral nervous system development	GO:0007422	8.81771e-11	3.01801e-09	81	34	34	0	BP
epithelial tube morphogenesis	GO:0060562	1.95544e-10	6.28565e-09	83	34	33	1	BP
regulation of synapse organization	GO:0050807	4.19637e-10	1.30427e-08	85	34	34	0	BP
regulation of alternative mRNA splicing, via spliceosome	GO:0000381	4.82259e-09	1.31517e-07	92	34	32	2	BP
cell-cell junction assembly	GO:0007043	7.13458e-08	1.64348e-06	101	34	34	0	BP
regulation of tube architecture, open tracheal system	GO:0035152	1.59474e-07	3.37893e-06	104	34	34	0	BP
regulation of axonogenesis	GO:0050770	2.66395e-07	5.4404e-06	106	34	33	1	BP
regulation of cellular response to growth factor stimulus	GO:0090287	1.12142e-06	2.06998e-05	112	34	33	1	BP
cell cycle arrest	GO:0007050	1.75456e-06	3.09021e-05	114	34	34	0	BP
regulation of response to DNA damage stimulus	GO:2001020	4.11302e-06	6.57306e-05	118	34	30	4	BP
regulation of hemopoiesis	GO:1903706	9.13612e-06	0.000136702	122	34	34	0	BP
cell-cell adhesion via plasma-membrane adhesion molecules	GO:0098742	1.33618e-05	0.000191459	124	34	33	1	BP
regulation of endopeptidase activity	GO:0052548	0.00021781	0.00225381	141	34	33	1	BP
positive regulation of establishment of protein localization	GO:1904951	0.00021781	0.00225381	141	34	30	4	BP
regulation of peptidase activity	GO:0052547	0.000288984	0.0028574	143	34	33	1	BP
regulation of membrane potential	GO:0042391	0.000434704	0.00404339	146	34	33	1	BP
protein modification by small protein removal	GO:0070646	0.0069315	0.0400713	171	34	33	1	BP
protein alkylation	GO:0008213	0.00905545	0.0475495	174	34	33	1	BP
protein methylation	GO:0006479	0.00905545	0.0475495	174	34	33	1	BP
ion channel complex	GO:0034702	5.56714e-07	1.10339e-05	109	34	33	1	CC
vesicle-mediated transport in synapse	GO:0099003	1.44984e-11	5.54612e-10	73	33	32	1	BP
cytoskeleton-dependent intracellular transport	GO:0030705	3.75903e-09	1.05929e-07	87	33	31	2	BP
axonogenesis	GO:0007409	1.39279e-08	3.53593e-07	91	33	32	1	BP
phosphatidylinositol biosynthetic process	GO:0006661	5.06726e-06	7.8459e-05	114	33	31	2	BP
positive regulation of protein transport	GO:0051222	0.000361922	0.00346904	139	33	30	3	BP
regulation of tube size	GO:0035150	0.000475794	0.0043438	141	33	32	1	BP
regulation of binding	GO:0051098	0.00102889	0.00816255	147	33	29	4	BP
positive regulation of protein catabolic process	GO:0045732	0.00130992	0.0100491	149	33	33	0	BP
regulation of innate immune response	GO:0045088	0.00435864	0.0271325	160	33	23	10	BP
polytene chromosome	GO:0005700	4.21302e-13	2.68081e-11	66	33	32	1	CC
exocytic vesicle	GO:0070382	2.07326e-12	1.1936e-10	69	33	32	1	CC
spindle pole	GO:0000922	8.51917e-07	1.60932e-05	106	33	32	1	CC
transport vesicle membrane	GO:0030658	0.000361922	0.00370817	139	33	31	2	CC
membrane microdomain	GO:0098857	0.000543803	0.00513639	142	33	31	2	CC
membrane raft	GO:0045121	0.000543803	0.00513639	142	33	31	2	CC
cell-substrate adherens junction	GO:0005924	0.00481442	0.0323368	161	33	31	2	CC
transmembrane receptor protein kinase activity	GO:0019199	5.241e-07	3.17308e-05	104	33	27	6	MF
Ras guanyl-nucleotide exchange factor activity	GO:0005088	1.37443e-05	0.000484529	119	33	33	0	MF
protein tyrosine phosphatase activity	GO:0004725	0.000706002	0.0139448	144	33	33	0	MF
RNA helicase activity	GO:0003724	0.00102889	0.0192312	147	33	28	5	MF
dorsal/ventral axis specification	GO:0009950	1.68775e-13	7.92679e-12	61	32	32	0	BP
imaginal disc development	GO:0007444	5.68543e-09	1.54549e-07	84	32	32	0	BP
transport along microtubule	GO:0010970	7.98596e-09	2.09669e-07	85	32	30	2	BP
microtubule-based transport	GO:0099111	7.98596e-09	2.09669e-07	85	32	30	2	BP
response to corticosteroid	GO:0031960	1.40515e-05	0.00020066	114	32	30	2	BP
protein lipidation	GO:0006497	2.99985e-05	0.000395027	118	32	31	1	BP
alcohol catabolic process	GO:0046164	0.0025784	0.0177362	149	32	25	7	BP
cellular hormone metabolic process	GO:0034754	0.00485985	0.0297288	155	32	28	4	BP
cholesterol metabolic process	GO:0008203	0.00788313	0.0430239	160	32	32	0	BP
synaptic vesicle	GO:0008021	4.66961e-12	2.29672e-10	67	32	31	1	CC
cilium	GO:0005929	0.000220289	0.00239937	130	32	27	5	CC
RNA polymerase II transcription factor complex	GO:0090575	0.00144859	0.0119179	144	32	30	2	CC
histone methyltransferase activity	GO:0042054	0.00100187	0.0188528	141	32	31	1	MF
periodic partitioning	GO:0007365	2.83219e-19	2.19664e-17	42	31	31	0	BP
vesicle localization	GO:0051648	2.72124e-10	8.64863e-09	72	31	30	1	BP
stem cell division	GO:0017145	2.72124e-10	8.64863e-09	72	31	30	1	BP
regulation of G-protein coupled receptor protein signaling pathway	GO:0008277	9.60823e-07	1.79708e-05	97	31	25	6	BP
MAPK cascade	GO:0000165	0.000203526	0.00211637	124	31	29	2	BP
neuron recognition	GO:0008038	0.000371356	0.00355141	128	31	31	0	BP
inflammatory response	GO:0006954	0.00228317	0.0160315	142	31	26	5	BP
detection of abiotic stimulus	GO:0009582	0.00880639	0.046589	155	31	22	9	BP
cell projection membrane	GO:0031253	0.000371356	0.00377285	128	31	30	1	CC
humoral immune response	GO:0006959	6.78019e-08	1.57472e-06	83	30	30	0	BP
positive regulation of cell projection organization	GO:0031346	1.88909e-06	3.31335e-05	95	30	28	2	BP
positive regulation of MAP kinase activity	GO:0043406	3.05698e-06	5.07734e-05	97	30	28	2	BP
morphogenesis of a branching structure	GO:0001763	2.62983e-05	0.000350671	107	30	29	1	BP
response to glucocorticoid	GO:0051384	3.86437e-05	0.000496495	109	30	28	2	BP
cilium assembly	GO:0060271	5.60164e-05	0.000689319	111	30	29	1	BP
cilium organization	GO:0044782	6.71112e-05	0.000807053	112	30	29	1	BP
coagulation	GO:0050817	0.000465917	0.00425823	124	30	28	2	BP
positive regulation of protein modification by small protein conjugation or removal	GO:1903322	0.00106632	0.00843277	130	30	29	1	BP
positive regulation of cell adhesion	GO:0045785	0.0022516	0.0158493	136	30	30	0	BP
regulation of neuron apoptotic process	GO:0043523	0.00253193	0.0174591	137	30	28	2	BP
cytosolic transport	GO:0016482	0.00284154	0.0193729	138	30	28	2	BP
hemostasis	GO:0007599	0.00318285	0.0210711	139	30	28	2	BP
divalent inorganic cation transport	GO:0072511	0.00895712	0.0472092	149	30	27	3	BP
ligand-gated ion channel activity	GO:0015276	1.47454e-06	7.60482e-05	94	30	29	1	MF
ligand-gated channel activity	GO:0022834	1.47454e-06	7.60482e-05	94	30	29	1	MF
signal transducer activity, downstream of receptor	GO:0005057	0.00284154	0.043965	138	30	26	4	MF
regulation of osteoblast differentiation	GO:0045667	1.88819e-11	7.12622e-10	59	29	25	4	BP
establishment of vesicle localization	GO:0051650	2.01427e-09	5.83172e-08	69	29	28	1	BP
regulation of organ morphogenesis	GO:2000027	7.99994e-07	1.5164e-05	87	29	28	1	BP
regulation of phosphatase activity	GO:0010921	4.68248e-06	7.35794e-05	94	29	28	1	BP
homophilic cell adhesion via plasma membrane adhesion molecules	GO:0007156	5.80855e-05	0.000711673	106	29	28	1	BP
lipid homeostasis	GO:0055088	6.99038e-05	0.000836859	107	29	27	2	BP
response to ionizing radiation	GO:0010212	0.000100226	0.00114657	109	29	29	0	BP
regulation of epithelial cell proliferation	GO:0050678	0.000233374	0.00240017	114	29	29	0	BP
negative regulation of neuron differentiation	GO:0045665	0.000435265	0.00404339	118	29	28	1	BP
glycolipid biosynthetic process	GO:0009247	0.000505192	0.00458232	119	29	26	3	BP
regulation of peptide secretion	GO:0002791	0.000777682	0.0064393	122	29	27	2	BP
apoptotic signaling pathway	GO:0097190	0.00151981	0.0113804	127	29	27	2	BP
response to insulin	GO:0032868	0.00151981	0.0113804	127	29	27	2	BP
organelle fission	GO:0048285	0.00195526	0.0142498	129	29	21	8	BP
negative regulation of kinase activity	GO:0033673	0.00315405	0.0208968	133	29	29	0	BP
precatalytic spliceosome	GO:0071011	3.90135e-08	9.43168e-07	77	29	29	0	CC
early endosome membrane	GO:0031901	1.43489e-05	0.000219531	99	29	27	2	CC
basolateral plasma membrane	GO:0016323	0.00441937	0.0300169	136	29	28	1	CC
glucuronosyltransferase activity	GO:0015020	9.51573e-09	8.28166e-07	73	29	28	1	MF
RNA polymerase II transcription cofactor activity	GO:0001104	1.91751e-07	1.3025e-05	82	29	29	0	MF
protein heterodimerization activity	GO:0046982	2.58316e-07	1.71288e-05	83	29	29	0	MF
border follicle cell migration	GO:0007298	7.22761e-11	2.52488e-09	58	28	28	0	BP
photoreceptor cell development	GO:0042461	3.20539e-10	1.01492e-08	61	28	28	0	BP
cellularization	GO:0007349	2.05929e-08	5.12036e-07	71	28	28	0	BP
morphogenesis of embryonic epithelium	GO:0016331	5.91972e-08	1.39015e-06	74	28	28	0	BP
positive regulation of neuron differentiation	GO:0045666	7.06901e-07	1.35513e-05	82	28	27	1	BP
regulation of immune effector process	GO:0002697	2.09091e-06	3.63715e-05	86	28	27	1	BP
regulation of cysteine-type endopeptidase activity	GO:2000116	0.000177727	0.0018947	107	28	28	0	BP
positive regulation of cellular component movement	GO:0051272	0.00029289	0.00289263	110	28	28	0	BP
negative regulation of DNA metabolic process	GO:0051053	0.001121	0.00885696	119	28	25	3	BP
negative regulation of proteolysis	GO:0045861	0.00311237	0.0206693	127	28	25	3	BP
recycling endosome	GO:0055037	3.20539e-10	1.1398e-08	61	28	28	0	CC
protein kinase complex	GO:1902911	0.00084777	0.00753643	117	28	27	1	CC
gland morphogenesis	GO:0022612	9.83424e-12	3.83127e-10	51	27	27	0	BP
male mating behavior	GO:0060179	1.80328e-09	5.2388e-08	61	27	27	0	BP
epidermal growth factor receptor signaling pathway	GO:0007173	6.50809e-09	1.74112e-07	64	27	27	0	BP
ERBB signaling pathway	GO:0038127	6.50809e-09	1.74112e-07	64	27	27	0	BP
transforming growth factor beta receptor signaling pathway	GO:0007179	6.50809e-09	1.74112e-07	64	27	27	0	BP
central nervous system development	GO:0007417	6.34659e-08	1.48626e-06	70	27	27	0	BP
chemosensory behavior	GO:0007635	8.97744e-08	2.00251e-06	71	27	26	1	BP
epithelial cell development	GO:0002064	8.15753e-07	1.54281e-05	78	27	27	0	BP
asymmetric cell division	GO:0008356	3.21594e-06	5.25872e-05	83	27	27	0	BP
learning	GO:0007612	6.83121e-06	0.000104244	86	27	27	0	BP
positive regulation of cellular protein localization	GO:1903829	1.73534e-05	0.000242088	90	27	25	2	BP
adult locomotory behavior	GO:0008344	3.32366e-05	0.000434422	93	27	26	1	BP
sodium ion transport	GO:0006814	4.09163e-05	0.000519379	94	27	27	0	BP
signal transduction by p53 class mediator	GO:0072331	5.01602e-05	0.000630096	95	27	25	2	BP
intrinsic apoptotic signaling pathway	GO:0097193	6.12422e-05	0.00074175	96	27	25	2	BP
programmed cell death involved in cell development	GO:0010623	7.44758e-05	0.000883055	97	27	27	0	BP
positive regulation of DNA binding transcription factor activity	GO:0051091	9.02185e-05	0.0010448	98	27	26	1	BP
activation of immune response	GO:0002253	0.000187231	0.00198103	102	27	16	11	BP
regulation of cysteine-type endopeptidase activity involved in apoptotic process	GO:0043281	0.000312165	0.00304037	105	27	27	0	BP
glycosaminoglycan metabolic process	GO:0030203	0.000367755	0.00352095	106	27	24	3	BP
cuticle development	GO:0042335	0.000590254	0.00520877	109	27	27	0	BP
protein ubiquitination involved in ubiquitin-dependent protein catabolic process	GO:0042787	0.000590254	0.00520877	109	27	26	1	BP
histone methylation	GO:0016571	0.000922693	0.00747169	112	27	26	1	BP
negative regulation of developmental growth	GO:0048640	0.00122573	0.00959471	114	27	27	0	BP
cytokine-mediated signaling pathway	GO:0019221	0.00184025	0.0135165	117	27	24	3	BP
positive regulation of protein ubiquitination	GO:0031398	0.00305656	0.0203306	121	27	26	1	BP
apical part of cell	GO:0045177	3.21594e-06	5.4001e-05	83	27	26	1	CC
condensed chromosome kinetochore	GO:0000777	0.000922693	0.00796811	112	27	22	5	CC
peptide N-acetyltransferase activity	GO:0034212	2.16476e-05	0.000709278	91	27	25	2	MF
Rho GTPase binding	GO:0017048	0.00270198	0.0422754	120	27	26	1	MF
rhythmic behavior	GO:0007622	1.59865e-13	7.55028e-12	42	26	25	1	BP
salivary gland morphogenesis	GO:0007435	2.21948e-11	8.30243e-10	49	26	26	0	BP
male courtship behavior	GO:0008049	4.05162e-11	1.47006e-09	50	26	26	0	BP
eye photoreceptor cell development	GO:0042462	1.00341e-09	3.00809e-08	56	26	26	0	BP
axo-dendritic transport	GO:0008088	1.617e-09	4.71385e-08	57	26	24	2	BP
olfactory behavior	GO:0042048	6.22661e-09	1.68178e-07	60	26	25	1	BP
neuron fate commitment	GO:0048663	1.43609e-08	3.63495e-07	62	26	26	0	BP
G2 DNA damage checkpoint	GO:0031572	2.67056e-07	5.4404e-06	70	26	26	0	BP
exocytic process	GO:0140029	3.69485e-07	7.36705e-06	71	26	26	0	BP
signal release	GO:0023061	1.2538e-06	2.29429e-05	75	26	25	1	BP
multi-organism behavior	GO:0051705	4.94906e-06	7.69106e-05	80	26	26	0	BP
microtubule organizing center organization	GO:0031023	6.39413e-06	9.77505e-05	81	26	24	2	BP
hemopoiesis	GO:0030097	6.39413e-06	9.77505e-05	81	26	25	1	BP
positive regulation of cell migration	GO:0030335	0.000331425	0.00320947	100	26	26	0	BP
positive regulation of cell motility	GO:2000147	0.00039195	0.00370228	101	26	26	0	BP
regulation of cell-substrate adhesion	GO:0010810	0.00176712	0.0130238	111	26	25	1	BP
peptidyl-lysine methylation	GO:0018022	0.00382284	0.0240463	117	26	25	1	BP
negative regulation of protein kinase activity	GO:0006469	0.00939246	0.049258	125	26	26	0	BP
bicellular tight junction	GO:0005923	7.24254e-11	2.91874e-09	51	26	26	0	CC
PcG protein complex	GO:0031519	3.69021e-10	1.2393e-08	54	26	25	1	CC
receptor complex	GO:0043235	4.62441e-08	1.07518e-06	65	26	26	0	CC
H4 histone acetyltransferase complex	GO:1902562	6.68965e-08	1.526e-06	66	26	25	1	CC
heterochromatin	GO:0000792	5.05739e-05	0.000630349	90	26	25	1	CC
sulfur compound transmembrane transporter activity	GO:1901682	0.00039195	0.00826955	101	26	25	1	MF
post-embryonic animal organ morphogenesis	GO:0048563	1.66455e-12	6.86445e-11	42	25	25	0	BP
sensory organ morphogenesis	GO:0090596	3.63224e-09	1.03043e-07	55	25	25	0	BP
segmentation	GO:0035282	1.4459e-07	3.11035e-06	64	25	25	0	BP
mesoderm development	GO:0007498	1.4459e-07	3.11035e-06	64	25	25	0	BP
regulation of synaptic plasticity	GO:0048167	7.62077e-06	0.000115459	77	25	21	4	BP
synapse assembly	GO:0007416	9.84166e-06	0.000145712	78	25	25	0	BP
mitotic DNA integrity checkpoint	GO:0044774	0.00035031	0.00336919	95	25	24	1	BP
negative regulation of locomotion	GO:0040013	0.000580671	0.00514031	98	25	23	2	BP
regulation of cell activation	GO:0050865	0.00168294	0.0124694	105	25	25	0	BP
detection of light stimulus	GO:0009583	0.00289731	0.0195123	109	25	17	8	BP
regulation of chromosome separation	GO:1905818	0.00478229	0.0292967	113	25	24	1	BP
regulation of mitotic sister chromatid separation	GO:0010965	0.00478229	0.0292967	113	25	24	1	BP
DNA packaging	GO:0006323	0.00538729	0.0318268	114	25	23	2	BP
regulation of protein secretion	GO:0050708	0.00538729	0.0318268	114	25	23	2	BP
regulation of histone modification	GO:0031056	0.00847733	0.0451848	118	25	22	3	BP
transcription initiation from RNA polymerase II promoter	GO:0006367	0.00847733	0.0451848	118	25	25	0	BP
axon part	GO:0033267	7.76556e-07	1.49025e-05	69	25	24	1	CC
nuclear chromosome	GO:0000228	0.00126103	0.0107365	103	25	25	0	CC
clathrin-coated vesicle	GO:0030136	0.00145893	0.0119179	104	25	25	0	CC
peptide-lysine-N-acetyltransferase activity	GO:0061733	5.86518e-06	0.0002513	76	25	23	2	MF
double-stranded RNA binding	GO:0003725	0.00035031	0.00750472	95	25	20	5	MF
chitin-based cuticle development	GO:0040003	6.02538e-11	2.14028e-09	44	24	24	0	BP
long-term memory	GO:0007616	6.51626e-10	1.98875e-08	48	24	24	0	BP
dorsal closure	GO:0007391	1.28791e-08	3.28943e-07	54	24	24	0	BP
histone H4 acetylation	GO:0043967	4.41833e-07	8.72723e-06	63	24	23	1	BP
regulation of canonical Wnt signaling pathway	GO:0060828	4.41833e-07	8.72723e-06	63	24	23	1	BP
mitotic DNA damage checkpoint	GO:0044773	1.62587e-06	2.88157e-05	67	24	23	1	BP
regulation of Rho protein signal transduction	GO:0035023	5.25158e-06	8.10161e-05	71	24	24	0	BP
neuromuscular junction development	GO:0007528	1.94461e-05	0.000269503	76	24	24	0	BP
cell fate specification	GO:0001708	3.96595e-05	0.000507414	79	24	22	2	BP
branching morphogenesis of an epithelial tube	GO:0048754	9.51901e-05	0.00109637	83	24	24	0	BP
regulation of tube size, open tracheal system	GO:0035151	0.000143226	0.00154838	85	24	24	0	BP
morphogenesis of a branching epithelium	GO:0061138	0.000174491	0.00186727	86	24	24	0	BP
regulation of response to biotic stimulus	GO:0002831	0.000255637	0.00262276	88	24	22	2	BP
regulation of leukocyte activation	GO:0002694	0.000522534	0.0046549	92	24	24	0	BP
sensory perception of mechanical stimulus	GO:0050954	0.000522534	0.0046549	92	24	24	0	BP
positive regulation of lipid metabolic process	GO:0045834	0.00117521	0.00925065	97	24	23	1	BP
regulation of cell-cell adhesion	GO:0022407	0.00319102	0.0210752	104	24	24	0	BP
chromosome condensation	GO:0030261	0.00319102	0.0210752	104	24	22	2	BP
regeneration	GO:0031099	0.00319102	0.0210752	104	24	21	3	BP
negative regulation of Wnt signaling pathway	GO:0030178	0.00413602	0.0258051	106	24	23	1	BP
neuromuscular process	GO:0050905	0.0053043	0.0313905	108	24	23	1	BP
postsynaptic density	GO:0014069	1.03048e-07	2.1857e-06	59	24	24	0	CC
postsynaptic specialization	GO:0099572	1.03048e-07	2.1857e-06	59	24	24	0	CC
transcription elongation factor complex	GO:0008023	1.62587e-06	2.8081e-05	67	24	23	1	CC
histone deacetylase complex	GO:0000118	4.97441e-05	0.000626465	80	24	21	3	CC
serine/threonine protein kinase complex	GO:1902554	0.00183621	0.0144154	100	24	23	1	CC
oligosaccharide transmembrane transporter activity	GO:0015157	2.20476e-06	0.000107724	68	24	23	1	MF
disaccharide transmembrane transporter activity	GO:0015154	2.20476e-06	0.000107724	68	24	23	1	MF
neurotransmitter receptor activity	GO:0030594	3.96136e-06	0.000175117	70	24	23	1	MF
compound eye development	GO:0048749	7.99504e-16	4.44671e-14	29	23	23	0	BP
segment polarity determination	GO:0007367	3.178e-14	1.60879e-12	32	23	23	0	BP
Toll signaling pathway	GO:0008063	3.50508e-11	1.28835e-09	40	23	23	0	BP
positive regulation of Wnt signaling pathway	GO:0030177	1.14741e-08	2.93945e-07	50	23	22	1	BP
organelle transport along microtubule	GO:0072384	6.82721e-08	1.57697e-06	54	23	22	1	BP
signal release from synapse	GO:0099643	6.82721e-08	1.57697e-06	54	23	22	1	BP
pigmentation	GO:0043473	1.0294e-07	2.28414e-06	55	23	23	0	BP
regulation of organ growth	GO:0046620	3.27738e-07	6.58123e-06	58	23	22	1	BP
lysosomal transport	GO:0007041	1.8216e-06	3.20162e-05	63	23	22	1	BP
regulation of dendrite development	GO:0050773	6.1042e-06	9.36568e-05	67	23	23	0	BP
regulation of lipid localization	GO:1905952	3.81572e-05	0.000490991	74	23	23	0	BP
RNA localization	GO:0006403	0.000117659	0.00130699	79	23	23	0	BP
positive regulation of innate immune response	GO:0045089	0.000385021	0.00364906	85	23	13	10	BP
Golgi organization	GO:0007030	0.000656605	0.00553986	88	23	21	2	BP
histone lysine methylation	GO:0034968	0.00172341	0.0127357	94	23	22	1	BP
negative regulation of cellular component movement	GO:0051271	0.00172341	0.0127357	94	23	21	2	BP
positive regulation of chromosome organization	GO:2001252	0.00306422	0.0203655	98	23	21	2	BP
mediator complex	GO:0016592	0.000656605	0.00605981	88	23	22	1	CC
trehalose transmembrane transporter activity	GO:0015574	2.53832e-09	2.94551e-07	47	23	23	0	MF
transmembrane receptor protein tyrosine kinase activity	GO:0004714	2.49557e-06	0.000115836	64	23	23	0	MF
dorsal/ventral pattern formation, imaginal disc	GO:0007450	4.97231e-13	2.20083e-11	32	22	22	0	BP
oocyte axis specification	GO:0007309	1.56745e-10	5.13612e-09	39	22	22	0	BP
establishment or maintenance of epithelial cell apical/basal polarity	GO:0045197	9.68223e-09	2.50317e-07	46	22	22	0	BP
eye morphogenesis	GO:0048592	2.58644e-08	6.35634e-07	48	22	22	0	BP
histone H3 acetylation	GO:0043966	1.51445e-07	3.22499e-06	52	22	21	1	BP
establishment or maintenance of apical/basal cell polarity	GO:0035088	1.43828e-06	2.58706e-05	58	22	22	0	BP
establishment or maintenance of bipolar cell polarity	GO:0061245	9.41292e-06	0.000140347	64	22	22	0	BP
feeding behavior	GO:0007631	1.24945e-05	0.000179336	65	22	21	1	BP
positive regulation of response to external stimulus	GO:0032103	9.34452e-05	0.00107774	73	22	22	0	BP
regulation of DNA repair	GO:0006282	0.000329587	0.00319533	79	22	19	3	BP
regulation of lymphocyte activation	GO:0051249	0.000979354	0.00786616	85	22	22	0	BP
negative regulation of cell motility	GO:2000146	0.000979354	0.00786616	85	22	20	2	BP
regulation of myeloid cell differentiation	GO:0045637	0.000979354	0.00786616	85	22	22	0	BP
GPI anchor metabolic process	GO:0006505	0.00115724	0.00911768	86	22	21	1	BP
sensory perception of sound	GO:0007605	0.00159733	0.0118559	88	22	22	0	BP
spindle assembly	GO:0051225	0.00186628	0.013638	89	22	22	0	BP
nucleus organization	GO:0006997	0.00441941	0.0273512	95	22	19	3	BP
regulation of DNA-templated transcription, elongation	GO:0032784	0.00504576	0.0306884	96	22	22	0	BP
negative regulation of protein transport	GO:0051224	0.00504576	0.0306884	96	22	20	2	BP
negative regulation of establishment of protein localization	GO:1904950	0.00504576	0.0306884	96	22	20	2	BP
ciliary basal body	GO:0036064	1.01704e-06	1.83522e-05	57	22	22	0	CC
chromosome, telomeric region	GO:0000781	0.000179661	0.00201121	76	22	22	0	CC
tethering complex	GO:0099023	0.00385904	0.0266605	94	22	21	1	CC
histone acetyltransferase activity	GO:0004402	9.34452e-05	0.00255142	73	22	20	2	MF
tube formation	GO:0035148	3.07497e-06	5.09722e-05	56	21	21	0	BP
mucopolysaccharide metabolic process	GO:1903510	1.45265e-05	0.000207094	61	21	19	2	BP
insulin receptor signaling pathway	GO:0008286	1.9296e-05	0.000267863	62	21	20	1	BP
negative regulation of dephosphorylation	GO:0035305	2.54265e-05	0.000339582	63	21	21	0	BP
associative learning	GO:0008306	3.32471e-05	0.000434422	64	21	21	0	BP
cell cycle G2/M phase transition	GO:0044839	5.56087e-05	0.0006853	66	21	20	1	BP
mitotic G2/M transition checkpoint	GO:0044818	0.000114312	0.00127493	69	21	21	0	BP
intracellular mRNA localization	GO:0008298	0.000222297	0.00229743	72	21	21	0	BP
positive regulation of neuron projection development	GO:0010976	0.000274333	0.0027839	73	21	20	1	BP
positive regulation of secretion by cell	GO:1903532	0.000336738	0.00324975	74	21	20	1	BP
positive regulation of secretion	GO:0051047	0.000411197	0.00384968	75	21	20	1	BP
positive regulation of cysteine-type endopeptidase activity	GO:2001056	0.000411197	0.00384968	75	21	21	0	BP
positive regulation of cysteine-type endopeptidase activity involved in apoptotic process	GO:0043280	0.000411197	0.00384968	75	21	21	0	BP
positive regulation of endopeptidase activity	GO:0010950	0.000499601	0.00454154	76	21	21	0	BP
positive regulation of peptidase activity	GO:0010952	0.000604064	0.00526996	77	21	21	0	BP
response to ketone	GO:1901654	0.000604064	0.00526996	77	21	20	1	BP
positive regulation of nucleocytoplasmic transport	GO:0046824	0.00072693	0.00606062	78	21	19	2	BP
membrane docking	GO:0022406	0.00072693	0.00606062	78	21	21	0	BP
negative regulation of cell migration	GO:0030336	0.00103852	0.00822062	80	21	19	2	BP
protein secretion	GO:0009306	0.00145833	0.0110374	82	21	20	1	BP
peptide secretion	GO:0002790	0.00171755	0.0127147	83	21	20	1	BP
PML body	GO:0016605	1.45265e-05	0.000219531	61	21	20	1	CC
nuclear ubiquitin ligase complex	GO:0000152	5.56087e-05	0.000686029	66	21	19	2	CC
growth cone	GO:0030426	0.000114312	0.00135494	69	21	20	1	CC
neuromuscular junction	GO:0031594	0.000499601	0.00483214	76	21	21	0	CC
microtubule organizing center part	GO:0044450	0.00423572	0.0289321	89	21	18	3	CC
ruffle	GO:0001726	0.0063507	0.0415027	92	21	21	0	CC
Rho guanyl-nucleotide exchange factor activity	GO:0005089	0.00072693	0.0142378	78	21	21	0	MF
potassium channel activity	GO:0005267	0.00201489	0.0342163	84	21	19	2	MF
calcium channel activity	GO:0005262	0.00274154	0.0426547	86	21	20	1	MF
wing disc dorsal/ventral pattern formation	GO:0048190	1.39563e-11	5.36301e-10	30	20	20	0	BP
compound eye photoreceptor development	GO:0042051	8.17271e-08	1.84246e-06	43	20	20	0	BP
positive regulation of stress-activated MAPK cascade	GO:0032874	1.31542e-07	2.84414e-06	44	20	20	0	BP
positive regulation of JNK cascade	GO:0046330	1.31542e-07	2.84414e-06	44	20	20	0	BP
positive regulation of stress-activated protein kinase signaling cascade	GO:0070304	2.07883e-07	4.31805e-06	45	20	20	0	BP
photoreceptor cell fate commitment	GO:0046552	2.07883e-07	4.31805e-06	45	20	20	0	BP
antimicrobial humoral response	GO:0019730	2.07883e-07	4.31805e-06	45	20	20	0	BP
eye photoreceptor cell fate commitment	GO:0042706	2.07883e-07	4.31805e-06	45	20	20	0	BP
synaptic vesicle transport	GO:0048489	3.22932e-07	6.50016e-06	46	20	20	0	BP
establishment of synaptic vesicle localization	GO:0097480	3.22932e-07	6.50016e-06	46	20	20	0	BP
synaptic vesicle localization	GO:0097479	4.93603e-07	9.65954e-06	47	20	20	0	BP
regulation of synapse assembly	GO:0051963	7.43052e-07	1.41481e-05	48	20	20	0	BP
mitotic G2 DNA damage checkpoint	GO:0007095	1.10256e-06	2.03961e-05	49	20	20	0	BP
wing disc development	GO:0035220	2.33188e-06	3.97453e-05	51	20	20	0	BP
smoothened signaling pathway	GO:0007224	3.3283e-06	5.41105e-05	52	20	20	0	BP
glycosaminoglycan biosynthetic process	GO:0006024	9.04381e-06	0.000135561	55	20	17	3	BP
regulation of ERBB signaling pathway	GO:1901184	1.23598e-05	0.000177704	56	20	19	1	BP
regulation of epidermal growth factor receptor signaling pathway	GO:0042058	1.23598e-05	0.000177704	56	20	19	1	BP
vesicle docking involved in exocytosis	GO:0006904	2.24372e-05	0.000302526	58	20	20	0	BP
G2/M transition of mitotic cell cycle	GO:0000086	6.67069e-05	0.000803334	62	20	19	1	BP
cholesterol homeostasis	GO:0042632	0.000175952	0.00187815	66	20	19	1	BP
sterol homeostasis	GO:0055092	0.000274729	0.0027839	68	20	19	1	BP
establishment of planar polarity	GO:0001736	0.000418876	0.00391291	70	20	19	1	BP
vesicle docking	GO:0048278	0.000512893	0.00459809	71	20	20	0	BP
establishment of tissue polarity	GO:0007164	0.000624661	0.00533962	72	20	19	1	BP
organelle localization by membrane tethering	GO:0140056	0.00075686	0.00629773	73	20	20	0	BP
regulation of hormone secretion	GO:0046883	0.000912461	0.00739592	74	20	19	1	BP
peptidyl-serine modification	GO:0018209	0.00155403	0.0115854	77	20	19	1	BP
GPI anchor biosynthetic process	GO:0006506	0.00155403	0.0115854	77	20	19	1	BP
nuclear division	GO:0000280	0.00254386	0.0175272	80	20	17	3	BP
response to ethanol	GO:0045471	0.00297358	0.0197942	81	20	19	1	BP
post-translational protein modification	GO:0043687	0.00297358	0.0197942	81	20	20	0	BP
plasma membrane receptor complex	GO:0098802	2.33188e-06	3.97076e-05	51	20	20	0	CC
spindle microtubule	GO:0005876	2.24372e-05	0.000315425	58	20	18	2	CC
receptor regulator activity	GO:0030545	0.000418876	0.00875949	70	20	20	0	MF
imaginal disc morphogenesis	GO:0007560	7.22537e-11	2.52488e-09	29	19	19	0	BP
germ-line stem cell population maintenance	GO:0030718	6.69932e-09	1.78663e-07	35	19	19	0	BP
embryonic axis specification	GO:0000578	2.96792e-07	6.00258e-06	42	19	18	1	BP
sensory perception of chemical stimulus	GO:0007606	2.96792e-07	6.00258e-06	42	19	19	0	BP
compound eye photoreceptor fate commitment	GO:0001752	4.67051e-07	9.18244e-06	43	19	19	0	BP
regulation of BMP signaling pathway	GO:0030510	7.22038e-07	1.38102e-05	44	19	18	1	BP
multi-multicellular organism process	GO:0044706	1.64302e-06	2.90588e-05	46	19	18	1	BP
motor neuron axon guidance	GO:0008045	7.16727e-06	0.000108979	50	19	19	0	BP
histone ubiquitination	GO:0016574	1.00383e-05	0.000148062	51	19	18	1	BP
negative regulation of phosphatase activity	GO:0010923	1.39016e-05	0.000198857	52	19	19	0	BP
regulation of cell-matrix adhesion	GO:0001952	4.61544e-05	0.000581505	56	19	18	1	BP
gastrulation	GO:0007369	6.08668e-05	0.000738261	57	19	17	2	BP
negative regulation of epithelial cell proliferation	GO:0050680	0.000103225	0.00117212	59	19	19	0	BP
positive regulation of protein import into nucleus	GO:0042307	0.000339038	0.00326449	64	19	18	1	BP
positive regulation of protein import	GO:1904591	0.000339038	0.00326449	64	19	18	1	BP
positive regulation of protein localization to nucleus	GO:1900182	0.000520711	0.00464846	66	19	18	1	BP
positive regulation of lymphocyte activation	GO:0051251	0.000520711	0.00464846	66	19	19	0	BP
positive regulation of leukocyte activation	GO:0002696	0.000780981	0.00645397	68	19	19	0	BP
meiotic nuclear division	GO:0140013	0.000780981	0.00645397	68	19	16	3	BP
protein heterooligomerization	GO:0051291	0.000948476	0.00766579	69	19	19	0	BP
sister chromatid cohesion	GO:0007062	0.00114578	0.00903583	70	19	17	2	BP
peptidyl-serine phosphorylation	GO:0018105	0.00137702	0.0105352	71	19	18	1	BP
regulation of leukocyte differentiation	GO:1902105	0.00195985	0.0142586	73	19	19	0	BP
positive regulation of cell activation	GO:0050867	0.00195985	0.0142586	73	19	19	0	BP
DNA modification	GO:0006304	0.00375889	0.0236617	77	19	18	1	BP
polyol catabolic process	GO:0046174	0.00375889	0.0236617	77	19	15	4	BP
negative regulation of neuron projection development	GO:0010977	0.00675203	0.039097	81	19	18	1	BP
negative regulation of protein serine/threonine kinase activity	GO:0071901	0.00774415	0.0428525	82	19	19	0	BP
Golgi stack	GO:0005795	0.000169677	0.00191719	61	19	18	1	CC
glucose dehydrogenase activity	GO:0004344	3.94765e-08	3.05395e-06	38	19	19	0	MF
excitatory extracellular ligand-gated ion channel activity	GO:0005231	3.52362e-06	0.000160874	48	19	18	1	MF
extracellular ligand-gated ion channel activity	GO:0005230	1.00383e-05	0.000372755	51	19	18	1	MF
cell adhesion molecule binding	GO:0050839	0.000339038	0.00731953	64	19	18	1	MF
voltage-gated cation channel activity	GO:0022843	0.000421462	0.00875949	65	19	17	2	MF
regulation of production of molecular mediator of immune response	GO:0002700	3.913e-09	1.09177e-07	31	18	18	0	BP
dorsal appendage formation	GO:0046843	3.913e-09	1.09177e-07	31	18	18	0	BP
regulation of cellular response to insulin stimulus	GO:1900076	7.85462e-09	2.0816e-07	32	18	17	1	BP
epithelial cell proliferation	GO:0050673	1.04926e-06	1.94955e-05	41	18	18	0	BP
epithelial cell migration, open tracheal system	GO:0007427	1.61362e-06	2.86586e-05	42	18	18	0	BP
regulation of TOR signaling	GO:0032006	1.61362e-06	2.86586e-05	42	18	18	0	BP
B cell activation	GO:0042113	2.43914e-06	4.149e-05	43	18	18	0	BP
stress-activated MAPK cascade	GO:0051403	1.53817e-05	0.000218549	48	18	17	1	BP
regulation of glucose transport	GO:0010827	2.13766e-05	0.000293374	49	18	17	1	BP
positive regulation of response to DNA damage stimulus	GO:2001022	3.99137e-05	0.000507414	51	18	16	2	BP
somatic muscle development	GO:0007525	3.99137e-05	0.000507414	51	18	18	0	BP
activation of MAPK activity	GO:0000187	3.99137e-05	0.000507414	51	18	17	1	BP
regulation of protein kinase B signaling	GO:0051896	5.36848e-05	0.000666448	52	18	18	0	BP
regulation of muscle organ development	GO:0048634	7.14988e-05	0.000850142	53	18	16	2	BP
regulation of humoral immune response	GO:0002920	0.00012335	0.00136192	55	18	18	0	BP
centrosome cycle	GO:0007098	0.000262351	0.00268513	58	18	18	0	BP
stress-activated protein kinase signaling cascade	GO:0031098	0.000332211	0.00320973	59	18	17	1	BP
lipid phosphorylation	GO:0046834	0.000332211	0.00320973	59	18	13	5	BP
spindle localization	GO:0051653	0.000646759	0.00547866	62	18	16	2	BP
activation of innate immune response	GO:0002218	0.0017331	0.0127962	67	18	8	10	BP
protein monoubiquitination	GO:0006513	0.00207587	0.0150638	68	18	18	0	BP
nucleus localization	GO:0051647	0.00346206	0.0222572	71	18	17	1	BP
negative regulation of transmembrane receptor protein serine/threonine kinase signaling pathway	GO:0090101	0.00406717	0.0253943	72	18	18	0	BP
positive regulation of chromatin organization	GO:1905269	0.00475683	0.0292043	73	18	16	2	BP
DNA-dependent DNA replication	GO:0006261	0.00553957	0.0326807	74	18	18	0	BP
cellular response to peptide	GO:1901653	0.00642429	0.0373015	75	18	17	1	BP
cellular response to peptide hormone stimulus	GO:0071375	0.00642429	0.0373015	75	18	17	1	BP
regulation of autophagy	GO:0010506	0.00853737	0.0451941	77	18	17	1	BP
exocytic vesicle membrane	GO:0099501	7.67501e-06	0.000118963	46	18	17	1	CC
synaptic vesicle membrane	GO:0030672	7.67501e-06	0.000118963	46	18	17	1	CC
centriole	GO:0005814	0.000262351	0.00280692	58	18	16	2	CC
transcription factor activity, RNA polymerase II distal enhancer sequence-specific binding	GO:0003705	3.62791e-06	0.000162963	44	18	18	0	MF
inositol phosphate phosphatase activity	GO:0052745	7.67501e-06	0.000296874	46	18	13	5	MF
transmitter-gated channel activity	GO:0022835	7.67501e-06	0.000296874	46	18	17	1	MF
transmitter-gated ion channel activity	GO:0022824	7.67501e-06	0.000296874	46	18	17	1	MF
non-membrane spanning protein tyrosine kinase activity	GO:0004715	1.53817e-05	0.000535474	48	18	17	1	MF
neurotransmitter transporter activity	GO:0005326	0.00118878	0.0217813	65	18	17	1	MF
circadian behavior	GO:0048512	8.7208e-09	2.27548e-07	29	17	16	1	BP
sensory perception of smell	GO:0007608	6.44848e-08	1.5018e-06	32	17	17	0	BP
oocyte dorsal/ventral axis specification	GO:0007310	6.44848e-08	1.5018e-06	32	17	17	0	BP
pole plasm RNA localization	GO:0007316	1.16875e-07	2.55313e-06	33	17	17	0	BP
positive regulation of immune effector process	GO:0002699	9.50738e-07	1.78216e-05	37	17	17	0	BP
axonal transport	GO:0098930	1.51236e-06	2.70878e-05	38	17	15	2	BP
columnar/cuboidal epithelial cell development	GO:0002066	1.51236e-06	2.70878e-05	38	17	17	0	BP
JNK cascade	GO:0007254	5.41361e-06	8.33637e-05	41	17	16	1	BP
positive regulation of transmembrane receptor protein serine/threonine kinase signaling pathway	GO:0090100	1.1632e-05	0.000168097	43	17	15	2	BP
glial cell migration	GO:0008347	1.66716e-05	0.000235295	44	17	17	0	BP
regulation of dendrite morphogenesis	GO:0048814	6.17376e-05	0.000746681	48	17	17	0	BP
adherens junction organization	GO:0034332	0.000191422	0.0020153	52	17	17	0	BP
regulation of muscle tissue development	GO:1901861	0.000191422	0.0020153	52	17	15	2	BP
regulation of striated muscle tissue development	GO:0016202	0.000191422	0.0020153	52	17	15	2	BP
establishment of spindle localization	GO:0051293	0.000248053	0.00254804	53	17	15	2	BP
septate junction assembly	GO:0019991	0.000406065	0.00381431	55	17	17	0	BP
ATP-dependent chromatin remodeling	GO:0043044	0.000644146	0.005462	57	17	16	1	BP
phosphatidylinositol phosphorylation	GO:0046854	0.000802451	0.00658633	58	17	12	5	BP
regulation of transcription elongation from RNA polymerase II promoter	GO:0034243	0.000802451	0.00658633	58	17	17	0	BP
immune response-regulating signaling pathway	GO:0002764	0.000802451	0.00658633	58	17	14	3	BP
syncytium formation	GO:0006949	0.000992787	0.00795547	59	17	14	3	BP
regulation of circadian rhythm	GO:0042752	0.00180872	0.0132964	62	17	15	2	BP
positive regulation of hemopoiesis	GO:1903708	0.00218259	0.0153892	63	17	17	0	BP
regulation of blood circulation	GO:1903522	0.00218259	0.0153892	63	17	14	3	BP
regulation of peptide hormone secretion	GO:0090276	0.00261891	0.0179856	64	17	16	1	BP
regulation of symbiosis, encompassing mutualism through parasitism	GO:0043903	0.00261891	0.0179856	64	17	14	3	BP
macromolecule deacylation	GO:0098732	0.00312542	0.0207234	65	17	15	2	BP
protein deacylation	GO:0035601	0.00312542	0.0207234	65	17	15	2	BP
regulation of JUN kinase activity	GO:0043506	0.00602706	0.0351884	69	17	16	1	BP
nucleotide catabolic process	GO:0009166	0.00602706	0.0351884	69	17	17	0	BP
kidney development	GO:0001822	0.00701935	0.0401713	70	17	15	2	BP
MLL1/2 complex	GO:0044665	0.000318681	0.00332142	54	17	16	1	CC
septate junction	GO:0005918	0.000644146	0.00599056	57	17	17	0	CC
cation channel complex	GO:0034703	0.000802451	0.0071864	58	17	16	1	CC
caveola	GO:0005901	0.00180872	0.0142924	62	17	16	1	CC
plasma membrane raft	GO:0044853	0.00180872	0.0142924	62	17	16	1	CC
fatty-acyl-CoA reductase (alcohol-forming) activity	GO:0080019	3.51059e-07	2.27372e-05	35	17	16	1	MF
respiratory system development	GO:0060541	6.57399e-11	2.31569e-09	21	16	16	0	BP
chaeta development	GO:0022416	6.11456e-10	1.87292e-08	23	16	16	0	BP
negative regulation of Notch signaling pathway	GO:0045746	1.61194e-09	4.71385e-08	24	16	16	0	BP
locomotor rhythm	GO:0045475	3.93496e-09	1.09428e-07	25	16	15	1	BP
imaginal disc-derived wing vein morphogenesis	GO:0008586	1.93984e-08	4.83759e-07	27	16	16	0	BP
olfactory learning	GO:0008355	3.97862e-08	9.50149e-07	28	16	16	0	BP
anterior/posterior axis specification	GO:0009948	7.80206e-08	1.77768e-06	29	16	16	0	BP
regulation of insulin receptor signaling pathway	GO:0046626	1.4698e-07	3.1378e-06	30	16	15	1	BP
vesicle cytoskeletal trafficking	GO:0099518	1.4698e-07	3.1378e-06	30	16	15	1	BP
synaptic vesicle endocytosis	GO:0048488	2.67065e-07	5.4404e-06	31	16	15	1	BP
photoreceptor cell differentiation	GO:0046530	4.69645e-07	9.21202e-06	32	16	16	0	BP
establishment or maintenance of polarity of follicular epithelium	GO:0016334	3.41564e-06	5.53177e-05	36	16	16	0	BP
regulation of antimicrobial humoral response	GO:0002759	3.41564e-06	5.53177e-05	36	16	16	0	BP
neurotransmitter secretion	GO:0007269	8.0437e-06	0.000121431	38	16	15	1	BP
proteoglycan metabolic process	GO:0006029	3.60995e-05	0.000468907	42	16	14	2	BP
startle response	GO:0001964	6.99857e-05	0.000836859	44	16	16	0	BP
endosome to lysosome transport	GO:0008333	9.55961e-05	0.00109806	45	16	15	1	BP
formation of anatomical boundary	GO:0048859	9.55961e-05	0.00109806	45	16	14	2	BP
inter-male aggressive behavior	GO:0002121	0.000129043	0.0014085	46	16	16	0	BP
aggressive behavior	GO:0002118	0.000172255	0.00184569	47	16	16	0	BP
brain morphogenesis	GO:0048854	0.000297495	0.00293126	49	16	15	1	BP
organ growth	GO:0035265	0.000794064	0.00653653	53	16	16	0	BP
response to growth factor	GO:0070848	0.000794064	0.00653653	53	16	16	0	BP
glial cell development	GO:0021782	0.000794064	0.00653653	53	16	16	0	BP
regulation of heart contraction	GO:0008016	0.000994226	0.00795945	54	16	13	3	BP
inositol phosphate metabolic process	GO:0043647	0.00152439	0.0113945	56	16	12	4	BP
positive regulation of histone modification	GO:0031058	0.0018679	0.013638	57	16	14	2	BP
regulation of viral process	GO:0050792	0.0018679	0.013638	57	16	13	3	BP
negative regulation of cell morphogenesis involved in differentiation	GO:0010771	0.00227378	0.0159788	58	16	16	0	BP
activation of cysteine-type endopeptidase activity involved in apoptotic process	GO:0006919	0.00227378	0.0159788	58	16	16	0	BP
determination of bilateral symmetry	GO:0009855	0.00395285	0.0248272	61	16	13	3	BP
specification of symmetry	GO:0009799	0.00555516	0.0327499	63	16	13	3	BP
autophagic cell death	GO:0048102	0.00653391	0.0378859	64	16	16	0	BP
regulation of epithelial cell migration	GO:0010632	0.00764688	0.0428408	65	16	15	1	BP
cellular response to insulin stimulus	GO:0032869	0.00764688	0.0428408	65	16	15	1	BP
regulation of cell projection assembly	GO:0060491	0.00764688	0.0428408	65	16	15	1	BP
regulation of plasma membrane bounded cell projection assembly	GO:0120032	0.00764688	0.0428408	65	16	15	1	BP
axon midline choice point recognition	GO:0016199	0.00764688	0.0428408	65	16	16	0	BP
T cell activation	GO:0042110	0.00764688	0.0428408	65	16	16	0	BP
axon choice point recognition	GO:0016198	0.00890656	0.0470394	66	16	16	0	BP
polytene chromosome puff	GO:0005703	3.97862e-08	9.43168e-07	28	16	16	0	CC
cell-cell adherens junction	GO:0005913	2.5394e-05	0.000337378	41	16	15	1	CC
lateral plasma membrane	GO:0016328	0.000385304	0.0038183	50	16	16	0	CC
MLL1 complex	GO:0071339	0.000794064	0.00716436	53	16	15	1	CC
steroid hormone receptor activity	GO:0003707	1.61194e-09	1.95185e-07	24	16	16	0	MF
mechanosensitived potassium channel activity	GO:0098782	0.000994226	0.0188362	54	16	14	2	MF
imaginal disc-derived wing margin morphogenesis	GO:0008587	2.64605e-11	9.85451e-10	18	15	15	0	BP
tracheal outgrowth, open tracheal system	GO:0007426	3.88463e-10	1.21632e-08	20	15	15	0	BP
open tracheal system development	GO:0007424	3.88463e-10	1.21632e-08	20	15	15	0	BP
regulation of antimicrobial peptide biosynthetic process	GO:0002805	1.19527e-09	3.53316e-08	21	15	15	0	BP
regulation of antimicrobial peptide production	GO:0002784	1.19527e-09	3.53316e-08	21	15	15	0	BP
germ-line stem cell division	GO:0042078	4.30404e-08	1.02209e-06	25	15	15	0	BP
positive regulation of ossification	GO:0045778	8.94706e-08	2.00102e-06	26	15	15	0	BP
vesicle transport along microtubule	GO:0047496	3.35454e-07	6.72022e-06	28	15	14	1	BP
ovarian follicle cell development	GO:0030707	1.07557e-06	1.99406e-05	30	15	15	0	BP
positive regulation of Notch signaling pathway	GO:0045747	3.03699e-06	5.05408e-05	32	15	15	0	BP
canonical Wnt signaling pathway	GO:0060070	1.18862e-05	0.000171477	35	15	14	1	BP
calcium-dependent cell-cell adhesion via plasma membrane cell adhesion molecules	GO:0016339	1.79365e-05	0.0002494	36	15	15	0	BP
asymmetric stem cell division	GO:0098722	2.65567e-05	0.000353559	37	15	15	0	BP
regulation of hemocyte proliferation	GO:0035206	0.000148197	0.00159803	42	15	15	0	BP
locomotion involved in locomotory behavior	GO:0031987	0.000148197	0.00159803	42	15	15	0	BP
skeletal system morphogenesis	GO:0048705	0.000354171	0.00340246	45	15	15	0	BP
lymphocyte differentiation	GO:0030098	0.000463104	0.00424064	46	15	15	0	BP
axon ensheathment	GO:0008366	0.000599439	0.00526996	47	15	15	0	BP
ensheathment of neurons	GO:0007272	0.000599439	0.00526996	47	15	15	0	BP
negative regulation of Ras protein signal transduction	GO:0046580	0.000599439	0.00526996	47	15	13	2	BP
receptor metabolic process	GO:0043112	0.000768496	0.00636948	48	15	15	0	BP
negative regulation of small GTPase mediated signal transduction	GO:0051058	0.000768496	0.00636948	48	15	13	2	BP
salivary gland cell autophagic cell death	GO:0035071	0.000976291	0.00786616	49	15	15	0	BP
regulation of lipid transport	GO:0032368	0.00122957	0.00961591	50	15	15	0	BP
positive regulation of leukocyte differentiation	GO:1902107	0.00153584	0.01147	51	15	15	0	BP
regulation of histone methylation	GO:0031060	0.00285938	0.0194788	54	15	15	0	BP
regulation of fibroblast proliferation	GO:0048145	0.00346832	0.0222806	55	15	15	0	BP
embryonic organ morphogenesis	GO:0048562	0.00417952	0.0260381	56	15	15	0	BP
regulation of tube length, open tracheal system	GO:0035159	0.00417952	0.0260381	56	15	15	0	BP
regulation of cellular response to transforming growth factor beta stimulus	GO:1903844	0.0050051	0.0305069	57	15	15	0	BP
ovulation cycle process	GO:0022602	0.0050051	0.0305069	57	15	14	1	BP
regulation of transforming growth factor beta receptor signaling pathway	GO:0017015	0.0050051	0.0305069	57	15	15	0	BP
embryonic organ development	GO:0048568	0.00829949	0.0448618	60	15	15	0	BP
regulation of development, heterochronic	GO:0040034	0.00829949	0.0448618	60	15	10	5	BP
DNA methylation or demethylation	GO:0044728	0.00829949	0.0448618	60	15	14	1	BP
protein deacetylation	GO:0006476	0.00829949	0.0448618	60	15	13	2	BP
presynapse	GO:0098793	1.79365e-05	0.000264454	36	15	14	1	CC
exosome (RNase complex)	GO:0000178	0.00153584	0.0122969	51	15	15	0	CC
exoribonuclease complex	GO:1905354	0.00153584	0.0122969	51	15	15	0	CC
coenzyme transmembrane transporter activity	GO:0051185	1.18862e-05	0.000429908	35	15	14	1	MF
receptor ligand activity	GO:0048018	0.00190339	0.0325689	52	15	15	0	MF
nuclear hormone receptor binding	GO:0035257	0.00234128	0.0372598	53	15	13	2	MF
ventral cord development	GO:0007419	1.74922e-08	4.40116e-07	21	14	14	0	BP
larval behavior	GO:0030537	1.40179e-06	2.53221e-05	27	14	14	0	BP
developmental pigmentation	GO:0048066	4.20118e-06	6.68866e-05	29	14	14	0	BP
somatic stem cell division	GO:0048103	1.74391e-05	0.000242883	32	14	14	0	BP
R7 cell development	GO:0045467	5.86625e-05	0.000717703	35	14	14	0	BP
mushroom body development	GO:0016319	0.000119897	0.00132671	37	14	14	0	BP
embryonic development via the syncytial blastoderm	GO:0001700	0.000230038	0.00237164	39	14	13	1	BP
blood vessel morphogenesis	GO:0048514	0.000311969	0.00304037	40	14	14	0	BP
chondroitin sulfate metabolic process	GO:0030204	0.000417646	0.00390573	41	14	12	2	BP
wax metabolic process	GO:0010166	0.000552371	0.00490005	42	14	12	2	BP
intrinsic apoptotic signaling pathway in response to DNA damage	GO:0008630	0.000552371	0.00490005	42	14	13	1	BP
wax biosynthetic process	GO:0010025	0.000552371	0.00490005	42	14	12	2	BP
cellular response to growth factor stimulus	GO:0071363	0.000722249	0.00603349	43	14	14	0	BP
intrinsic apoptotic signaling pathway by p53 class mediator	GO:0072332	0.000722249	0.00603349	43	14	12	2	BP
neuron migration	GO:0001764	0.00151694	0.0113791	46	14	12	2	BP
protein K48-linked ubiquitination	GO:0070936	0.00237464	0.0165364	48	14	14	0	BP
regulation of chemotaxis	GO:0050920	0.00359681	0.0228313	50	14	14	0	BP
positive regulation of transcription factor import into nucleus	GO:0042993	0.00359681	0.0228313	50	14	14	0	BP
negative regulation of hemopoiesis	GO:1903707	0.00437664	0.0271325	51	14	14	0	BP
wound healing	GO:0042060	0.00528784	0.0313905	52	14	14	0	BP
enhancer sequence-specific DNA binding	GO:0001158	6.62758e-09	5.95413e-07	20	14	14	0	MF
enhancer binding	GO:0035326	6.62758e-09	5.95413e-07	20	14	14	0	MF
transcriptional repressor activity, RNA polymerase II proximal promoter sequence-specific DNA binding	GO:0001078	0.000934241	0.0180685	44	14	14	0	MF
transcriptional repressor activity, RNA polymerase II transcription regulatory region sequence-specific DNA binding	GO:0001227	0.00190618	0.0325689	47	14	14	0	MF
imaginal disc-derived wing vein specification	GO:0007474	4.07843e-09	1.13046e-07	17	13	13	0	BP
imaginal disc-derived leg morphogenesis	GO:0007480	1.29243e-08	3.29101e-07	18	13	13	0	BP
positive regulation of production of molecular mediator of immune response	GO:0002702	4.50949e-07	8.88654e-06	22	13	13	0	BP
regulation of hemocyte differentiation	GO:0045610	9.64582e-06	0.000143063	27	13	13	0	BP
head involution	GO:0008258	9.64582e-06	0.000143063	27	13	13	0	BP
eye photoreceptor cell differentiation	GO:0001754	9.64582e-06	0.000143063	27	13	13	0	BP
pole plasm mRNA localization	GO:0019094	1.58665e-05	0.000224307	28	13	13	0	BP
intracellular mRNA localization involved in pattern specification process	GO:0060810	1.58665e-05	0.000224307	28	13	13	0	BP
intracellular mRNA localization involved in anterior/posterior axis specification	GO:0060811	1.58665e-05	0.000224307	28	13	13	0	BP
heparan sulfate proteoglycan metabolic process	GO:0030201	2.53446e-05	0.000339024	29	13	11	2	BP
anterograde axonal transport	GO:0008089	5.98486e-05	0.000728	31	13	12	1	BP
somatic diversification of immune receptors	GO:0002200	5.98486e-05	0.000728	31	13	13	0	BP
regulation of bone mineralization	GO:0030500	5.98486e-05	0.000728	31	13	11	2	BP
integrin-mediated signaling pathway	GO:0007229	5.98486e-05	0.000728	31	13	13	0	BP
regulation of biomineral tissue development	GO:0070167	8.88656e-05	0.00103649	32	13	11	2	BP
germ cell migration	GO:0008354	8.88656e-05	0.00103649	32	13	13	0	BP
cell activation involved in immune response	GO:0002263	8.88656e-05	0.00103649	32	13	13	0	BP
leukocyte activation involved in immune response	GO:0002366	8.88656e-05	0.00103649	32	13	13	0	BP
proteoglycan biosynthetic process	GO:0030166	8.88656e-05	0.00103649	32	13	11	2	BP
regulation of synaptic growth at neuromuscular junction	GO:0008582	0.000129287	0.0014085	33	13	13	0	BP
regulation of neuromuscular junction development	GO:1904396	0.000129287	0.0014085	33	13	13	0	BP
negative regulation of ossification	GO:0030279	0.00018459	0.00195554	34	13	11	2	BP
neurotrophin signaling pathway	GO:0038179	0.00018459	0.00195554	34	13	13	0	BP
neurotrophin TRK receptor signaling pathway	GO:0048011	0.00018459	0.00195554	34	13	13	0	BP
regulation of lipid storage	GO:0010883	0.000259001	0.00265406	35	13	13	0	BP
syncytium formation by plasma membrane fusion	GO:0000768	0.000652235	0.00550849	38	13	12	1	BP
myoblast fusion	GO:0007520	0.000652235	0.00550849	38	13	12	1	BP
transcription-coupled nucleotide-excision repair	GO:0006283	0.00112881	0.00891029	40	13	13	0	BP
establishment of mitotic spindle localization	GO:0040001	0.0018654	0.013638	42	13	11	2	BP
lysosome organization	GO:0007040	0.00236077	0.0164669	43	13	12	1	BP
determination of left/right symmetry	GO:0007368	0.00236077	0.0164669	43	13	12	1	BP
lytic vacuole organization	GO:0080171	0.00295899	0.0197281	44	13	12	1	BP
immune response-activating signal transduction	GO:0002757	0.00295899	0.0197281	44	13	12	1	BP
axon extension	GO:0048675	0.00367512	0.0232035	45	13	13	0	BP
neuron projection extension	GO:1990138	0.00367512	0.0232035	45	13	13	0	BP
histone H3-K4 methylation	GO:0051568	0.00367512	0.0232035	45	13	13	0	BP
regulation of peptidyl-tyrosine phosphorylation	GO:0050730	0.00452531	0.0279861	46	13	13	0	BP
termination of signal transduction	GO:0023021	0.00552674	0.0326278	47	13	12	1	BP
negative regulation of canonical Wnt signaling pathway	GO:0090090	0.00669751	0.0388079	48	13	12	1	BP
positive regulation of transcription elongation from RNA polymerase II promoter	GO:0032968	0.00805656	0.0438854	49	13	13	0	BP
NuA4 histone acetyltransferase complex	GO:0035267	0.000486337	0.00474179	37	13	12	1	CC
H4/H2A histone acetyltransferase complex	GO:0043189	0.000863334	0.00756356	39	13	12	1	CC
U12-type spliceosomal complex	GO:0005689	0.00669751	0.0435338	48	13	12	1	CC
folic acid binding	GO:0005542	1.58665e-05	0.000545533	28	13	12	1	MF
phosphatase binding	GO:0019902	0.0018654	0.032268	42	13	12	1	MF
voltage-gated potassium channel activity	GO:0005249	0.00236077	0.0373565	43	13	11	2	MF
eye-antennal disc morphogenesis	GO:0007455	6.86609e-09	1.82534e-07	15	12	12	0	BP
compound eye morphogenesis	GO:0001745	7.24697e-08	1.66032e-06	17	12	12	0	BP
instar larval or pupal development	GO:0002165	7.24697e-08	1.66032e-06	17	12	12	0	BP
somatic stem cell population maintenance	GO:0035019	1.91561e-07	4.0185e-06	18	12	12	0	BP
eggshell chorion assembly	GO:0007306	2.07621e-06	3.61903e-05	21	12	12	0	BP
positive regulation of osteoblast differentiation	GO:0045669	4.02653e-06	6.44702e-05	22	12	12	0	BP
cuticle development involved in chitin-based cuticle molting cycle	GO:0042337	4.02653e-06	6.44702e-05	22	12	12	0	BP
BMP signaling pathway	GO:0030509	4.02653e-06	6.44702e-05	22	12	12	0	BP
pole plasm oskar mRNA localization	GO:0045451	7.4226e-06	0.000112658	23	12	12	0	BP
defense response to Gram-positive bacterium	GO:0050830	2.21988e-05	0.00029979	25	12	11	1	BP
chaeta morphogenesis	GO:0008407	2.21988e-05	0.00029979	25	12	12	0	BP
lymphocyte activation involved in immune response	GO:0002285	2.21988e-05	0.00029979	25	12	12	0	BP
establishment of epithelial cell polarity	GO:0090162	2.21988e-05	0.00029979	25	12	12	0	BP
somatic diversification of immune receptors via germline recombination within a single locus	GO:0002562	2.21988e-05	0.00029979	25	12	12	0	BP
tube fusion	GO:0035146	2.21988e-05	0.00029979	25	12	12	0	BP
branch fusion, open tracheal system	GO:0035147	2.21988e-05	0.00029979	25	12	12	0	BP
regulation of smoothened signaling pathway	GO:0008589	3.63608e-05	0.000468907	26	12	12	0	BP
somatic cell DNA recombination	GO:0016444	3.63608e-05	0.000468907	26	12	12	0	BP
phosphatidic acid metabolic process	GO:0046473	5.77328e-05	0.000708379	27	12	7	5	BP
fibroblast growth factor receptor signaling pathway	GO:0008543	8.91326e-05	0.00103649	28	12	12	0	BP
histone mRNA metabolic process	GO:0008334	8.91326e-05	0.00103649	28	12	12	0	BP
inositol phosphate dephosphorylation	GO:0046855	8.91326e-05	0.00103649	28	12	9	3	BP
regulation of phosphatidylinositol 3-kinase signaling	GO:0014066	8.91326e-05	0.00103649	28	12	12	0	BP
inositol phosphate catabolic process	GO:0071545	0.000134159	0.00145222	29	12	9	3	BP
R3/R4 cell fate commitment	GO:0007464	0.000134159	0.00145222	29	12	12	0	BP
phosphorylated carbohydrate dephosphorylation	GO:0046838	0.000197318	0.00206196	30	12	9	3	BP
histone exchange	GO:0043486	0.000197318	0.00206196	30	12	11	1	BP
peptidyl-tyrosine modification	GO:0018212	0.000197318	0.00206196	30	12	12	0	BP
regulation of stem cell proliferation	GO:0072091	0.000284141	0.00281611	31	12	12	0	BP
regulation of extent of cell growth	GO:0061387	0.000401306	0.00377379	32	12	11	1	BP
embryonic skeletal system morphogenesis	GO:0048704	0.000401306	0.00377379	32	12	12	0	BP
melanization defense response	GO:0035006	0.000401306	0.00377379	32	12	12	0	BP
L-amino acid transport	GO:0015807	0.000556745	0.00493367	33	12	11	1	BP
histone H4-K8 acetylation	GO:0043982	0.000759739	0.00630927	34	12	12	0	BP
histone H4-K5 acetylation	GO:0043981	0.000759739	0.00630927	34	12	12	0	BP
negative regulation of organ growth	GO:0046621	0.00176855	0.0130238	37	12	12	0	BP
positive regulation of viral process	GO:0048524	0.00176855	0.0130238	37	12	9	3	BP
fat cell differentiation	GO:0045444	0.00291508	0.0195123	39	12	10	2	BP
termination of G-protein coupled receptor signaling pathway	GO:0038032	0.00291508	0.0195123	39	12	11	1	BP
oocyte fate determination	GO:0030716	0.00291508	0.0195123	39	12	12	0	BP
segment specification	GO:0007379	0.00291508	0.0195123	39	12	12	0	BP
germarium-derived oocyte fate determination	GO:0007294	0.00291508	0.0195123	39	12	12	0	BP
negative regulation of G-protein coupled receptor protein signaling pathway	GO:0045744	0.00368062	0.0232036	40	12	11	1	BP
regulation of neural precursor cell proliferation	GO:2000177	0.00368062	0.0232036	40	12	12	0	BP
limb morphogenesis	GO:0035108	0.00459992	0.0283645	41	12	12	0	BP
autophagosome assembly	GO:0000045	0.00459992	0.0283645	41	12	12	0	BP
autophagosome organization	GO:1905037	0.00459992	0.0283645	41	12	12	0	BP
response to alkaloid	GO:0043279	0.0069839	0.0401713	43	12	12	0	BP
animal organ regeneration	GO:0031100	0.00849325	0.0451848	44	12	10	2	BP
mitotic prometaphase	GO:0000236	0.00849325	0.0451848	44	12	10	2	BP
terminal bouton	GO:0043195	2.21988e-05	0.000315425	25	12	12	0	CC
intercellular bridge	GO:0045171	2.21988e-05	0.000315425	25	12	12	0	CC
inclusion body	GO:0016234	0.0013527	0.0114364	36	12	12	0	CC
transcriptionally active chromatin	GO:0035327	0.00228377	0.0175865	38	12	11	1	CC
Golgi cisterna	GO:0031985	0.00569373	0.0376159	42	12	12	0	CC
transcription factor activity, direct ligand regulated sequence-specific DNA binding	GO:0098531	1.91561e-07	1.3025e-05	18	12	12	0	MF
nuclear receptor activity	GO:0004879	1.91561e-07	1.3025e-05	18	12	12	0	MF
inositol tetrakisphosphate phosphatase activity	GO:0052743	7.4226e-06	0.000296874	23	12	8	4	MF
acetyl-CoA transmembrane transporter activity	GO:0008521	7.4226e-06	0.000296874	23	12	12	0	MF
long-chain-fatty-acyl-CoA reductase activity	GO:0050062	1.30898e-05	0.000467372	24	12	12	0	MF
negative regulation of synapse organization	GO:1905809	3.97398e-07	7.90496e-06	16	11	11	0	BP
terminal region determination	GO:0007362	9.93101e-07	1.84927e-05	17	11	11	0	BP
hippo signaling	GO:0035329	9.93101e-07	1.84927e-05	17	11	11	0	BP
endocytic recycling	GO:0032456	2.25266e-06	3.84728e-05	18	11	10	1	BP
regulation of stress fiber assembly	GO:0051492	4.72007e-06	7.38954e-05	19	11	11	0	BP
torso signaling pathway	GO:0008293	9.2552e-06	0.000138239	20	11	11	0	BP
regulation of neurotransmitter transport	GO:0051588	1.71521e-05	0.000240471	21	11	11	0	BP
synaptic vesicle cytoskeletal transport	GO:0099514	1.71521e-05	0.000240471	21	11	11	0	BP
anterograde synaptic vesicle transport	GO:0048490	1.71521e-05	0.000240471	21	11	11	0	BP
synaptic vesicle transport along microtubule	GO:0099517	1.71521e-05	0.000240471	21	11	11	0	BP
synaptic vesicle docking	GO:0016081	3.02777e-05	0.000397465	22	11	11	0	BP
regulation of actomyosin structure organization	GO:0110020	3.02777e-05	0.000397465	22	11	11	0	BP
chondroitin sulfate biosynthetic process	GO:0030206	5.12281e-05	0.000638765	23	11	9	2	BP
positive regulation of response to biotic stimulus	GO:0002833	8.34991e-05	0.000985896	24	11	11	0	BP
positive regulation of JUN kinase activity	GO:0043507	8.34991e-05	0.000985896	24	11	11	0	BP
heparan sulfate proteoglycan biosynthetic process	GO:0015012	0.000131664	0.00142886	25	11	9	2	BP
negative regulation of osteoblast differentiation	GO:0045668	0.000131664	0.00142886	25	11	9	2	BP
regulation of STAT cascade	GO:1904892	0.000201552	0.00209843	26	11	11	0	BP
regulation of JAK-STAT cascade	GO:0046425	0.000201552	0.00209843	26	11	11	0	BP
regulation of neuroblast proliferation	GO:1902692	0.000201552	0.00209843	26	11	11	0	BP
rhabdomere development	GO:0042052	0.000300428	0.00294852	27	11	11	0	BP
calcium ion regulated exocytosis	GO:0017156	0.000437149	0.00404339	28	11	11	0	BP
negative regulation of epidermal growth factor receptor signaling pathway	GO:0042059	0.000437149	0.00404339	28	11	11	0	BP
negative regulation of ERBB signaling pathway	GO:1901185	0.000437149	0.00404339	28	11	11	0	BP
regulation of receptor-mediated endocytosis	GO:0048259	0.000437149	0.00404339	28	11	11	0	BP
regulation of actin filament bundle assembly	GO:0032231	0.000437149	0.00404339	28	11	11	0	BP
branching involved in open tracheal system development	GO:0060446	0.000437149	0.00404339	28	11	11	0	BP
flight behavior	GO:0007629	0.000622309	0.0053249	29	11	11	0	BP
peptidyl-tyrosine phosphorylation	GO:0018108	0.000622309	0.0053249	29	11	11	0	BP
photoreceptor cell maintenance	GO:0045494	0.000622309	0.0053249	29	11	10	1	BP
regulation of protein localization to membrane	GO:1905475	0.000622309	0.0053249	29	11	10	1	BP
cholesterol efflux	GO:0033344	0.000868356	0.00710657	30	11	11	0	BP
positive regulation of DNA repair	GO:0045739	0.000868356	0.00710657	30	11	10	1	BP
regulation of cholesterol transport	GO:0032374	0.00118967	0.00935582	31	11	11	0	BP
negative regulation of cellular protein catabolic process	GO:1903363	0.00160263	0.0118848	32	11	9	2	BP
histone H4-K16 acetylation	GO:0043984	0.00212557	0.0153345	33	11	11	0	BP
response to amine	GO:0014075	0.00212557	0.0153345	33	11	11	0	BP
T cell differentiation	GO:0030217	0.0027788	0.0189757	34	11	11	0	BP
regulation of sterol transport	GO:0032371	0.0027788	0.0189757	34	11	11	0	BP
regulation of mitochondrion organization	GO:0010821	0.0027788	0.0189757	34	11	10	1	BP
regulation of viral transcription	GO:0046782	0.0027788	0.0189757	34	11	11	0	BP
positive regulation of histone methylation	GO:0031062	0.00358445	0.0228013	35	11	11	0	BP
regulation of exocytosis	GO:0017157	0.00358445	0.0228013	35	11	11	0	BP
positive regulation of neuron apoptotic process	GO:0043525	0.00456643	0.0282197	36	11	9	2	BP
positive regulation of neuron death	GO:1901216	0.00575015	0.0336413	37	11	9	2	BP
regulation of focal adhesion assembly	GO:0051893	0.00575015	0.0336413	37	11	10	1	BP
regulation of cell-substrate junction assembly	GO:0090109	0.00575015	0.0336413	37	11	10	1	BP
regulation of cell junction assembly	GO:1901888	0.00575015	0.0336413	37	11	10	1	BP
regulation of adherens junction organization	GO:1903391	0.00575015	0.0336413	37	11	10	1	BP
negative regulation of secretion by cell	GO:1903531	0.00716237	0.0404751	38	11	10	1	BP
protein K11-linked ubiquitination	GO:0070979	0.00883095	0.0466897	39	11	11	0	BP
apicolateral plasma membrane	GO:0016327	8.34991e-05	0.0010197	24	11	11	0	CC
recycling endosome membrane	GO:0055038	0.000300428	0.00316066	27	11	10	1	CC
Sin3-type complex	GO:0070822	0.00358445	0.0249058	35	11	9	2	CC
P granule	GO:0043186	0.00716237	0.0458164	38	11	10	1	CC
nuclear transcriptional repressor complex	GO:0090568	0.00716237	0.0458164	38	11	10	1	CC
signaling adaptor activity	GO:0035591	3.97398e-07	2.51535e-05	16	11	11	0	MF
RNA polymerase II distal enhancer sequence-specific DNA binding	GO:0000980	9.93101e-07	5.42311e-05	17	11	11	0	MF
phosphate ion transmembrane transporter activity	GO:0015114	8.34991e-05	0.00234894	24	11	10	1	MF
cuticle pattern formation	GO:0035017	2.12411e-06	3.64244e-05	15	10	10	0	BP
antifungal humoral response	GO:0019732	2.12411e-06	3.64244e-05	15	10	10	0	BP
positive regulation of humoral immune response	GO:0002922	2.12411e-06	3.64244e-05	15	10	10	0	BP
positive regulation of antimicrobial peptide production	GO:0002225	2.12411e-06	3.64244e-05	15	10	10	0	BP
positive regulation of antimicrobial peptide biosynthetic process	GO:0002807	2.12411e-06	3.64244e-05	15	10	10	0	BP
positive regulation of antimicrobial humoral response	GO:0002760	2.12411e-06	3.64244e-05	15	10	10	0	BP
ectoderm development	GO:0007398	5.00196e-06	7.759e-05	16	10	10	0	BP
columnar/cuboidal epithelial cell differentiation	GO:0002065	1.07289e-05	0.000157196	17	10	10	0	BP
regulation of imaginal disc growth	GO:0045570	1.07289e-05	0.000157196	17	10	10	0	BP
cardiac septum morphogenesis	GO:0060411	1.07289e-05	0.000157196	17	10	10	0	BP
histone H2A ubiquitination	GO:0033522	2.13242e-05	0.000293129	18	10	10	0	BP
spiracle morphogenesis, open tracheal system	GO:0035277	2.13242e-05	0.000293129	18	10	10	0	BP
larval locomotory behavior	GO:0008345	2.13242e-05	0.000293129	18	10	10	0	BP
regulation of defense response to fungus	GO:1900150	3.97732e-05	0.000507414	19	10	9	1	BP
histone H2A acetylation	GO:0043968	7.02912e-05	0.00083696	20	10	9	1	BP
regulation of photoreceptor cell differentiation	GO:0046532	7.02912e-05	0.00083696	20	10	10	0	BP
sex differentiation	GO:0007548	7.02912e-05	0.00083696	20	10	9	1	BP
ommatidial rotation	GO:0016318	0.000118599	0.00131408	21	10	10	0	BP
establishment of monopolar cell polarity	GO:0061162	0.000300641	0.00294852	23	10	10	0	BP
establishment or maintenance of monopolar cell polarity	GO:0061339	0.000300641	0.00294852	23	10	10	0	BP
negative chemotaxis	GO:0050919	0.000300641	0.00294852	23	10	10	0	BP
adherens junction assembly	GO:0034333	0.000455743	0.00418334	24	10	10	0	BP
regulation of axon extension	GO:0030516	0.000671796	0.00565111	25	10	9	1	BP
somatic diversification of immunoglobulins	GO:0016445	0.000671796	0.00565111	25	10	10	0	BP
sperm individualization	GO:0007291	0.000965699	0.00779009	26	10	10	0	BP
regulation of embryonic cell shape	GO:0016476	0.00135703	0.0104011	27	10	10	0	BP
regulation of endothelial cell migration	GO:0010594	0.00186808	0.013638	28	10	9	1	BP
positive regulation of lymphocyte differentiation	GO:0045621	0.00186808	0.013638	28	10	10	0	BP
negative regulation of JNK cascade	GO:0046329	0.00186808	0.013638	28	10	10	0	BP
regulation of signal transduction by p53 class mediator	GO:1901796	0.00252375	0.017417	29	10	9	1	BP
artery morphogenesis	GO:0048844	0.00252375	0.017417	29	10	10	0	BP
regulation of DNA damage response, signal transduction by p53 class mediator	GO:0043516	0.00252375	0.017417	29	10	9	1	BP
negative regulation of stress-activated protein kinase signaling cascade	GO:0070303	0.00335145	0.0218114	30	10	10	0	BP
negative regulation of stress-activated MAPK cascade	GO:0032873	0.00335145	0.0218114	30	10	10	0	BP
immune response-regulating cell surface receptor signaling pathway	GO:0002768	0.00335145	0.0218114	30	10	9	1	BP
regulation of peptidyl-serine phosphorylation	GO:0033135	0.00335145	0.0218114	30	10	9	1	BP
activation of MAPKK activity	GO:0000186	0.00438087	0.0271325	31	10	9	1	BP
regulation of cell fate specification	GO:0042659	0.00438087	0.0271325	31	10	10	0	BP
digestive tract development	GO:0048565	0.00438087	0.0271325	31	10	10	0	BP
negative regulation of proteolysis involved in cellular protein catabolic process	GO:1903051	0.00438087	0.0271325	31	10	8	2	BP
histone H4 deacetylation	GO:0070933	0.00438087	0.0271325	31	10	9	1	BP
positive regulation of intracellular transport	GO:0032388	0.00438087	0.0271325	31	10	9	1	BP
lung development	GO:0030324	0.0056437	0.0331563	32	10	9	1	BP
protein kinase C-activating G-protein coupled receptor signaling pathway	GO:0007205	0.0056437	0.0331563	32	10	9	1	BP
embryonic appendage morphogenesis	GO:0035113	0.00900438	0.0473402	34	10	10	0	BP
RNA capping	GO:0036260	0.00900438	0.0473402	34	10	10	0	BP
7-methylguanosine RNA capping	GO:0009452	0.00900438	0.0473402	34	10	10	0	BP
Ada2/Gcn5/Ada3 transcription activator complex	GO:0005671	0.000118599	0.00137872	21	10	10	0	CC
presynaptic membrane	GO:0042734	0.000118599	0.00137872	21	10	10	0	CC
germline ring canal	GO:0045172	0.000300641	0.00316066	23	10	10	0	CC
DNA polymerase complex	GO:0042575	0.000671796	0.00615304	25	10	10	0	CC
basal plasma membrane	GO:0009925	0.00186808	0.014571	28	10	10	0	CC
intermediate filament cytoskeleton	GO:0045111	0.00252375	0.0190701	29	10	9	1	CC
vitamin transmembrane transporter activity	GO:0090482	0.000965699	0.018421	26	10	9	1	MF
extracellularly glutamate-gated ion channel activity	GO:0005234	0.000965699	0.018421	26	10	9	1	MF
glutamate receptor activity	GO:0008066	0.00135703	0.0243828	27	10	9	1	MF
anterior/posterior pattern specification, imaginal disc	GO:0007448	4.38242e-07	8.69693e-06	11	9	9	0	BP
adult feeding behavior	GO:0008343	1.5494e-06	2.76342e-05	12	9	9	0	BP
negative regulation of synapse assembly	GO:0051964	1.5494e-06	2.76342e-05	12	9	9	0	BP
instar larval development	GO:0002168	4.45159e-06	7.00814e-05	13	9	9	0	BP
dendrite guidance	GO:0070983	4.45159e-06	7.00814e-05	13	9	9	0	BP
hemocyte proliferation	GO:0035172	4.45159e-06	7.00814e-05	13	9	9	0	BP
regulation of antifungal peptide production	GO:0002788	1.1021e-05	0.00015954	14	9	9	0	BP
pupal chitin-based cuticle development	GO:0008364	1.1021e-05	0.00015954	14	9	9	0	BP
positive regulation of antifungal peptide biosynthetic process	GO:0006967	1.1021e-05	0.00015954	14	9	9	0	BP
sperm storage	GO:0046693	1.1021e-05	0.00015954	14	9	9	0	BP
muscle attachment	GO:0016203	1.1021e-05	0.00015954	14	9	9	0	BP
regulation of antifungal peptide biosynthetic process	GO:0002810	1.1021e-05	0.00015954	14	9	9	0	BP
positive regulation of antifungal peptide production	GO:0002804	1.1021e-05	0.00015954	14	9	9	0	BP
somatic diversification of immunoglobulins involved in immune response	GO:0002208	2.43663e-05	0.000326455	15	9	9	0	BP
isotype switching	GO:0045190	2.43663e-05	0.000326455	15	9	9	0	BP
sperm competition	GO:0046692	2.43663e-05	0.000326455	15	9	9	0	BP
somatic recombination of immunoglobulin genes involved in immune response	GO:0002204	2.43663e-05	0.000326455	15	9	9	0	BP
response to anesthetic	GO:0072347	9.26146e-05	0.00106962	17	9	9	0	BP
centrosome localization	GO:0051642	9.26146e-05	0.00106962	17	9	8	1	BP
compound eye photoreceptor cell differentiation	GO:0001751	0.000163905	0.00176068	18	9	9	0	BP
maternal specification of dorsal/ventral axis, oocyte, germ-line encoded	GO:0007311	0.000163905	0.00176068	18	9	9	0	BP
epithelial structure maintenance	GO:0010669	0.000163905	0.00176068	18	9	9	0	BP
establishment of apical/basal cell polarity	GO:0035089	0.000275624	0.0027839	19	9	9	0	BP
polarized epithelial cell differentiation	GO:0030859	0.000275624	0.0027839	19	9	9	0	BP
B cell activation involved in immune response	GO:0002312	0.000275624	0.0027839	19	9	9	0	BP
somatic recombination of immunoglobulin gene segments	GO:0016447	0.000275624	0.0027839	19	9	9	0	BP
regulation of glucose import	GO:0046324	0.000443623	0.00408985	20	9	9	0	BP
histone mRNA catabolic process	GO:0071044	0.000443623	0.00408985	20	9	9	0	BP
stem cell fate determination	GO:0048867	0.000443623	0.00408985	20	9	9	0	BP
negative regulation of proteasomal protein catabolic process	GO:1901799	0.000687391	0.00575367	21	9	7	2	BP
camera-type eye development	GO:0043010	0.000687391	0.00575367	21	9	9	0	BP
negative regulation of proteasomal ubiquitin-dependent protein catabolic process	GO:0032435	0.000687391	0.00575367	21	9	7	2	BP
vesicle targeting	GO:0006903	0.000687391	0.00575367	21	9	9	0	BP
microtubule organizing center localization	GO:0061842	0.000687391	0.00575367	21	9	8	1	BP
phosphatidic acid biosynthetic process	GO:0006654	0.00103022	0.00816255	22	9	7	2	BP
neural precursor cell proliferation	GO:0061351	0.00103022	0.00816255	22	9	8	1	BP
positive regulation of BMP signaling pathway	GO:0030513	0.00103022	0.00816255	22	9	8	1	BP
positive regulation of axonogenesis	GO:0050772	0.00103022	0.00816255	22	9	8	1	BP
palate development	GO:0060021	0.00149923	0.0113165	23	9	9	0	BP
stem cell differentiation	GO:0048863	0.00149923	0.0113165	23	9	9	0	BP
peptidyl-threonine modification	GO:0018210	0.00149923	0.0113165	23	9	8	1	BP
telomere maintenance via recombination	GO:0000722	0.00212532	0.0153345	24	9	9	0	BP
neuroblast division	GO:0055057	0.00212532	0.0153345	24	9	9	0	BP
neuronal stem cell division	GO:0036445	0.00212532	0.0153345	24	9	9	0	BP
maintenance of cell polarity	GO:0030011	0.00212532	0.0153345	24	9	9	0	BP
embryonic digit morphogenesis	GO:0042733	0.00294292	0.019652	25	9	9	0	BP
embryonic heart tube morphogenesis	GO:0003143	0.00294292	0.019652	25	9	9	0	BP
myeloid leukocyte activation	GO:0002274	0.00294292	0.019652	25	9	9	0	BP
regulation of neuronal synaptic plasticity	GO:0048168	0.00398969	0.0249474	26	9	8	1	BP
positive regulation of peptidyl-tyrosine phosphorylation	GO:0050731	0.00398969	0.0249474	26	9	9	0	BP
double-strand break repair via nonhomologous end joining	GO:0006303	0.00398969	0.0249474	26	9	9	0	BP
encapsulation of foreign target	GO:0035010	0.00398969	0.0249474	26	9	9	0	BP
positive regulation of fibroblast proliferation	GO:0048146	0.00398969	0.0249474	26	9	9	0	BP
non-recombinational repair	GO:0000726	0.00398969	0.0249474	26	9	9	0	BP
central nervous system neuron differentiation	GO:0021953	0.00530602	0.0313905	27	9	8	1	BP
positive regulation of epithelial cell migration	GO:0010634	0.00530602	0.0313905	27	9	9	0	BP
regulation of fat cell differentiation	GO:0045598	0.00530602	0.0313905	27	9	8	1	BP
detection of stimulus involved in sensory perception	GO:0050906	0.00530602	0.0313905	27	9	9	0	BP
germ-line cyst formation	GO:0048134	0.00530602	0.0313905	27	9	9	0	BP
positive regulation of hormone secretion	GO:0046887	0.00530602	0.0313905	27	9	8	1	BP
nucleosome mobilization	GO:0042766	0.00530602	0.0313905	27	9	8	1	BP
protein homotrimerization	GO:0070207	0.00693451	0.0400713	28	9	9	0	BP
mitotic G1 phase	GO:0000080	0.00891935	0.0470394	29	9	9	0	BP
G1 phase	GO:0051318	0.00891935	0.0470394	29	9	9	0	BP
regulation of oogenesis	GO:1905879	0.00891935	0.0470394	29	9	9	0	BP
chorion	GO:0042600	2.43663e-05	0.000327321	15	9	9	0	CC
acetylgalactosaminyltransferase activity	GO:0008376	1.1021e-05	0.000403861	14	9	9	0	MF
neurotransmitter receptor activity involved in regulation of postsynaptic membrane potential	GO:0099529	0.000275624	0.00611582	19	9	9	0	MF
transmitter-gated ion channel activity involved in regulation of postsynaptic membrane potential	GO:1904315	0.000275624	0.00611582	19	9	9	0	MF
postsynaptic neurotransmitter receptor activity	GO:0098960	0.000275624	0.00611582	19	9	9	0	MF
acetylcholine-gated cation-selective channel activity	GO:0022848	0.000275624	0.00611582	19	9	9	0	MF
phosphatidylinositol phospholipase C activity	GO:0004435	0.00149923	0.02626	23	9	6	3	MF
xyloglucan:xyloglucosyl transferase activity	GO:0016762	0.00149923	0.02626	23	9	1	8	MF
ionotropic glutamate receptor activity	GO:0004970	0.00212532	0.0349528	24	9	8	1	MF
decapentaplegic signaling pathway	GO:0008101	7.88687e-08	1.78277e-06	8	8	8	0	BP
wing disc anterior/posterior pattern formation	GO:0048100	7.88687e-08	1.78277e-06	8	8	8	0	BP
positive regulation of bone mineralization	GO:0030501	2.78024e-06	4.6543e-05	10	8	8	0	BP
compound eye cone cell differentiation	GO:0042675	2.78024e-06	4.6543e-05	10	8	8	0	BP
hemocyte differentiation	GO:0042386	2.78024e-06	4.6543e-05	10	8	8	0	BP
positive regulation of biomineral tissue development	GO:0070169	2.78024e-06	4.6543e-05	10	8	8	0	BP
behavioral response to starvation	GO:0042595	9.02559e-06	0.000135528	11	8	8	0	BP
karyosome formation	GO:0030717	5.52202e-05	0.000681505	13	8	8	0	BP
positive regulation of cell-matrix adhesion	GO:0001954	5.52202e-05	0.000681505	13	8	8	0	BP
imaginal disc growth	GO:0007446	5.52202e-05	0.000681505	13	8	8	0	BP
glucuronate metabolic process	GO:0019585	5.52202e-05	0.000681505	13	8	8	0	BP
retinal ganglion cell axon guidance	GO:0031290	0.000114152	0.00127483	14	8	8	0	BP
uronic acid metabolic process	GO:0006063	0.000114152	0.00127483	14	8	8	0	BP
negative regulation of cell size	GO:0045792	0.000114152	0.00127483	14	8	8	0	BP
regulation of activin receptor signaling pathway	GO:0032925	0.000114152	0.00127483	14	8	7	1	BP
mitochondrion transport along microtubule	GO:0047497	0.000216765	0.00224851	15	8	8	0	BP
regulation of neurotransmitter secretion	GO:0046928	0.000384267	0.00364601	16	8	8	0	BP
regulation of NFAT protein import into nucleus	GO:0051532	0.000384267	0.00364601	16	8	8	0	BP
oocyte localization involved in germarium-derived egg chamber formation	GO:0030720	0.000384267	0.00364601	16	8	8	0	BP
localization of cell	GO:0051674	0.000384267	0.00364601	16	8	8	0	BP
male anatomical structure morphogenesis	GO:0090598	0.000384267	0.00364601	16	8	8	0	BP
stem cell development	GO:0048864	0.000384267	0.00364601	16	8	8	0	BP
germline stem cell asymmetric division	GO:0098728	0.000643513	0.005462	17	8	8	0	BP
establishment of mitochondrion localization, microtubule-mediated	GO:0034643	0.000643513	0.005462	17	8	8	0	BP
synaptic vesicle exocytosis	GO:0016079	0.000643513	0.005462	17	8	8	0	BP
female germ-line stem cell asymmetric division	GO:0048132	0.000643513	0.005462	17	8	8	0	BP
positive regulation of canonical Wnt signaling pathway	GO:0090263	0.000643513	0.005462	17	8	8	0	BP
establishment of epithelial cell apical/basal polarity	GO:0045198	0.000643513	0.005462	17	8	8	0	BP
negative regulation of protein kinase B signaling	GO:0051898	0.0010272	0.00816255	18	8	8	0	BP
regulation of B cell activation	GO:0050864	0.0010272	0.00816255	18	8	8	0	BP
genitalia morphogenesis	GO:0035112	0.0010272	0.00816255	18	8	8	0	BP
regulation of cholesterol efflux	GO:0010874	0.0010272	0.00816255	18	8	8	0	BP
dsRNA transport	GO:0033227	0.0010272	0.00816255	18	8	8	0	BP
positive regulation of cell size	GO:0045793	0.0015738	0.0117121	19	8	7	1	BP
synaptic vesicle targeting	GO:0016080	0.0015738	0.0117121	19	8	8	0	BP
epidermis development	GO:0008544	0.00232725	0.01626	20	8	8	0	BP
positive regulation of receptor-mediated endocytosis	GO:0048260	0.00232725	0.01626	20	8	8	0	BP
establishment of mitochondrion localization	GO:0051654	0.00232725	0.01626	20	8	8	0	BP
behavioral response to ethanol	GO:0048149	0.00232725	0.01626	20	8	8	0	BP
microtubule anchoring	GO:0034453	0.00232725	0.01626	20	8	8	0	BP
midgut development	GO:0007494	0.00232725	0.01626	20	8	8	0	BP
establishment of imaginal disc-derived wing hair orientation	GO:0001737	0.00333639	0.0218114	21	8	8	0	BP
galactolipid metabolic process	GO:0019374	0.00333639	0.0218114	21	8	8	0	BP
inositol trisphosphate metabolic process	GO:0032957	0.00333639	0.0218114	21	8	4	4	BP
peptidyl-threonine phosphorylation	GO:0018107	0.00465421	0.028595	22	8	7	1	BP
regulation of glial cell proliferation	GO:0060251	0.00465421	0.028595	22	8	8	0	BP
nerve development	GO:0021675	0.00465421	0.028595	22	8	8	0	BP
positive regulation of intracellular protein transport	GO:0090316	0.00465421	0.028595	22	8	7	1	BP
negative regulation of cell fate specification	GO:0009996	0.00465421	0.028595	22	8	8	0	BP
immune response-activating cell surface receptor signaling pathway	GO:0002429	0.00633687	0.0368445	23	8	7	1	BP
positive regulation of gliogenesis	GO:0014015	0.00633687	0.0368445	23	8	8	0	BP
negative regulation of lipid localization	GO:1905953	0.00633687	0.0368445	23	8	8	0	BP
regulation of erythrocyte differentiation	GO:0045646	0.00633687	0.0368445	23	8	8	0	BP
antigen receptor-mediated signaling pathway	GO:0050851	0.00633687	0.0368445	23	8	7	1	BP
negative regulation of cell fate commitment	GO:0010454	0.00633687	0.0368445	23	8	8	0	BP
melanotic encapsulation of foreign target	GO:0035011	0.00844265	0.0451848	24	8	8	0	BP
protein localization to Golgi apparatus	GO:0034067	0.00844265	0.0451848	24	8	8	0	BP
amyloid precursor protein metabolic process	GO:0042982	0.00844265	0.0451848	24	8	8	0	BP
response to electrical stimulus	GO:0051602	0.00844265	0.0451848	24	8	7	1	BP
female pregnancy	GO:0007565	0.00844265	0.0451848	24	8	8	0	BP
positive regulation of T cell differentiation	GO:0045582	0.00844265	0.0451848	24	8	8	0	BP
heart looping	GO:0001947	0.00844265	0.0451848	24	8	8	0	BP
gap junction	GO:0005921	2.3978e-05	0.000327321	12	8	7	1	CC
Sin3 complex	GO:0016580	0.000384267	0.0038183	16	8	7	1	CC
ESC/E(Z) complex	GO:0035098	0.000384267	0.0038183	16	8	8	0	CC
acetylcholine-gated channel complex	GO:0005892	0.000643513	0.00599056	17	8	8	0	CC
beta-catenin binding	GO:0008013	0.000643513	0.0128934	17	8	8	0	MF
RNA polymerase binding	GO:0070063	0.00333639	0.0494321	21	8	8	0	MF
5'-nucleotidase activity	GO:0008253	0.00333639	0.0494321	21	8	8	0	MF
inositol trisphosphate phosphatase activity	GO:0046030	0.00333639	0.0494321	21	8	4	4	MF
inositol-polyphosphate 5-phosphatase activity	GO:0004445	0.00333639	0.0494321	21	8	4	4	MF
blastoderm segmentation	GO:0007350	4.32378e-06	6.84517e-05	8	7	7	0	BP
imaginal disc lineage restriction	GO:0035161	4.32378e-06	6.84517e-05	8	7	7	0	BP
periodic partitioning by pair rule gene	GO:0007366	1.72584e-05	0.000241542	9	7	7	0	BP
pole cell formation	GO:0007279	5.10407e-05	0.000637367	10	7	7	0	BP
zygotic specification of dorsal/ventral axis	GO:0007352	5.10407e-05	0.000637367	10	7	7	0	BP
synaptic vesicle priming	GO:0016082	5.10407e-05	0.000637367	10	7	7	0	BP
primary branching, open tracheal system	GO:0007428	0.000124567	0.00136411	11	7	7	0	BP
pharyngeal system development	GO:0060037	0.000124567	0.00136411	11	7	7	0	BP
negative regulation of smoothened signaling pathway	GO:0045879	0.000124567	0.00136411	11	7	7	0	BP
ephrin receptor signaling pathway	GO:0048013	0.000124567	0.00136411	11	7	7	0	BP
neuroepithelial cell differentiation	GO:0060563	0.000124567	0.00136411	11	7	7	0	BP
heparan sulfate proteoglycan biosynthetic process, polysaccharide chain biosynthetic process	GO:0015014	0.000124567	0.00136411	11	7	7	0	BP
mitochondrial DNA replication	GO:0006264	0.000265392	0.00269991	12	7	7	0	BP
cell morphogenesis involved in neuron differentiation	GO:0048667	0.000265392	0.00269991	12	7	7	0	BP
mitotic cell cycle, embryonic	GO:0045448	0.000265392	0.00269991	12	7	7	0	BP
imaginal disc-derived leg segmentation	GO:0036011	0.000265392	0.00269991	12	7	7	0	BP
appendage segmentation	GO:0035285	0.000265392	0.00269991	12	7	7	0	BP
positive regulation of organ growth	GO:0046622	0.000510592	0.00458232	13	7	6	1	BP
epithelial cell morphogenesis	GO:0003382	0.000510592	0.00458232	13	7	7	0	BP
positive regulation of glucose import	GO:0046326	0.000510592	0.00458232	13	7	7	0	BP
negative regulation of insulin receptor signaling pathway	GO:0046627	0.000510592	0.00458232	13	7	6	1	BP
negative regulation of cellular response to insulin stimulus	GO:1900077	0.000510592	0.00458232	13	7	6	1	BP
maintenance of epithelial integrity, open tracheal system	GO:0035160	0.000510592	0.00458232	13	7	7	0	BP
positive regulation of glucose transport	GO:0010828	0.000510592	0.00458232	13	7	7	0	BP
cystoblast division	GO:0007282	0.000510592	0.00458232	13	7	7	0	BP
female meiosis chromosome segregation	GO:0016321	0.000510592	0.00458232	13	7	7	0	BP
regulation of cholesterol storage	GO:0010885	0.000510592	0.00458232	13	7	7	0	BP
transcription initiation from RNA polymerase I promoter	GO:0006361	0.000510592	0.00458232	13	7	7	0	BP
positive regulation of neuroblast proliferation	GO:0002052	0.000907031	0.00735897	14	7	7	0	BP
melanosome organization	GO:0032438	0.000907031	0.00735897	14	7	7	0	BP
high-density lipoprotein particle remodeling	GO:0034375	0.000907031	0.00735897	14	7	7	0	BP
male genitalia morphogenesis	GO:0048808	0.000907031	0.00735897	14	7	7	0	BP
ovarian fusome organization	GO:0030723	0.000907031	0.00735897	14	7	7	0	BP
positive regulation of B cell activation	GO:0050871	0.000907031	0.00735897	14	7	7	0	BP
negative regulation of dendrite development	GO:2000171	0.000907031	0.00735897	14	7	7	0	BP
activation of JUN kinase activity	GO:0007257	0.000907031	0.00735897	14	7	7	0	BP
pigment granule organization	GO:0048753	0.000907031	0.00735897	14	7	7	0	BP
reverse cholesterol transport	GO:0043691	0.00151101	0.0113447	15	7	7	0	BP
cerebral cortex development	GO:0021987	0.00151101	0.0113447	15	7	7	0	BP
positive regulation of endothelial cell migration	GO:0010595	0.00151101	0.0113447	15	7	7	0	BP
positive regulation of TOR signaling	GO:0032008	0.00151101	0.0113447	15	7	7	0	BP
neuroblast fate determination	GO:0007400	0.00151101	0.0113447	15	7	7	0	BP
regulation of female receptivity	GO:0045924	0.00151101	0.0113447	15	7	7	0	BP
negative regulation of cyclin-dependent protein kinase activity	GO:1904030	0.00238737	0.0165433	16	7	7	0	BP
female mating behavior	GO:0060180	0.00238737	0.0165433	16	7	7	0	BP
L-glutamate import	GO:0051938	0.00238737	0.0165433	16	7	6	1	BP
cytoplasmic transport, nurse cell to oocyte	GO:0007303	0.00238737	0.0165433	16	7	7	0	BP
endothelial cell proliferation	GO:0001935	0.00238737	0.0165433	16	7	7	0	BP
negative regulation of cyclin-dependent protein serine/threonine kinase activity	GO:0045736	0.00238737	0.0165433	16	7	7	0	BP
STAT cascade	GO:0097696	0.00360808	0.0228313	17	7	7	0	BP
steroid catabolic process	GO:0006706	0.00360808	0.0228313	17	7	7	0	BP
JAK-STAT cascade	GO:0007259	0.00360808	0.0228313	17	7	7	0	BP
regulation of stem cell differentiation	GO:2000736	0.00360808	0.0228313	17	7	7	0	BP
T cell receptor signaling pathway	GO:0050852	0.00360808	0.0228313	17	7	6	1	BP
regulation of circadian sleep/wake cycle	GO:0042749	0.00525045	0.0312807	18	7	7	0	BP
positive regulation of stem cell proliferation	GO:2000648	0.00525045	0.0312807	18	7	7	0	BP
C-terminal protein amino acid modification	GO:0018410	0.00525045	0.0312807	18	7	7	0	BP
snRNA processing	GO:0016180	0.00525045	0.0312807	18	7	7	0	BP
melanosome localization	GO:0032400	0.00525045	0.0312807	18	7	7	0	BP
negative regulation of viral process	GO:0048525	0.00525045	0.0312807	18	7	4	3	BP
mesodermal cell migration	GO:0008078	0.00525045	0.0312807	18	7	7	0	BP
protein-lipid complex remodeling	GO:0034368	0.00525045	0.0312807	18	7	7	0	BP
protein destabilization	GO:0031648	0.00525045	0.0312807	18	7	7	0	BP
cellular response to ionizing radiation	GO:0071479	0.00525045	0.0312807	18	7	7	0	BP
plasma lipoprotein particle remodeling	GO:0034369	0.00525045	0.0312807	18	7	7	0	BP
mitochondrial DNA metabolic process	GO:0032042	0.00525045	0.0312807	18	7	7	0	BP
pigment granule localization	GO:0051875	0.00525045	0.0312807	18	7	7	0	BP
response to symbiont	GO:0009608	0.00739517	0.041596	19	7	7	0	BP
glycosylceramide metabolic process	GO:0006677	0.00739517	0.041596	19	7	7	0	BP
metaphase plate congression	GO:0051310	0.00739517	0.041596	19	7	6	1	BP
positive regulation of neural precursor cell proliferation	GO:2000179	0.00739517	0.041596	19	7	7	0	BP
plasma lipoprotein particle organization	GO:0071827	0.00739517	0.041596	19	7	7	0	BP
mesoderm formation	GO:0001707	0.00739517	0.041596	19	7	7	0	BP
macromolecular complex remodeling	GO:0034367	0.00739517	0.041596	19	7	7	0	BP
polytene chromosome interband	GO:0005705	1.72584e-05	0.000257597	9	7	7	0	CC
PRC1 complex	GO:0035102	0.000124567	0.0014343	11	7	7	0	CC
presynaptic active zone	GO:0048786	0.000907031	0.00788921	14	7	7	0	CC
zonula adherens	GO:0005915	0.00151101	0.0122605	15	7	7	0	CC
aggresome	GO:0016235	0.00525045	0.0350707	18	7	7	0	CC
rhabdomere	GO:0016028	0.00739517	0.0470566	19	7	7	0	CC
polypeptide N-acetylgalactosaminyltransferase activity	GO:0004653	4.32378e-06	0.000188152	8	7	7	0	MF
protein phosphatase 2A binding	GO:0051721	0.000124567	0.00324224	11	7	6	1	MF
SH3/SH2 adaptor activity	GO:0005070	0.000124567	0.00324224	11	7	7	0	MF
cytokine binding	GO:0019955	0.000265392	0.00611582	12	7	7	0	MF
acyl-CoA delta11-desaturase activity	GO:0017105	0.000265392	0.00611582	12	7	7	0	MF
inositol-1,3,4,5-tetrakisphosphate 5-phosphatase activity	GO:0052659	0.00238737	0.037564	16	7	3	4	MF
heparin metabolic process	GO:0030202	4.70944e-06	7.38657e-05	6	6	6	0	BP
sex comb development	GO:0045498	2.93092e-05	0.000387156	7	6	6	0	BP
apposition of dorsal and ventral imaginal disc-derived wing surfaces	GO:0007475	2.93092e-05	0.000387156	7	6	6	0	BP
DNA amplification	GO:0006277	2.93092e-05	0.000387156	7	6	6	0	BP
hemolymph coagulation	GO:0042381	0.000104265	0.00117212	8	6	6	0	BP
synaptic target inhibition	GO:0016201	0.000104265	0.00117212	8	6	6	0	BP
regulation of defense response to bacterium	GO:1900424	0.000104265	0.00117212	8	6	6	0	BP
regulation of antibacterial peptide production	GO:0002786	0.000104265	0.00117212	8	6	6	0	BP
positive regulation of antibacterial peptide biosynthetic process	GO:0006963	0.000104265	0.00117212	8	6	6	0	BP
regulation of antibacterial peptide biosynthetic process	GO:0002808	0.000104265	0.00117212	8	6	6	0	BP
positive regulation of defense response to bacterium	GO:1900426	0.000104265	0.00117212	8	6	6	0	BP
positive regulation of antibacterial peptide production	GO:0002803	0.000104265	0.00117212	8	6	6	0	BP
imaginal disc-derived leg joint morphogenesis	GO:0016348	0.000104265	0.00117212	8	6	6	0	BP
regulation of oskar mRNA translation	GO:0046011	0.000104265	0.00117212	8	6	6	0	BP
progression of morphogenetic furrow involved in compound eye morphogenesis	GO:0007458	0.000104265	0.00117212	8	6	6	0	BP
anterior/posterior axis specification, embryo	GO:0008595	0.000278279	0.00279072	9	6	6	0	BP
modulation by host of viral transcription	GO:0043921	0.000278279	0.00279072	9	6	6	0	BP
modulation by host of symbiont transcription	GO:0052472	0.000278279	0.00279072	9	6	6	0	BP
modification by host of symbiont morphology or physiology	GO:0051851	0.000278279	0.00279072	9	6	6	0	BP
centrosome separation	GO:0051299	0.000278279	0.00279072	9	6	6	0	BP
nonassociative learning	GO:0046958	0.000278279	0.00279072	9	6	6	0	BP
interaction with symbiont	GO:0051702	0.000619137	0.0053193	10	6	6	0	BP
positive regulation of NFAT protein import into nucleus	GO:0051533	0.000619137	0.0053193	10	6	6	0	BP
protein localization to lysosome	GO:0061462	0.000619137	0.0053193	10	6	6	0	BP
dorsal trunk growth, open tracheal system	GO:0035001	0.000619137	0.0053193	10	6	6	0	BP
short-term memory	GO:0007614	0.000619137	0.0053193	10	6	6	0	BP
oocyte anterior/posterior axis specification	GO:0007314	0.000619137	0.0053193	10	6	6	0	BP
cellular glucuronidation	GO:0052695	0.000619137	0.0053193	10	6	6	0	BP
modulation of transcription in other organism involved in symbiotic interaction	GO:0052312	0.000619137	0.0053193	10	6	6	0	BP
bicellular tight junction assembly	GO:0070830	0.00121262	0.00950093	11	6	6	0	BP
central nervous system neuron axonogenesis	GO:0021955	0.00121262	0.00950093	11	6	5	1	BP
regulation of synapse structure or activity	GO:0050803	0.00121262	0.00950093	11	6	6	0	BP
metamorphosis	GO:0007552	0.00121262	0.00950093	11	6	6	0	BP
negative regulation of imaginal disc growth	GO:0045571	0.00215985	0.0153345	12	6	6	0	BP
male courtship behavior, veined wing generated song production	GO:0045433	0.00215985	0.0153345	12	6	6	0	BP
entrainment of circadian clock	GO:0009649	0.00215985	0.0153345	12	6	5	1	BP
response to sterol	GO:0036314	0.00215985	0.0153345	12	6	6	0	BP
regulation of short-term neuronal synaptic plasticity	GO:0048172	0.00215985	0.0153345	12	6	6	0	BP
oocyte microtubule cytoskeleton polarization	GO:0008103	0.0035735	0.0227659	13	6	6	0	BP
oocyte microtubule cytoskeleton organization	GO:0016325	0.0035735	0.0227659	13	6	6	0	BP
outflow tract morphogenesis	GO:0003151	0.0035735	0.0227659	13	6	6	0	BP
sprouting angiogenesis	GO:0002040	0.0035735	0.0227659	13	6	6	0	BP
positive regulation of protein localization to membrane	GO:1905477	0.0035735	0.0227659	13	6	5	1	BP
dendrite self-avoidance	GO:0070593	0.0035735	0.0227659	13	6	6	0	BP
mechanosensory behavior	GO:0007638	0.0035735	0.0227659	13	6	6	0	BP
negative regulation of DNA binding	GO:0043392	0.0035735	0.0227659	13	6	6	0	BP
positive regulation of DNA damage response, signal transduction by p53 class mediator	GO:0043517	0.0035735	0.0227659	13	6	5	1	BP
positive regulation of signal transduction by p53 class mediator	GO:1901798	0.0035735	0.0227659	13	6	5	1	BP
positive regulation of cholesterol efflux	GO:0010875	0.00557336	0.0328114	14	6	6	0	BP
mesenchyme development	GO:0060485	0.00557336	0.0328114	14	6	6	0	BP
pre-miRNA processing	GO:0031054	0.00828158	0.0448618	15	6	6	0	BP
anaphase	GO:0051322	0.00828158	0.0448618	15	6	6	0	BP
regulation of developmental pigmentation	GO:0048070	0.00828158	0.0448618	15	6	6	0	BP
detection of visible light	GO:0009584	0.00828158	0.0448618	15	6	6	0	BP
sphingomyelin metabolic process	GO:0006684	0.00828158	0.0448618	15	6	6	0	BP
positive regulation of cholesterol metabolic process	GO:0090205	0.00828158	0.0448618	15	6	6	0	BP
telomere maintenance via semi-conservative replication	GO:0032201	0.00828158	0.0448618	15	6	6	0	BP
integrator complex	GO:0032039	2.93092e-05	0.000381019	7	6	6	0	CC
axolemma	GO:0030673	0.000104265	0.00124809	8	6	6	0	CC
neuron projection membrane	GO:0032589	0.0035735	0.0249058	13	6	6	0	CC
receptor signaling complex scaffold activity	GO:0030159	0.000104265	0.00279211	8	6	5	1	MF
Notch binding	GO:0005112	0.000278279	0.00611582	9	6	6	0	MF
non-membrane spanning protein tyrosine phosphatase activity	GO:0004726	0.000278279	0.00611582	9	6	6	0	MF
histone deacetylase binding	GO:0042826	0.000278279	0.00611582	9	6	5	1	MF
protein kinase A binding	GO:0051018	0.000619137	0.0124949	10	6	5	1	MF
retinol dehydrogenase activity	GO:0004745	0.00215985	0.0349528	12	6	6	0	MF
gastrulation involving germ band extension	GO:0010004	3.63855e-05	0.000468907	5	5	5	0	BP
proline transport	GO:0015824	3.63855e-05	0.000468907	5	5	5	0	BP
response to ecdysone	GO:0035075	3.63855e-05	0.000468907	5	5	5	0	BP
heparin biosynthetic process	GO:0030210	3.63855e-05	0.000468907	5	5	5	0	BP
pericardial nephrocyte differentiation	GO:0061320	0.000194766	0.00204287	6	5	5	0	BP
dorsal/ventral lineage restriction, imaginal disc	GO:0007451	0.000194766	0.00204287	6	5	5	0	BP
regulation of cellular senescence	GO:2000772	0.000194766	0.00204287	6	5	5	0	BP
epithelial cell fate determination, open tracheal system	GO:0007425	0.000608408	0.00526996	7	5	5	0	BP
nephrocyte differentiation	GO:0061319	0.000608408	0.00526996	7	5	5	0	BP
negative regulation of synaptic growth at neuromuscular junction	GO:0045886	0.000608408	0.00526996	7	5	5	0	BP
negative regulation of activin receptor signaling pathway	GO:0032926	0.000608408	0.00526996	7	5	5	0	BP
replicative senescence	GO:0090399	0.000608408	0.00526996	7	5	5	0	BP
regulation of protein autophosphorylation	GO:0031952	0.000608408	0.00526996	7	5	5	0	BP
DNA methylation involved in gamete generation	GO:0043046	0.000608408	0.00526996	7	5	5	0	BP
photoreceptor cell morphogenesis	GO:0008594	0.000608408	0.00526996	7	5	5	0	BP
epithelial cell proliferation involved in renal tubule morphogenesis	GO:2001013	0.000608408	0.00526996	7	5	5	0	BP
negative regulation of neuromuscular junction development	GO:1904397	0.000608408	0.00526996	7	5	5	0	BP
regulation of eye photoreceptor cell development	GO:0042478	0.000608408	0.00526996	7	5	5	0	BP
negative regulation of photoreceptor cell differentiation	GO:0046533	0.000608408	0.00526996	7	5	5	0	BP
establishment or maintenance of polarity of embryonic epithelium	GO:0016332	0.00144865	0.0109739	8	5	5	0	BP
neuron fate specification	GO:0048665	0.00144865	0.0109739	8	5	5	0	BP
renal filtration cell differentiation	GO:0061318	0.00144865	0.0109739	8	5	5	0	BP
epithelial cell type specification, open tracheal system	GO:0035153	0.00144865	0.0109739	8	5	5	0	BP
zonula adherens assembly	GO:0045186	0.00144865	0.0109739	8	5	5	0	BP
leg disc morphogenesis	GO:0007478	0.00144865	0.0109739	8	5	5	0	BP
embryonic cranial skeleton morphogenesis	GO:0048701	0.00144865	0.0109739	8	5	5	0	BP
bone development	GO:0060348	0.00144865	0.0109739	8	5	5	0	BP
protein targeting to lysosome	GO:0006622	0.00144865	0.0109739	8	5	5	0	BP
pigment metabolic process involved in developmental pigmentation	GO:0043324	0.0029116	0.0195123	9	5	5	0	BP
L-alanine transport	GO:0015808	0.0029116	0.0195123	9	5	5	0	BP
eye pigment biosynthetic process	GO:0006726	0.0029116	0.0195123	9	5	5	0	BP
dorsal/ventral axis specification, ovarian follicular epithelium	GO:0008069	0.0029116	0.0195123	9	5	5	0	BP
alanine transport	GO:0032328	0.0029116	0.0195123	9	5	5	0	BP
negative regulation of DNA-templated transcription, elongation	GO:0032785	0.0029116	0.0195123	9	5	5	0	BP
lung epithelial cell differentiation	GO:0060487	0.0029116	0.0195123	9	5	5	0	BP
galactosylceramide metabolic process	GO:0006681	0.0029116	0.0195123	9	5	5	0	BP
oocyte nucleus localization involved in oocyte dorsal/ventral axis specification	GO:0051663	0.0029116	0.0195123	9	5	5	0	BP
proximal/distal pattern formation, imaginal disc	GO:0007449	0.0029116	0.0195123	9	5	5	0	BP
post-mating behavior	GO:0045297	0.0029116	0.0195123	9	5	5	0	BP
eye pigment metabolic process	GO:0042441	0.0029116	0.0195123	9	5	5	0	BP
pigment metabolic process involved in pigmentation	GO:0043474	0.0029116	0.0195123	9	5	5	0	BP
cranial nerve development	GO:0021545	0.0029116	0.0195123	9	5	5	0	BP
equator specification	GO:0045317	0.0029116	0.0195123	9	5	5	0	BP
cardiac epithelial to mesenchymal transition	GO:0060317	0.0029116	0.0195123	9	5	5	0	BP
preassembly of GPI anchor in ER membrane	GO:0016254	0.00520407	0.0312807	10	5	5	0	BP
peptidyl-glutamic acid modification	GO:0018200	0.00520407	0.0312807	10	5	4	1	BP
toll-like receptor 2 signaling pathway	GO:0034134	0.00520407	0.0312807	10	5	5	0	BP
transcription elongation from RNA polymerase III promoter	GO:0006385	0.00520407	0.0312807	10	5	5	0	BP
pseudocleavage involved in syncytial blastoderm formation	GO:0030589	0.00520407	0.0312807	10	5	5	0	BP
post-embryonic genitalia morphogenesis	GO:0035126	0.00520407	0.0312807	10	5	5	0	BP
protein palmitoylation	GO:0018345	0.00520407	0.0312807	10	5	5	0	BP
phagocytosis, recognition	GO:0006910	0.00520407	0.0312807	10	5	5	0	BP
glycoprotein transport	GO:0034436	0.00520407	0.0312807	10	5	5	0	BP
fatty acid alpha-oxidation	GO:0001561	0.00520407	0.0312807	10	5	4	1	BP
germ-band shortening	GO:0007390	0.00520407	0.0312807	10	5	5	0	BP
imaginal disc-derived male genitalia morphogenesis	GO:0048803	0.00520407	0.0312807	10	5	5	0	BP
regulation of epithelial to mesenchymal transition	GO:0010717	0.00520407	0.0312807	10	5	5	0	BP
regulation of cholesterol esterification	GO:0010872	0.00520407	0.0312807	10	5	5	0	BP
imaginal disc-derived genitalia morphogenesis	GO:0048805	0.00520407	0.0312807	10	5	5	0	BP
lung cell differentiation	GO:0060479	0.00520407	0.0312807	10	5	5	0	BP
toll-like receptor 4 signaling pathway	GO:0034142	0.00853027	0.0451848	11	5	5	0	BP
positive regulation of cholesterol storage	GO:0010886	0.00853027	0.0451848	11	5	5	0	BP
sterol catabolic process	GO:0016127	0.00853027	0.0451848	11	5	5	0	BP
positive regulation of lipid storage	GO:0010884	0.00853027	0.0451848	11	5	5	0	BP
positive regulation of cellular response to transforming growth factor beta stimulus	GO:1903846	0.00853027	0.0451848	11	5	5	0	BP
lumen formation, open tracheal system	GO:0035149	0.00853027	0.0451848	11	5	5	0	BP
nucleotide-excision repair, DNA incision	GO:0033683	0.00853027	0.0451848	11	5	5	0	BP
tryptophan transport	GO:0015827	0.00853027	0.0451848	11	5	5	0	BP
positive regulation of transforming growth factor beta receptor signaling pathway	GO:0030511	0.00853027	0.0451848	11	5	5	0	BP
chitin-based embryonic cuticle biosynthetic process	GO:0008362	0.00853027	0.0451848	11	5	5	0	BP
pseudocleavage	GO:0030588	0.00853027	0.0451848	11	5	5	0	BP
detection of light stimulus involved in sensory perception	GO:0050962	0.00853027	0.0451848	11	5	5	0	BP
detection of light stimulus involved in visual perception	GO:0050908	0.00853027	0.0451848	11	5	5	0	BP
suckling behavior	GO:0001967	0.00853027	0.0451848	11	5	5	0	BP
negative regulation of stem cell differentiation	GO:2000737	0.00853027	0.0451848	11	5	5	0	BP
establishment or maintenance of neuroblast polarity	GO:0045196	0.00853027	0.0451848	11	5	5	0	BP
positive regulation of JAK-STAT cascade	GO:0046427	0.00853027	0.0451848	11	5	5	0	BP
osteoblast development	GO:0002076	0.00853027	0.0451848	11	5	5	0	BP
axon target recognition	GO:0007412	0.00853027	0.0451848	11	5	5	0	BP
cellular response to lipoprotein particle stimulus	GO:0071402	0.00853027	0.0451848	11	5	5	0	BP
positive regulation of STAT cascade	GO:1904894	0.00853027	0.0451848	11	5	5	0	BP
pi-body	GO:0071546	0.000194766	0.00216029	6	5	4	1	CC
BLOC complex	GO:0031082	0.00144865	0.0119179	8	5	5	0	CC
BLOC-1 complex	GO:0031083	0.00144865	0.0119179	8	5	5	0	CC
Schmidt-Lanterman incisure	GO:0043220	0.0029116	0.0214642	9	5	5	0	CC
ESCRT-0 complex	GO:0033565	0.0029116	0.0214642	9	5	5	0	CC
PTW/PP1 phosphatase complex	GO:0072357	0.0029116	0.0214642	9	5	4	1	CC
RNA polymerase II transcription factor activity, TBP-class protein binding	GO:0001132	3.63855e-05	0.00110145	5	5	5	0	MF
RNA polymerase II transcription factor activity, TBP-class protein binding, involved in preinitiation complex assembly	GO:0001129	3.63855e-05	0.00110145	5	5	5	0	MF
morphogen activity	GO:0016015	3.63855e-05	0.00110145	5	5	5	0	MF
transcription factor activity, RNA polymerase II basal transcription factor binding	GO:0001083	0.000194766	0.00484306	6	5	5	0	MF
UDP-sugar diphosphatase activity	GO:0008768	0.000194766	0.00484306	6	5	5	0	MF
cytoskeletal adaptor activity	GO:0008093	0.000608408	0.012368	7	5	5	0	MF
Wnt-activated receptor activity	GO:0042813	0.0029116	0.0448001	9	5	5	0	MF
eggshell chorion gene amplification	GO:0007307	0.000281086	0.00279237	4	4	4	0	BP
positive regulation of cellular response to insulin stimulus	GO:1900078	0.000281086	0.00279237	4	4	4	0	BP
regulation of mitotic cell cycle, embryonic	GO:0009794	0.000281086	0.00279237	4	4	4	0	BP
germarium-derived egg chamber formation	GO:0007293	0.000281086	0.00279237	4	4	4	0	BP
regulation of establishment of blood-brain barrier	GO:0090210	0.000281086	0.00279237	4	4	4	0	BP
negative regulation of establishment of blood-brain barrier	GO:0090212	0.000281086	0.00279237	4	4	4	0	BP
wing and notum subfield formation	GO:0035309	0.000281086	0.00279237	4	4	4	0	BP
trunk segmentation	GO:0035290	0.000281086	0.00279237	4	4	4	0	BP
positive regulation of oskar mRNA translation	GO:0046012	0.00125989	0.00967403	5	4	4	0	BP
delamination	GO:0060232	0.00125989	0.00967403	5	4	4	0	BP
deactivation of rhodopsin mediated signaling	GO:0016059	0.00125989	0.00967403	5	4	4	0	BP
larval lymph gland hemocyte differentiation	GO:0035168	0.00125989	0.00967403	5	4	4	0	BP
imaginal disc-derived male genitalia development	GO:0007485	0.00125989	0.00967403	5	4	4	0	BP
histone H2A K63-linked ubiquitination	GO:0070535	0.00125989	0.00967403	5	4	4	0	BP
compound eye corneal lens morphogenesis	GO:0048750	0.00125989	0.00967403	5	4	4	0	BP
regulation of rhodopsin mediated signaling pathway	GO:0022400	0.00125989	0.00967403	5	4	4	0	BP
positive regulation of hh target transcription factor activity	GO:0007228	0.00125989	0.00967403	5	4	4	0	BP
R1/R6 development	GO:0048053	0.00125989	0.00967403	5	4	4	0	BP
negative regulation of phosphatidylinositol 3-kinase signaling	GO:0014067	0.00125989	0.00967403	5	4	4	0	BP
regulation of protein targeting to membrane	GO:0090313	0.00125989	0.00967403	5	4	4	0	BP
regulation of protein targeting	GO:1903533	0.00125989	0.00967403	5	4	4	0	BP
induction of programmed cell death by hormones	GO:0035081	0.00125989	0.00967403	5	4	4	0	BP
toll-like receptor 1 signaling pathway	GO:0034130	0.00125989	0.00967403	5	4	4	0	BP
induction of programmed cell death by ecdysone	GO:0035078	0.00125989	0.00967403	5	4	4	0	BP
ecdysone-mediated induction of salivary gland cell autophagic cell death	GO:0035072	0.00125989	0.00967403	5	4	4	0	BP
chorion-containing eggshell formation	GO:0007304	0.00125989	0.00967403	5	4	4	0	BP
eye-antennal disc development	GO:0035214	0.00125989	0.00967403	5	4	4	0	BP
aorta morphogenesis	GO:0035909	0.00339014	0.0218114	6	4	4	0	BP
centriole replication	GO:0007099	0.00339014	0.0218114	6	4	3	1	BP
germline ring canal formation	GO:0030725	0.00339014	0.0218114	6	4	4	0	BP
lysosome localization	GO:0032418	0.00339014	0.0218114	6	4	4	0	BP
regulation of compound eye photoreceptor development	GO:0045314	0.00339014	0.0218114	6	4	4	0	BP
muscle adaptation	GO:0043500	0.00339014	0.0218114	6	4	4	0	BP
intercellular bridge organization	GO:0043063	0.00339014	0.0218114	6	4	4	0	BP
negative regulation of neurotransmitter transport	GO:0051589	0.00339014	0.0218114	6	4	4	0	BP
antennal morphogenesis	GO:0048800	0.00339014	0.0218114	6	4	4	0	BP
protein localization to axon	GO:0099612	0.00339014	0.0218114	6	4	4	0	BP
crystal cell differentiation	GO:0042688	0.00339014	0.0218114	6	4	4	0	BP
imaginal disc-derived genitalia development	GO:0007484	0.00339014	0.0218114	6	4	4	0	BP
recognition of apoptotic cell	GO:0043654	0.00339014	0.0218114	6	4	4	0	BP
centriole assembly	GO:0098534	0.00339014	0.0218114	6	4	3	1	BP
peptidyl-lysine deacetylation	GO:0034983	0.00339014	0.0218114	6	4	4	0	BP
embryonic foregut morphogenesis	GO:0048617	0.00339014	0.0218114	6	4	4	0	BP
regulation of synaptic activity	GO:0060025	0.00339014	0.0218114	6	4	4	0	BP
chitin-based larval cuticle pattern formation	GO:0035293	0.00339014	0.0218114	6	4	4	0	BP
positive regulation of blood vessel endothelial cell migration	GO:0043536	0.00339014	0.0218114	6	4	4	0	BP
gonadal mesoderm development	GO:0007506	0.00339014	0.0218114	6	4	4	0	BP
R8 cell fate commitment	GO:0007460	0.00339014	0.0218114	6	4	4	0	BP
neuroblast development	GO:0014019	0.00339014	0.0218114	6	4	4	0	BP
negative regulation of cell cycle arrest	GO:0071157	0.00339014	0.0218114	6	4	4	0	BP
epithelial cell proliferation involved in Malpighian tubule morphogenesis	GO:0061331	0.00339014	0.0218114	6	4	4	0	BP
ear development	GO:0043583	0.00709911	0.0401713	7	4	4	0	BP
oocyte nucleus migration involved in oocyte dorsal/ventral axis specification	GO:0007312	0.00709911	0.0401713	7	4	4	0	BP
negative regulation by host of viral transcription	GO:0043922	0.00709911	0.0401713	7	4	4	0	BP
induction of programmed cell death	GO:0012502	0.00709911	0.0401713	7	4	4	0	BP
triglyceride homeostasis	GO:0070328	0.00709911	0.0401713	7	4	4	0	BP
reproductive system development	GO:0061458	0.00709911	0.0401713	7	4	4	0	BP
sphingomyelin biosynthetic process	GO:0006686	0.00709911	0.0401713	7	4	4	0	BP
regulation of growth hormone secretion	GO:0060123	0.00709911	0.0401713	7	4	4	0	BP
positive regulation of cell junction assembly	GO:1901890	0.00709911	0.0401713	7	4	4	0	BP
behavioral response to cocaine	GO:0048148	0.00709911	0.0401713	7	4	4	0	BP
endothelial cell activation	GO:0042118	0.00709911	0.0401713	7	4	4	0	BP
regulation of hippo signaling	GO:0035330	0.00709911	0.0401713	7	4	4	0	BP
stress fiber assembly	GO:0043149	0.00709911	0.0401713	7	4	4	0	BP
positive regulation of adherens junction organization	GO:1903393	0.00709911	0.0401713	7	4	4	0	BP
regulation of response to food	GO:0032095	0.00709911	0.0401713	7	4	3	1	BP
lymph gland development	GO:0048542	0.00709911	0.0401713	7	4	4	0	BP
male genitalia development	GO:0030539	0.00709911	0.0401713	7	4	4	0	BP
microtubule nucleation by microtubule organizing center	GO:0051418	0.00709911	0.0401713	7	4	4	0	BP
histone H2A monoubiquitination	GO:0035518	0.00709911	0.0401713	7	4	4	0	BP
positive regulation of axon extension	GO:0045773	0.00709911	0.0401713	7	4	3	1	BP
basal protein localization	GO:0045175	0.00709911	0.0401713	7	4	4	0	BP
ganglion mother cell fate determination	GO:0007402	0.00709911	0.0401713	7	4	4	0	BP
keratinocyte proliferation	GO:0043616	0.00709911	0.0401713	7	4	4	0	BP
negative regulation of transcription elongation from RNA polymerase II promoter	GO:0034244	0.00709911	0.0401713	7	4	4	0	BP
acylglycerol homeostasis	GO:0055090	0.00709911	0.0401713	7	4	4	0	BP
regulation of odontogenesis	GO:0042481	0.00709911	0.0401713	7	4	4	0	BP
ovarian follicle cell stalk formation	GO:0030713	0.00709911	0.0401713	7	4	4	0	BP
positive regulation of focal adhesion assembly	GO:0051894	0.00709911	0.0401713	7	4	4	0	BP
telencephalon development	GO:0021537	0.00709911	0.0401713	7	4	4	0	BP
NELF complex	GO:0032021	0.00125989	0.0107365	5	4	4	0	CC
Ragulator complex	GO:0071986	0.00339014	0.0241099	6	4	4	0	CC
replisome	GO:0030894	0.00339014	0.0241099	6	4	3	1	CC
inaD signaling complex	GO:0016027	0.00709911	0.0458164	7	4	4	0	CC
transforming growth factor beta-activated receptor activity	GO:0005024	0.000281086	0.00611582	4	4	4	0	MF
gap junction channel activity	GO:0005243	0.000281086	0.00611582	4	4	4	0	MF
inositol-1,4,5,6-tetrakisphosphate 6-phosphatase activity	GO:0030352	0.000281086	0.00611582	4	4	4	0	MF
vitamin E binding	GO:0008431	0.000281086	0.00611582	4	4	4	0	MF
inositol-1,3,4,5,6-pentakisphosphate 3-phosphatase activity	GO:0030351	0.000281086	0.00611582	4	4	4	0	MF
inositol pentakisphosphate phosphatase activity	GO:0052827	0.000281086	0.00611582	4	4	4	0	MF
trans-octaprenyltranstransferase activity	GO:0050347	0.00125989	0.0229333	5	4	3	1	MF
thyroid hormone receptor binding	GO:0046966	0.00339014	0.0494321	6	4	4	0	MF
Wnt-protein binding	GO:0017147	0.00339014	0.0494321	6	4	4	0	MF
histone serine kinase activity	GO:0035174	0.00339014	0.0494321	6	4	3	1	MF
secologanin synthase activity	GO:0050616	0.00339014	0.0494321	6	4	0	4	MF
positive regulation of photoreceptor cell differentiation	GO:0046534	0.00217121	0.0153345	3	3	3	0	BP
embryonic hindgut morphogenesis	GO:0048619	0.00217121	0.0153345	3	3	3	0	BP
non-motile cilium assembly	GO:1905515	0.00217121	0.0153345	3	3	3	0	BP
response to pyrethroid	GO:0046684	0.00217121	0.0153345	3	3	3	0	BP
MyD88-independent toll-like receptor signaling pathway	GO:0002756	0.00217121	0.0153345	3	3	3	0	BP
positive regulation by host of viral transcription	GO:0043923	0.00217121	0.0153345	3	3	3	0	BP
protein deglutamylation	GO:0035608	0.00217121	0.0153345	3	3	2	1	BP
TRIF-dependent toll-like receptor signaling pathway	GO:0035666	0.00217121	0.0153345	3	3	3	0	BP
Malpighian tubule development	GO:0072002	0.00217121	0.0153345	3	3	3	0	BP
negative regulation of stress fiber assembly	GO:0051497	0.00217121	0.0153345	3	3	3	0	BP
eclosion	GO:0007562	0.00217121	0.0153345	3	3	3	0	BP
interstrand cross-link repair	GO:0036297	0.00217121	0.0153345	3	3	3	0	BP
cardiac cell fate determination	GO:0060913	0.00217121	0.0153345	3	3	3	0	BP
BMP signaling pathway involved in Malpighian tubule cell chemotaxis	GO:0061353	0.00217121	0.0153345	3	3	3	0	BP
negative regulation of cellular senescence	GO:2000773	0.00217121	0.0153345	3	3	3	0	BP
SMAD protein complex assembly	GO:0007183	0.00217121	0.0153345	3	3	3	0	BP
ribosome disassembly	GO:0032790	0.00217121	0.0153345	3	3	3	0	BP
cardioblast cell fate determination	GO:0007510	0.00217121	0.0153345	3	3	3	0	BP
response to stimulus involved in regulation of muscle adaptation	GO:0014874	0.00217121	0.0153345	3	3	3	0	BP
nuclear speck organization	GO:0035063	0.00217121	0.0153345	3	3	1	2	BP
nuclear body organization	GO:0030575	0.00217121	0.0153345	3	3	1	2	BP
striated muscle adaptation	GO:0014888	0.00784159	0.0428525	4	3	3	0	BP
response to isoquinoline alkaloid	GO:0014072	0.00784159	0.0428525	4	3	3	0	BP
plasmatocyte differentiation	GO:0042387	0.00784159	0.0428525	4	3	3	0	BP
ear morphogenesis	GO:0042471	0.00784159	0.0428525	4	3	3	0	BP
positive regulation of glycogen biosynthetic process	GO:0045725	0.00784159	0.0428525	4	3	3	0	BP
mucosal immune response	GO:0002385	0.00784159	0.0428525	4	3	3	0	BP
astral microtubule nucleation	GO:0030954	0.00784159	0.0428525	4	3	3	0	BP
negative regulation of salivary gland boundary specification	GO:0045705	0.00784159	0.0428525	4	3	3	0	BP
negative regulation of regulated secretory pathway	GO:1903306	0.00784159	0.0428525	4	3	3	0	BP
muscle cell fate determination	GO:0007521	0.00784159	0.0428525	4	3	3	0	BP
organ or tissue specific immune response	GO:0002251	0.00784159	0.0428525	4	3	3	0	BP
ventricular trabecula myocardium morphogenesis	GO:0003222	0.00784159	0.0428525	4	3	3	0	BP
regulation of histone H3-K36 methylation	GO:0000414	0.00784159	0.0428525	4	3	3	0	BP
negative regulation of protein maturation	GO:1903318	0.00784159	0.0428525	4	3	3	0	BP
viral budding	GO:0046755	0.00784159	0.0428525	4	3	3	0	BP
ventricular septum morphogenesis	GO:0060412	0.00784159	0.0428525	4	3	3	0	BP
sevenless signaling pathway	GO:0045500	0.00784159	0.0428525	4	3	3	0	BP
negative regulation of actin filament bundle assembly	GO:0032232	0.00784159	0.0428525	4	3	3	0	BP
female germline ring canal formation	GO:0007301	0.00784159	0.0428525	4	3	3	0	BP
negative regulation of exocytosis	GO:0045920	0.00784159	0.0428525	4	3	3	0	BP
spindle assembly involved in female meiosis	GO:0007056	0.00784159	0.0428525	4	3	3	0	BP
neuroendocrine cell differentiation	GO:0061101	0.00784159	0.0428525	4	3	3	0	BP
morphogenesis of a polarized epithelium	GO:0001738	0.00784159	0.0428525	4	3	3	0	BP
response to morphine	GO:0043278	0.00784159	0.0428525	4	3	3	0	BP
regulation of protein exit from endoplasmic reticulum	GO:0070861	0.00784159	0.0428525	4	3	3	0	BP
histoblast morphogenesis	GO:0007488	0.00784159	0.0428525	4	3	3	0	BP
imaginal disc-derived wing expansion	GO:0048526	0.00784159	0.0428525	4	3	3	0	BP
peptide modification	GO:0031179	0.00784159	0.0428525	4	3	3	0	BP
detection of lipopolysaccharide	GO:0032497	0.00784159	0.0428525	4	3	3	0	BP
negative regulation of protein processing	GO:0010955	0.00784159	0.0428525	4	3	3	0	BP
regulation of salivary gland boundary specification	GO:0045704	0.00784159	0.0428525	4	3	3	0	BP
wing disc proximal/distal pattern formation	GO:0007473	0.00784159	0.0428525	4	3	3	0	BP
plasminogen activation	GO:0031639	0.00784159	0.0428525	4	3	3	0	BP
regulation of epithelial cell apoptotic process	GO:1904035	0.00784159	0.0428525	4	3	3	0	BP
lipopolysaccharide transport	GO:0015920	0.00784159	0.0428525	4	3	3	0	BP
magnesium ion homeostasis	GO:0010960	0.00784159	0.0428525	4	3	3	0	BP
regulation of Toll signaling pathway	GO:0008592	0.00784159	0.0428525	4	3	3	0	BP
Yb body	GO:0070725	0.00217121	0.0168269	3	3	3	0	CC
Fanconi anaemia nuclear complex	GO:0043240	0.00784159	0.0483698	4	3	3	0	CC
NMDA selective glutamate receptor complex	GO:0017146	0.00784159	0.0483698	4	3	3	0	CC
Hedgehog signaling complex	GO:0035301	0.00784159	0.0483698	4	3	3	0	CC
spot adherens junction	GO:0005914	0.00784159	0.0483698	4	3	3	0	CC
brahma complex	GO:0035060	0.00784159	0.0483698	4	3	3	0	CC
stereocilium tip	GO:0032426	0.00784159	0.0483698	4	3	3	0	CC
Toll binding	GO:0005121	0.00217121	0.0349528	3	3	3	0	MF
adenylate cyclase inhibiting G-protein coupled glutamate receptor activity	GO:0001640	0.00217121	0.0349528	3	3	3	0	MF
chromatin insulator sequence binding	GO:0043035	0.00217121	0.0349528	3	3	3	0	MF
tubulin N-acetyltransferase activity	GO:0019799	0.00217121	0.0349528	3	3	3	0	MF
transforming growth factor beta receptor activity, type I	GO:0005025	0.00217121	0.0349528	3	3	3	0	MF
G-protein coupled glutamate receptor activity	GO:0098988	0.00217121	0.0349528	3	3	3	0	MF
[truncated: 1 more rows]

## Sheet: LH
Term_name	Accession	p-value	FDR	Background gene number	DEGs number	Up-regulated DEGs number	Down-regulated DEGs number
cell part	GO:0044464	0.000730393	0.00610875	47135	6451	5712	739	CC
biological regulation	GO:0065007	4.31367e-06	0.000566323	16378	4399	2537	1862	BP
biosynthetic process	GO:0009058	1.78736e-06	0.000293318	14967	4041	2645	1396	BP
organic substance biosynthetic process	GO:1901576	2.4338e-06	0.000385632	14652	3956	2596	1360	BP
regulation of biological process	GO:0050789	0.000102691	0.0079305	14412	3854	2176	1678	BP
cellular biosynthetic process	GO:0044249	1.88814e-05	0.0021161	14209	3820	2508	1312	BP
cellular nitrogen compound biosynthetic process	GO:0044271	8.5078e-08	2.00479e-05	10273	2838	1906	932	BP
membrane-bounded organelle	GO:0043227	0.00103055	0.00832796	19758	2780	2428	352	CC
macromolecule biosynthetic process	GO:0009059	2.38391e-13	1.21712e-10	9547	2726	1854	872	BP
cellular macromolecule biosynthetic process	GO:0034645	3.44669e-17	2.63959e-14	9096	2649	1814	835	BP
intracellular membrane-bounded organelle	GO:0043231	0.00599184	0.033803	18562	2595	2262	333	CC
membrane part	GO:0044425	6.81479e-17	5.09405e-15	15044	2328	2035	293	CC
developmental process	GO:0032502	1.839e-28	6.40167e-25	7165	2220	1245	975	BP
membrane	GO:0016020	9.73459e-06	0.00012794	14166	2059	1768	291	CC
cation binding	GO:0043169	6.87033e-06	0.000200529	13741	2003	1743	260	MF
metal ion binding	GO:0046872	5.00273e-08	2.45485e-06	13002	1935	1684	251	MF
intrinsic component of membrane	GO:0031224	1.7049e-16	1.19945e-14	12215	1923	1654	269	CC
integral component of membrane	GO:0016021	2.10429e-16	1.39819e-14	11801	1863	1609	254	CC
nucleus	GO:0005634	1.14275e-18	1.05133e-16	10310	1669	1494	175	CC
nucleic acid binding	GO:0003676	3.85653e-05	0.00092194	10933	1600	1456	144	MF
anatomical structure development	GO:0048856	1.05037e-26	1.60881e-23	4805	1544	906	638	BP
multicellular organismal process	GO:0032501	1.82793e-29	1.67987e-25	4507	1476	837	639	BP
transferase activity	GO:0016740	0.000101167	0.00217665	8948	1316	1092	224	MF
cytoplasm	GO:0005737	1.08002e-08	2.26615e-07	8277	1278	1160	118	CC
positive regulation of biological process	GO:0048518	2.26638e-07	5.08e-05	4377	1261	720	541	BP
regulation of biological quality	GO:0065008	3.24963e-05	0.00329915	4455	1252	759	493	BP
cellular amide metabolic process	GO:0043603	4.07558e-09	1.20821e-06	4210	1236	1036	200	BP
RNA biosynthetic process	GO:0032774	7.23923e-05	0.00610354	4412	1235	641	594	BP
signal transduction	GO:0007165	0.00104784	0.047204	4482	1233	669	564	BP
transcription, DNA-templated	GO:0006351	3.84321e-08	9.54569e-06	4059	1184	622	562	BP
nucleic acid-templated transcription	GO:0097659	3.84321e-08	9.54569e-06	4059	1184	622	562	BP
peptide metabolic process	GO:0006518	4.17116e-12	1.74241e-09	3852	1167	993	174	BP
amide biosynthetic process	GO:0043604	4.28225e-11	1.57415e-08	3795	1142	976	166	BP
peptide biosynthetic process	GO:0043043	8.20904e-14	4.75618e-11	3606	1113	954	159	BP
translation	GO:0006412	2.7933e-14	1.8336e-11	3532	1096	946	150	BP
nuclear part	GO:0044428	3.41184e-27	6.80093e-25	5732	1046	993	53	CC
transition metal ion binding	GO:0046914	1.2626e-11	1.26125e-09	6020	982	858	124	MF
reproductive process	GO:0022414	2.08189e-07	4.78314e-05	3304	970	536	434	BP
DNA binding	GO:0003677	3.04723e-32	2.84103e-29	4869	937	845	92	MF
cellular developmental process	GO:0048869	8.58303e-07	0.000157756	3003	881	419	462	BP
response to abiotic stimulus	GO:0009628	9.81836e-07	0.000176923	2859	841	492	349	BP
plasma membrane	GO:0005886	0.00282613	0.0188192	5480	805	668	137	CC
zinc ion binding	GO:0008270	1.83258e-23	5.12574e-21	4267	797	726	71	MF
multicellular organism development	GO:0007275	2.6643e-21	3.49785e-18	2017	703	477	226	BP
multi-organism process	GO:0051704	0.000271299	0.016512	2333	669	462	207	BP
protein binding	GO:0005515	1.36474e-26	6.36198e-24	3326	662	625	37	MF
response to external stimulus	GO:0009605	7.20959e-05	0.00610354	2141	624	389	235	BP
regulation of developmental process	GO:0050793	0.000124009	0.00890347	2063	600	320	280	BP
anatomical structure morphogenesis	GO:0009653	1.9875e-13	1.07442e-10	1754	583	288	295	BP
developmental process involved in reproduction	GO:0003006	1.73025e-08	4.81848e-06	1856	579	310	269	BP
regulation of multicellular organismal process	GO:0051239	3.6513e-06	0.000506171	1776	537	275	262	BP
transcription regulator activity	GO:0140110	1.79022e-24	5.56361e-22	2496	516	452	64	MF
response to oxygen-containing compound	GO:1901700	3.51546e-08	9.2306e-06	1638	515	312	203	BP
catalytic complex	GO:1902494	1.27286e-05	0.000161951	3003	483	458	25	CC
plasma membrane part	GO:0044459	2.18783e-35	6.54161e-33	2065	482	448	34	CC
defense response	GO:0006952	3.14818e-06	0.000459235	1555	476	301	175	BP
endoplasmic reticulum part	GO:0044432	0.000307884	0.00296959	2975	464	430	34	CC
hydrolase activity, acting on ester bonds	GO:0016788	0.000261544	0.00494282	2907	455	364	91	MF
kinase activity	GO:0016301	0.00220547	0.0267044	2939	448	362	86	MF
cytoskeletal part	GO:0044430	3.89313e-05	0.000435157	2770	444	407	37	CC
embryo development	GO:0009790	1.58313e-20	1.81862e-17	1118	425	315	110	BP
phosphotransferase activity, alcohol group as acceptor	GO:0016773	0.000217313	0.00425051	2680	423	340	83	MF
response to biotic stimulus	GO:0009607	5.49545e-05	0.00485608	1383	417	271	146	BP
animal organ development	GO:0048513	3.80167e-10	1.24776e-07	1221	408	193	215	BP
cell death	GO:0008219	2.54469e-05	0.00268801	1329	405	245	160	BP
growth	GO:0040007	1.28246e-14	9.06601e-12	1104	396	297	99	BP
DNA binding transcription factor activity	GO:0003700	6.74018e-14	8.19664e-12	2054	395	335	60	MF
movement of cell or subcellular component	GO:0006928	5.77739e-07	0.000112966	1212	385	219	166	BP
response to external biotic stimulus	GO:0043207	0.00101422	0.0468374	1273	374	244	130	BP
programmed cell death	GO:0012501	8.37866e-05	0.00687499	1184	360	222	138	BP
protein kinase activity	GO:0004672	0.000105455	0.00225158	2220	359	282	77	MF
locomotion	GO:0040011	4.94056e-12	1.97408e-09	1022	359	230	129	BP
post-embryonic development	GO:0009791	1.61982e-19	1.65401e-16	890	349	278	71	BP
response to endogenous stimulus	GO:0009719	9.03179e-05	0.00728089	1142	348	195	153	BP
response to other organism	GO:0051707	0.000243467	0.0156466	1156	348	230	118	BP
endoplasmic reticulum membrane	GO:0005789	4.87292e-06	6.8203e-05	2047	345	316	29	CC
embryo development ending in birth or egg hatching	GO:0009792	2.93412e-27	5.39292e-24	788	340	274	66	BP
regulation of growth	GO:0040008	1.34203e-06	0.000224241	1053	337	226	111	BP
nucleoplasm part	GO:0044451	3.88993e-39	1.55079e-36	1223	336	328	8	CC
molecular function regulator	GO:0098772	1.0405e-10	7.65864e-09	1778	334	309	25	MF
microtubule-based process	GO:0007017	0.000227616	0.0151579	1101	333	207	126	BP
intracellular vesicle	GO:0097708	0.00490601	0.0287627	2084	321	289	32	CC
cytoplasmic vesicle	GO:0031410	0.00490601	0.0287627	2084	321	289	32	CC
response to hormone	GO:0009725	0.000260169	0.0163764	1031	313	174	139	BP
cell junction	GO:0030054	3.00311e-15	1.79586e-13	1497	310	262	48	CC
response to radiation	GO:0009314	2.40112e-07	5.25388e-05	939	309	160	149	BP
signal transducer activity	GO:0004871	8.22075e-30	4.59868e-27	1064	281	259	22	MF
apoptotic process	GO:0006915	0.000871073	0.0414775	933	281	173	108	BP
response to light stimulus	GO:0009416	4.75661e-08	1.15035e-05	826	280	146	134	BP
cell surface receptor signaling pathway	GO:0007166	0.00080178	0.0385778	921	278	97	181	BP
actin filament-based process	GO:0030029	1.94135e-05	0.0021336	854	272	195	77	BP
response to acid chemical	GO:0001101	1.60709e-05	0.00189348	845	270	161	109	BP
Golgi apparatus part	GO:0044431	0.000164471	0.00166701	1624	269	242	27	CC
chromosomal part	GO:0044427	3.18822e-10	8.86771e-09	1333	260	248	12	CC
neuron part	GO:0097458	7.50842e-40	8.98007e-37	822	256	250	6	CC
sequence-specific DNA binding	GO:0043565	3.96383e-13	4.61951e-11	1211	253	226	27	MF
hormone-mediated signaling pathway	GO:0009755	3.99626e-09	1.20821e-06	717	253	137	116	BP
multicellular organismal reproductive process	GO:0048609	9.34051e-05	0.00746428	794	250	123	127	BP
transferase complex	GO:1990234	4.89523e-08	9.14796e-07	1311	245	230	15	CC
enzyme regulator activity	GO:0030234	0.000333171	0.00558012	1474	244	221	23	MF
supramolecular fiber organization	GO:0097435	9.91765e-05	0.00779002	763	241	178	63	BP
larval development	GO:0002164	2.14255e-28	6.40167e-25	491	239	217	22	BP
molecular transducer activity	GO:0060089	2.21317e-35	6.19025e-32	782	238	224	14	MF
cell projection	GO:0042995	9.84618e-20	9.81336e-18	984	237	226	11	CC
actin cytoskeleton organization	GO:0030036	4.28151e-05	0.00423087	733	235	166	69	BP
nematode larval development	GO:0002119	2.78636e-28	6.40167e-25	478	234	216	18	BP
pattern specification process	GO:0007389	3.37854e-10	1.14995e-07	629	231	90	141	BP
cellular process involved in reproduction in multicellular organism	GO:0022412	5.42043e-07	0.000108291	673	229	88	141	BP
plasma membrane bounded cell projection	GO:0120025	9.86898e-24	1.47541e-21	868	227	217	10	CC
extracellular region part	GO:0044421	0.0037653	0.0235775	1412	225	211	14	CC
lipid binding	GO:0008289	2.0061e-07	8.37471e-06	1194	223	200	23	MF
cell development	GO:0048468	0.00019198	0.0131664	700	221	110	111	BP
response to bacterium	GO:0009617	3.04808e-06	0.000452287	643	216	152	64	BP
receptor activity	GO:0004872	7.18546e-34	1.00489e-30	679	213	200	13	MF
cytoplasmic vesicle part	GO:0044433	0.000457996	0.0040575	1261	211	201	10	CC
catalytic activity, acting on RNA	GO:0140098	0.000209023	0.00411717	1243	211	195	16	MF
Golgi membrane	GO:0000139	1.16289e-06	1.80625e-05	1133	209	185	24	CC
behavior	GO:0007610	1.6969e-05	0.00192624	634	209	97	112	BP
actin filament organization	GO:0007015	6.26632e-05	0.00543278	629	204	156	48	BP
cytoskeleton	GO:0005856	0.000340163	0.00310561	1181	200	194	6	CC
positive regulation of growth	GO:0045927	1.41147e-08	4.05357e-06	551	200	165	35	BP
plasma membrane region	GO:0098590	1.98849e-29	4.75648e-27	653	198	194	4	CC
positive regulation of signal transduction	GO:0009967	0.000646337	0.0319346	615	193	82	111	BP
phosphoric ester hydrolase activity	GO:0042578	2.06632e-05	0.000535138	1060	190	149	41	MF
regulation of hormone levels	GO:0010817	4.48786e-06	0.000580893	558	190	105	85	BP
transferase activity, transferring glycosyl groups	GO:0016757	0.00160927	0.0212317	1131	187	147	40	MF
secondary metabolic process	GO:0019748	7.95292e-05	0.0066443	569	186	136	50	BP
cellular component morphogenesis	GO:0032989	0.000500039	0.02611	584	185	70	115	BP
cell projection part	GO:0044463	4.18999e-17	3.34082e-15	697	176	168	8	CC
plasma membrane bounded cell projection part	GO:0120038	4.18999e-17	3.34082e-15	697	176	168	8	CC
symbiont process	GO:0044403	0.00114727	0.0497179	558	175	119	56	BP
signaling receptor activity	GO:0038023	2.39809e-31	1.67686e-28	505	170	158	12	MF
intrinsic component of plasma membrane	GO:0031226	1.05815e-07	1.80792e-06	826	165	148	17	CC
microtubule organizing center	GO:0005815	8.24969e-11	2.5299e-09	744	164	154	10	CC
nucleoplasm	GO:0005654	1.14332e-09	2.97264e-08	752	161	156	5	CC
transferase activity, transferring hexosyl groups	GO:0016758	0.00038048	0.00608116	920	160	125	35	MF
regionalization	GO:0003002	7.23147e-10	2.29163e-07	407	160	66	94	BP
cell migration	GO:0016477	9.5276e-05	0.00754816	471	157	74	83	BP
phosphatase activity	GO:0016791	0.000383577	0.00609583	881	154	126	28	MF
phospholipid binding	GO:0005543	2.569e-12	2.87419e-10	652	153	143	10	MF
transcription factor activity, protein binding	GO:0000988	7.74772e-20	1.54788e-17	536	152	147	5	MF
reproduction	GO:0000003	1.28642e-06	0.00022306	416	150	140	10	BP
intracellular	GO:0005622	1.09734e-15	6.90747e-14	565	147	135	12	CC
positive regulation of growth rate	GO:0040010	1.47426e-18	1.35485e-15	299	147	132	15	BP
regulation of growth rate	GO:0040009	9.7091e-18	8.11151e-15	304	147	132	15	BP
transcription factor activity, transcription factor binding	GO:0000989	2.07067e-23	5.26515e-21	468	146	142	4	MF
integral component of plasma membrane	GO:0005887	4.28305e-09	1.04541e-07	666	144	138	6	CC
transferase activity, transferring one-carbon groups	GO:0016741	0.00156286	0.0207171	844	144	124	20	MF
synapse part	GO:0044456	2.8836e-39	1.55079e-36	337	143	142	1	CC
polymeric cytoskeletal fiber	GO:0099513	0.00905939	0.0477314	879	143	123	20	CC
chromatin binding	GO:0003682	1.42759e-11	1.3502e-09	599	141	130	11	MF
methyltransferase activity	GO:0008168	0.000183786	0.00369819	777	140	121	19	MF
neuron projection	GO:0043005	5.40977e-21	6.47009e-19	450	137	135	2	CC
transcription cofactor activity	GO:0003712	1.38117e-22	3.21927e-20	434	137	133	4	MF
helicase activity	GO:0004386	0.000369466	0.00598796	770	137	131	6	MF
animal organ morphogenesis	GO:0009887	0.000235866	0.0154829	407	136	53	83	BP
enzyme binding	GO:0019899	2.17506e-10	1.48382e-08	582	134	130	4	MF
secondary active transmembrane transporter activity	GO:0015291	0.00486283	0.0492802	803	134	115	19	MF
hormone metabolic process	GO:0042445	4.82455e-06	0.0006158	372	134	75	59	BP
protein dimerization activity	GO:0046983	1.44819e-11	1.3502e-09	555	133	131	2	MF
secondary metabolite biosynthetic process	GO:0044550	0.00115774	0.0497179	411	133	100	33	BP
perinuclear region of cytoplasm	GO:0048471	3.8571e-08	7.32237e-07	612	131	124	7	CC
spliceosomal complex	GO:0005681	8.46431e-05	0.00091201	707	131	128	3	CC
transmembrane receptor activity	GO:0099600	2.69326e-25	9.4163e-23	378	130	121	9	MF
transmembrane signaling receptor activity	GO:0004888	2.69326e-25	9.4163e-23	378	130	121	9	MF
nuclear body	GO:0016604	2.3359e-13	1.11749e-11	494	127	123	4	CC
determination of adult lifespan	GO:0008340	4.15314e-13	2.00881e-10	279	127	96	31	BP
enzyme activator activity	GO:0008047	5.3074e-08	2.55945e-06	586	126	118	8	MF
metal ion transmembrane transporter activity	GO:0046873	5.49269e-05	0.00124903	669	126	113	13	MF
microtubule associated complex	GO:0005875	1.04103e-11	4.15024e-10	509	125	118	7	CC
microtubule	GO:0005874	0.00578791	0.0329913	747	125	109	16	CC
chromosome	GO:0005694	2.64736e-21	3.51804e-19	386	124	118	6	CC
passive transmembrane transporter activity	GO:0022803	3.17275e-14	4.2258e-12	466	124	115	9	MF
channel activity	GO:0015267	3.17275e-14	4.2258e-12	466	124	115	9	MF
endosome	GO:0005768	0.000348425	0.00315694	679	123	111	12	CC
substrate-specific channel activity	GO:0022838	1.64846e-14	2.56152e-12	457	123	114	9	MF
cytokinesis	GO:0000910	7.73591e-06	0.000973877	339	123	91	32	BP
embryonic morphogenesis	GO:0048598	0.000253736	0.0161933	360	122	62	60	BP
cell morphogenesis	GO:0000902	0.00104655	0.047204	372	122	52	70	BP
ion channel activity	GO:0005216	7.6501e-17	1.42649e-14	418	121	114	7	MF
establishment or maintenance of cell polarity	GO:0007163	0.000271563	0.016512	347	118	66	52	BP
endosomal part	GO:0044440	2.92165e-05	0.000342577	598	116	108	8	CC
identical protein binding	GO:0042802	8.55116e-08	3.92092e-06	521	114	110	4	MF
signaling	GO:0023052	0.00030887	0.0180797	321	110	41	69	BP
centrosome	GO:0005813	4.07921e-14	2.12119e-12	386	108	102	6	CC
cell-cell signaling	GO:0007267	0.000297831	0.0175453	314	108	41	67	BP
phenylpropanoid metabolic process	GO:0009698	1.02674e-11	3.93156e-09	232	107	84	23	BP
germ cell development	GO:0007281	4.93493e-05	0.00462776	295	106	56	50	BP
UDP-glycosyltransferase activity	GO:0008194	2.02293e-05	0.000528798	526	105	86	19	MF
nucleoside-triphosphatase regulator activity	GO:0060589	2.01117e-06	6.86006e-05	494	104	98	6	MF
receptor-mediated endocytosis	GO:0006898	1.24435e-06	0.000219914	268	104	82	22	BP
isoprenoid metabolic process	GO:0006720	0.00018008	0.0126144	297	104	46	58	BP
nuclear chromosome part	GO:0044454	0.00405038	0.024343	594	103	98	5	CC
protein homodimerization activity	GO:0042803	6.8198e-08	3.19841e-06	456	103	101	2	MF
endosome membrane	GO:0010008	0.000191115	0.00190478	537	102	95	7	CC
GTPase regulator activity	GO:0030695	1.0819e-07	4.88077e-06	443	100	94	6	MF
transcription regulatory region DNA binding	GO:0044212	5.51193e-07	2.1119e-05	452	99	96	3	MF
regulatory region nucleic acid binding	GO:0001067	6.8107e-07	2.50652e-05	454	99	96	3	MF
double-stranded DNA binding	GO:0003690	7.05258e-05	0.00159081	505	99	96	3	MF
neuron projection guidance	GO:0097485	7.5743e-07	0.000143735	250	99	34	65	BP
body morphogenesis	GO:0010171	4.60323e-11	1.62706e-08	197	93	77	16	BP
axon guidance	GO:0007411	1.03175e-05	0.0012476	244	93	33	60	BP
chromatin	GO:0000785	2.79255e-06	4.02397e-05	427	92	89	3	CC
transcription factor complex	GO:0005667	7.63252e-15	4.3469e-13	295	91	91	0	CC
gonad development	GO:0008406	0.000256705	0.0162698	253	90	70	20	BP
vesicle membrane	GO:0012506	0.00508599	0.0296724	494	87	85	2	CC
GTPase activator activity	GO:0005096	1.1675e-06	4.18652e-05	390	87	81	6	MF
rhythmic process	GO:0048511	0.000112075	0.00817437	238	87	31	56	BP
cation channel activity	GO:0005261	1.14543e-21	2.46444e-19	214	85	80	5	MF
terpenoid metabolic process	GO:0006721	7.6638e-07	0.000143735	207	85	35	50	BP
post-embryonic animal morphogenesis	GO:0009886	3.05134e-06	0.000452287	213	85	21	64	BP
nuclear speck	GO:0016607	3.67523e-08	7.08963e-07	340	83	79	4	CC
mechanosensitive ion channel activity	GO:0008381	8.9735e-11	6.78348e-09	297	82	76	6	MF
gated channel activity	GO:0022836	8.9735e-11	6.78348e-09	297	82	76	6	MF
symporter activity	GO:0015293	0.00346233	0.0376814	455	82	74	8	MF
phenylpropanoid biosynthetic process	GO:0009699	8.28062e-14	4.75618e-11	152	82	63	19	BP
auxin-activated signaling pathway	GO:0009734	4.04628e-06	0.000538917	205	82	44	38	BP
ion gated channel activity	GO:0022839	1.10647e-11	1.14622e-09	281	81	75	6	MF
neurogenesis	GO:0022008	0.000613346	0.0308014	229	81	20	61	BP
RNA polymerase II transcription factor activity, sequence-specific DNA binding	GO:0000981	1.53756e-05	0.000415742	368	79	79	0	MF
second-messenger-mediated signaling	GO:0019932	0.000495046	0.025997	221	79	55	24	BP
Wnt signaling pathway	GO:0016055	0.000495046	0.025997	221	79	29	50	BP
cell surface receptor signaling pathway involved in cell-cell signaling	GO:1905114	0.000578058	0.02935	222	79	29	50	BP
actin filament bundle assembly	GO:0051017	2.00061e-05	0.00216301	200	78	60	18	BP
actin filament bundle organization	GO:0061572	6.54768e-05	0.00562366	206	78	60	18	BP
regulation of RNA splicing	GO:0043484	0.00115528	0.0497179	220	77	35	42	BP
isoprenoid biosynthetic process	GO:0008299	0.000663629	0.0324402	213	76	33	43	BP
catalytic step 2 spliceosome	GO:0071013	7.27471e-12	3.00019e-10	245	74	73	1	CC
receptor binding	GO:0005102	2.24864e-06	7.57766e-05	322	74	72	2	MF
GTPase binding	GO:0051020	8.04509e-06	0.000229613	333	74	71	3	MF
sequence-specific double-stranded DNA binding	GO:1990837	0.000370367	0.00598796	373	74	71	3	MF
transcription coactivator activity	GO:0003713	2.04626e-11	1.71117e-09	245	73	70	3	MF
nuclear membrane	GO:0031965	0.00176996	0.0127522	375	71	65	6	CC
hormone biosynthetic process	GO:0042446	4.52588e-05	0.00433258	182	71	32	39	BP
cell junction organization	GO:0034330	0.000364386	0.0205442	193	71	37	34	BP
synaptic membrane	GO:0097060	9.22075e-24	1.47541e-21	146	70	70	0	CC
genitalia development	GO:0048806	3.74534e-06	0.000506171	165	69	58	11	BP
female gamete generation	GO:0007292	3.74534e-06	0.000506171	165	69	34	35	BP
chromosomal region	GO:0098687	3.9468e-10	1.07281e-08	235	68	67	1	CC
apical plasma membrane	GO:0016324	9.6114e-09	2.05272e-07	247	67	66	1	CC
flavonoid metabolic process	GO:0009812	2.33261e-12	1.0208e-09	118	66	36	30	BP
oogenesis	GO:0048477	2.19959e-06	0.000354635	154	66	34	32	BP
regulation of multicellular organism growth	GO:0040014	1.31467e-05	0.00156906	161	66	47	19	BP
muscle structure development	GO:0061061	1.66789e-05	0.00192624	162	66	29	37	BP
lysosomal membrane	GO:0005765	1.01116e-10	3.02337e-09	214	65	64	1	CC
anchoring junction	GO:0070161	7.68474e-08	1.39257e-06	249	65	64	1	CC
cell body	GO:0044297	4.86581e-07	7.86421e-06	261	65	64	1	CC
transferase complex, transferring phosphorus-containing groups	GO:0061695	0.00181483	0.0129972	338	65	64	1	CC
protein tyrosine kinase activity	GO:0004713	1.5152e-09	9.21308e-08	227	65	63	2	MF
spindle elongation	GO:0051231	0.000268214	0.016512	172	65	45	20	BP
mitotic spindle elongation	GO:0000022	0.000268214	0.016512	172	65	45	20	BP
neuronal cell body	GO:0043025	1.43867e-08	2.96664e-07	234	64	63	1	CC
adherens junction	GO:0005912	7.95708e-08	1.4204e-06	244	64	63	1	CC
regulation of Wnt signaling pathway	GO:0030111	2.17065e-05	0.00231956	157	64	27	37	BP
reproductive behavior	GO:0019098	4.32989e-05	0.00423316	160	64	36	28	BP
postsynaptic membrane	GO:0045211	2.39624e-20	2.60537e-18	137	63	63	0	CC
synapse	GO:0045202	2.80583e-11	1.0169e-09	199	63	60	3	CC
secretory vesicle	GO:0099503	2.48951e-08	5.04652e-07	232	63	56	7	CC
hermaphrodite genitalia development	GO:0040035	3.69108e-06	0.000506171	147	63	56	7	BP
terpenoid biosynthetic process	GO:0016114	2.76947e-06	0.000424191	143	62	27	35	BP
flavonoid biosynthetic process	GO:0009813	9.28067e-13	4.26447e-10	104	61	33	28	BP
acetyltransferase activity	GO:0016407	0.000931257	0.0132894	299	60	56	4	MF
transcription regulatory region sequence-specific DNA binding	GO:0000976	0.00110254	0.0156539	301	60	57	3	MF
circadian rhythm	GO:0007623	2.67699e-06	0.000416975	137	60	16	44	BP
tubulin binding	GO:0015631	2.5175e-07	1.03551e-05	225	59	51	8	MF
phosphatidylinositol binding	GO:0035091	1.60222e-05	0.000426801	254	59	55	4	MF
plasma membrane invagination	GO:0099024	2.92329e-05	0.00301855	143	59	27	32	BP
membrane invagination	GO:0010324	4.72815e-05	0.00447955	145	59	27	32	BP
epithelial cell migration	GO:0010631	5.97152e-05	0.0052265	146	59	21	38	BP
G-protein coupled receptor activity	GO:0004930	1.63758e-14	2.56152e-12	151	58	56	2	MF
transcription factor binding	GO:0008134	2.01919e-10	1.43062e-08	184	58	57	1	MF
guanyl-nucleotide exchange factor activity	GO:0005085	3.03416e-06	9.86807e-05	236	58	56	2	MF
cell-cell junction organization	GO:0045216	0.000735847	0.0355917	155	58	27	31	BP
transporter complex	GO:1990351	6.90172e-11	2.23094e-09	175	57	56	1	CC
membrane region	GO:0098589	5.29754e-05	0.000581271	247	56	54	2	CC
response to chitin	GO:0010200	4.80896e-07	0.000102777	120	56	40	16	BP
hyperosmotic response	GO:0006972	0.00114594	0.0497179	151	56	53	3	BP
acetyltransferase complex	GO:1902493	6.19782e-11	2.05905e-09	161	54	52	2	CC
protein acetyltransferase complex	GO:0031248	6.19782e-11	2.05905e-09	161	54	52	2	CC
mechanosensitive cation channel activity	GO:0140135	5.239e-14	6.66068e-12	138	54	50	4	MF
response to karrikin	GO:0080167	1.0052e-05	0.00123171	124	54	25	29	BP
histone acetyltransferase complex	GO:0000123	1.75003e-11	6.75173e-10	152	53	51	2	CC
transmembrane transporter complex	GO:1902495	6.06234e-11	2.05905e-09	152	52	51	1	CC
small GTPase binding	GO:0031267	1.00959e-05	0.000285234	212	52	50	2	MF
phagocytosis, engulfment	GO:0006911	0.000411241	0.022674	133	52	20	32	BP
transport vesicle	GO:0030133	3.59877e-08	7.05596e-07	174	51	49	2	CC
Ras GTPase binding	GO:0017016	1.42093e-05	0.000389642	209	51	49	2	MF
lignin metabolic process	GO:0009808	5.04115e-05	0.00467961	121	51	44	7	BP
spindle	GO:0005819	0.00616356	0.0342866	255	49	44	5	CC
protein methyltransferase activity	GO:0008276	2.99012e-06	9.83924e-05	188	49	46	3	MF
cell-cell signaling involved in cell fate commitment	GO:0045168	3.31439e-08	8.95861e-06	94	49	15	34	BP
calcium-mediated signaling	GO:0019722	0.000226329	0.0151579	121	49	36	13	BP
ciliary part	GO:0044441	1.08886e-05	0.000140029	191	48	46	2	CC
extracellular matrix	GO:0031012	0.00579279	0.0329913	248	48	45	3	CC
phyllome development	GO:0048827	0.000703308	0.0341979	123	48	31	17	BP
microtubule binding	GO:0008017	1.54584e-05	0.000415742	188	47	42	5	MF
muscle organ development	GO:0007517	0.000373115	0.0209081	117	47	20	27	BP
ion channel complex	GO:0034702	1.45988e-13	7.27507e-12	109	46	45	1	CC
early endosome	GO:0005769	1.9461e-09	4.84904e-08	138	46	43	3	CC
dendrite	GO:0030425	8.79744e-08	1.54732e-06	154	46	44	2	CC
structural constituent of cuticle	GO:0042302	1.96864e-06	6.7979e-05	170	46	46	0	MF
cuticle development	GO:0042335	0.000110629	0.00817437	109	46	33	13	BP
axon	GO:0030424	2.98847e-07	4.89618e-06	155	45	45	0	CC
exonuclease activity	GO:0004527	1.31562e-05	0.000364337	171	44	41	3	MF
carbohydrate transmembrane transporter activity	GO:0015144	2.98396e-05	0.000751905	171	43	42	1	MF
N-methyltransferase activity	GO:0008170	0.00438276	0.0452346	214	43	41	2	MF
regulation of tube architecture, open tracheal system	GO:0035152	0.000312143	0.0181557	104	43	20	23	BP
occluding junction	GO:0070160	4.37315e-12	1.86796e-10	102	42	42	0	CC
voltage-gated ion channel activity	GO:0005244	0.000911679	0.0130768	192	42	37	5	MF
voltage-gated channel activity	GO:0022832	0.000911679	0.0130768	192	42	37	5	MF
N-acyltransferase activity	GO:0016410	0.00278688	0.0311796	203	42	42	0	MF
plant-type cell wall organization or biogenesis	GO:0071669	1.32505e-06	0.000224241	84	42	23	19	BP
sensory organ development	GO:0007423	0.000821513	0.0393214	105	42	7	35	BP
inorganic anion transmembrane transporter activity	GO:0015103	8.04759e-05	0.00177237	167	41	38	3	MF
actin crosslink formation	GO:0051764	0.000408026	0.022674	99	41	37	4	BP
methyltransferase complex	GO:0034708	5.37988e-09	1.26163e-07	115	40	39	1	CC
nuclear transcription factor complex	GO:0044798	9.85749e-05	0.00104332	163	40	40	0	CC
proteinaceous extracellular matrix	GO:0005578	0.00403534	0.024343	195	40	38	2	CC
regulation of alternative mRNA splicing, via spliceosome	GO:0000381	0.00013981	0.00996009	92	40	13	27	BP
ligand-gated ion channel activity	GO:0015276	1.89487e-11	1.65623e-09	94	39	38	1	MF
ligand-gated channel activity	GO:0022834	1.89487e-11	1.65623e-09	94	39	38	1	MF
transcription factor activity, RNA polymerase II transcription factor binding	GO:0001076	9.5216e-10	6.19347e-08	105	39	39	0	MF
N-acetyltransferase activity	GO:0008080	9.03794e-05	0.00195962	157	39	39	0	MF
lateral inhibition	GO:0046331	9.94692e-06	0.00123171	81	39	8	31	BP
sarcomere organization	GO:0045214	0.000533688	0.0272477	94	39	28	11	BP
histone methyltransferase complex	GO:0035097	1.93891e-09	4.84904e-08	103	38	37	1	CC
kinetochore	GO:0000776	0.000383484	0.00344847	162	38	36	2	CC
side of membrane	GO:0098552	0.000907914	0.00741063	169	38	35	3	CC
transcription corepressor activity	GO:0003714	2.76608e-08	1.45976e-06	112	38	37	1	MF
protein tyrosine phosphatase activity	GO:0004725	2.69603e-05	0.000685527	144	38	38	0	MF
asymmetric cell division	GO:0008356	5.29107e-05	0.00476715	83	38	17	21	BP
diterpenoid metabolic process	GO:0016101	0.000884881	0.0419178	93	38	23	15	BP
glucuronosyltransferase activity	GO:0015020	3.12031e-14	4.2258e-12	73	37	36	1	MF
spindle pole	GO:0000922	6.15452e-08	1.13243e-06	106	36	34	2	CC
cell projection membrane	GO:0031253	9.56952e-06	0.000127168	128	36	34	2	CC
cilium	GO:0005929	1.39395e-05	0.000175491	130	36	31	5	CC
positive regulation of multicellular organism growth	GO:0040018	0.000412031	0.022674	84	36	26	10	BP
polytene chromosome	GO:0005700	2.57591e-14	1.40036e-12	66	35	35	0	CC
transcriptional repressor complex	GO:0017053	7.74683e-11	2.43821e-09	82	35	35	0	CC
transport vesicle membrane	GO:0030658	0.000151397	0.00156096	139	35	35	0	CC
RNA polymerase II transcription factor complex	GO:0090575	0.000314428	0.00298457	144	35	35	0	CC
Ras guanyl-nucleotide exchange factor activity	GO:0005088	4.25444e-06	0.000136778	119	35	34	1	MF
histone methyltransferase activity	GO:0042054	0.00020419	0.00405049	141	35	33	2	MF
exocytic vesicle	GO:0070382	9.6906e-13	4.45768e-11	69	34	33	1	CC
potassium channel activity	GO:0005267	7.96402e-10	5.30366e-08	84	34	30	4	MF
recognition of pollen	GO:0048544	1.95019e-05	0.0021336	69	34	15	19	BP
synaptic vesicle	GO:0008021	2.11615e-12	9.37378e-11	67	33	32	1	CC
membrane raft	GO:0045121	0.00105634	0.00842258	142	33	32	1	CC
membrane microdomain	GO:0098857	0.00105634	0.00842258	142	33	32	1	CC
neurotransmitter receptor activity	GO:0030594	9.83417e-12	1.05793e-09	70	33	32	1	MF
transmembrane receptor protein kinase activity	GO:0019199	1.24634e-06	4.41266e-05	104	33	27	6	MF
RNA helicase activity	GO:0003724	0.00194737	0.024316	147	33	32	1	MF
ovarian follicle cell migration	GO:0007297	0.000111664	0.00817437	71	33	12	21	BP
disaccharide transmembrane transporter activity	GO:0015154	2.14126e-11	1.71117e-09	68	32	31	1	MF
oligosaccharide transmembrane transporter activity	GO:0015157	2.14126e-11	1.71117e-09	68	32	31	1	MF
oviposition	GO:0018991	0.000105207	0.00796062	68	32	29	3	BP
precatalytic spliceosome	GO:0071011	5.10768e-09	1.22176e-07	77	31	30	1	CC
nuclear chromosome	GO:0000228	8.75002e-06	0.000117585	103	31	30	1	CC
basolateral plasma membrane	GO:0016323	0.00203478	0.014067	136	31	31	0	CC
trehalose transmembrane transporter activity	GO:0015574	1.52281e-16	2.66207e-14	47	31	31	0	MF
RNA polymerase II transcription cofactor activity	GO:0001104	2.97649e-08	1.54171e-06	82	31	31	0	MF
protein heterodimerization activity	GO:0046982	4.13913e-08	2.06735e-06	83	31	31	0	MF
protein-lysine N-methyltransferase activity	GO:0016279	0.000820354	0.0120132	129	31	29	2	MF
lysine N-methyltransferase activity	GO:0016278	0.000820354	0.0120132	129	31	29	2	MF
signal transducer activity, downstream of receptor	GO:0005057	0.00258704	0.0294145	138	31	28	3	MF
recycling endosome	GO:0055037	2.20844e-11	8.25406e-10	61	30	29	1	CC
receptor complex	GO:0043235	1.64292e-10	4.79253e-09	65	30	29	1	CC
early endosome membrane	GO:0031901	1.04403e-05	0.000135724	99	30	27	3	CC
protein kinase complex	GO:1902911	0.0007005	0.00594183	117	29	28	1	CC
histone-lysine N-methyltransferase activity	GO:0018024	0.000810984	0.0120017	118	29	27	2	MF
eye development	GO:0001654	8.25701e-05	0.00683621	59	29	6	23	BP
feeding behavior	GO:0007631	0.000660553	0.0324402	65	29	12	17	BP
apical part of cell	GO:0045177	2.01094e-06	3.00635e-05	83	28	27	1	CC
Rho GTPase binding	GO:0017048	0.00227166	0.0273872	120	28	27	1	MF
border follicle cell migration	GO:0007298	0.000161558	0.0114209	58	28	11	17	BP
H4 histone acetyltransferase complex	GO:1902562	3.2676e-08	6.51343e-07	66	27	26	1	CC
microtubule organizing center part	GO:0044450	2.76264e-05	0.00032714	89	27	22	5	CC
voltage-gated cation channel activity	GO:0022843	2.21504e-08	1.2148e-06	65	27	23	4	MF
modified amino acid binding	GO:0072341	7.94995e-05	0.00176476	94	27	25	2	MF
sulfur compound transmembrane transporter activity	GO:1901682	0.000293692	0.00544011	101	27	27	0	MF
viral genome replication	GO:0019079	4.2419e-05	0.00423087	52	27	26	1	BP
bicellular tight junction	GO:0005923	1.69961e-10	4.83983e-09	51	26	26	0	CC
PcG protein complex	GO:0031519	8.51904e-10	2.26417e-08	54	26	26	0	CC
postsynaptic specialization	GO:0099572	9.04319e-09	1.96648e-07	59	26	26	0	CC
postsynaptic density	GO:0014069	9.04319e-09	1.96648e-07	59	26	26	0	CC
heterochromatin	GO:0000792	9.62067e-05	0.00102735	90	26	26	0	CC
clathrin-coated vesicle	GO:0030136	0.00112386	0.008843	104	26	26	0	CC
calcium channel activity	GO:0005262	4.11939e-05	0.000976436	86	26	25	1	MF
lignin biosynthetic process	GO:0009809	0.000197414	0.0134388	53	26	21	5	BP
imaginal disc pattern formation	GO:0007447	0.000587827	0.0296821	56	26	5	21	BP
establishment or maintenance of apical/basal cell polarity	GO:0035088	0.00112819	0.0497179	58	26	10	16	BP
axon part	GO:0033267	1.58315e-06	2.39677e-05	69	25	25	0	CC
growth cone	GO:0030426	1.58315e-06	2.39677e-05	69	25	25	0	CC
serine/threonine protein kinase complex	GO:1902554	0.00138427	0.0104784	100	25	24	1	CC
condensed chromosome kinetochore	GO:0000777	0.0068976	0.0378419	112	25	24	1	CC
extracellular ligand-gated ion channel activity	GO:0005230	1.1108e-09	6.90425e-08	51	25	24	1	MF
peptide N-acetyltransferase activity	GO:0034212	0.000307673	0.00551474	91	25	25	0	MF
double-stranded RNA binding	GO:0003725	0.000622425	0.00951324	95	25	22	3	MF
3'-5' exonuclease activity	GO:0008408	0.00118777	0.0166465	99	25	24	1	MF
rhythmic behavior	GO:0007622	3.29983e-06	0.000473835	42	25	3	22	BP
salivary gland morphogenesis	GO:0007435	0.000117153	0.00847743	49	25	8	17	BP
gland morphogenesis	GO:0022612	0.000264287	0.016512	51	25	8	17	BP
plasma membrane receptor complex	GO:0098802	6.72919e-09	1.54771e-07	51	24	23	1	CC
ciliary basal body	GO:0036064	9.70513e-08	1.68222e-06	57	24	24	0	CC
cation channel complex	GO:0034703	1.4442e-07	2.43277e-06	58	24	23	1	CC
transcription elongation factor complex	GO:0008023	3.20995e-06	4.57036e-05	67	24	23	1	CC
mechanosensitived potassium channel activity	GO:0098782	2.72703e-08	1.45976e-06	54	24	20	4	MF
receptor regulator activity	GO:0030545	7.69664e-06	0.000221933	70	24	24	0	MF
collagen and cuticulin-based cuticle development	GO:0040002	0.000101202	0.00788177	46	24	23	1	BP
RNA interference	GO:0016246	0.000238018	0.0155134	48	24	14	10	BP
motor neuron axon guidance	GO:0008045	0.000516875	0.0265368	50	24	12	12	BP
posttranscriptional gene silencing by RNA	GO:0035194	0.00104591	0.047204	52	24	14	10	BP
chromosome, telomeric region	GO:0000781	0.000109795	0.00115188	76	23	23	0	CC
mediator complex	GO:0016592	0.00111276	0.00881368	88	23	22	1	CC
tethering complex	GO:0099023	0.00283232	0.0188192	94	23	22	1	CC
transcription factor activity, RNA polymerase II distal enhancer sequence-specific binding	GO:0003705	1.00592e-09	6.39443e-08	44	23	23	0	MF
excitatory extracellular ligand-gated ion channel activity	GO:0005231	8.95393e-09	5.21753e-07	48	23	22	1	MF
transmembrane receptor protein tyrosine kinase activity	GO:0004714	4.79705e-06	0.00015247	64	23	23	0	MF
peptide-lysine-N-acetyltransferase activity	GO:0061733	0.000109795	0.00232649	76	23	23	0	MF
Rho guanyl-nucleotide exchange factor activity	GO:0005089	0.000169494	0.00343533	78	23	22	1	MF
wax biosynthetic process	GO:0010025	5.22097e-05	0.00475056	42	23	4	19	BP
wax metabolic process	GO:0010166	5.22097e-05	0.00475056	42	23	4	19	BP
wing disc pattern formation	GO:0035222	0.000474638	0.0255083	47	23	5	18	BP
centriole	GO:0005814	2.73511e-06	3.98926e-05	58	22	17	5	CC
spindle microtubule	GO:0005876	2.73511e-06	3.98926e-05	58	22	20	2	CC
nuclear ubiquitin ligase complex	GO:0000152	2.99965e-05	0.000348309	66	22	20	2	CC
neuromuscular junction	GO:0031594	0.000310714	0.00297291	76	22	22	0	CC
histone deacetylase complex	GO:0000118	0.000676859	0.00578231	80	22	22	0	CC
clathrin-coated pit	GO:0005905	0.00608666	0.0341767	94	22	21	1	CC
periodic partitioning	GO:0007365	0.000181187	0.0126144	42	22	1	21	BP
auxin metabolic process	GO:0009850	0.000428223	0.0234248	44	22	15	7	BP
formation of anatomical boundary	GO:0048859	0.000636799	0.0318054	45	22	7	15	BP
gibberellic acid mediated signaling pathway	GO:0009740	0.000927997	0.0430722	46	22	12	10	BP
lymphocyte differentiation	GO:0030098	0.000927997	0.0430722	46	22	11	11	BP
establishment or maintenance of epithelial cell apical/basal polarity	GO:0045197	0.000927997	0.0430722	46	22	6	16	BP
gibberellin mediated signaling pathway	GO:0010476	0.000927997	0.0430722	46	22	12	10	BP
PML body	GO:0016605	2.60524e-05	0.000311586	61	21	21	0	CC
transmitter-gated ion channel activity	GO:0022824	1.13296e-07	4.95139e-06	46	21	20	1	MF
transmitter-gated channel activity	GO:0022835	1.13296e-07	4.95139e-06	46	21	20	1	MF
plant-type cell wall organization	GO:0009664	1.69777e-05	0.00192624	35	21	10	11	BP
photosynthetic electron transport chain	GO:0009767	5.42899e-05	0.00484392	37	21	1	20	BP
cytokinin metabolic process	GO:0009690	0.000242662	0.0156466	40	21	13	8	BP
synaptic vesicle membrane	GO:0030672	6.00941e-07	9.45692e-06	46	20	20	0	CC
exocytic vesicle membrane	GO:0099501	6.00941e-07	9.45692e-06	46	20	20	0	CC
sarcolemma	GO:0042383	0.00083706	0.0069043	71	20	20	0	CC
condensed chromosome	GO:0000793	0.00928073	0.0484705	86	20	19	1	CC
fatty-acyl-CoA reductase (alcohol-forming) activity	GO:0080019	1.54894e-09	9.21785e-08	35	20	19	1	MF
voltage-gated potassium channel activity	GO:0005249	1.54547e-07	6.5523e-06	43	20	16	4	MF
cell adhesion molecule binding	GO:0050839	0.00018588	0.00371362	64	20	19	1	MF
neurotransmitter transporter activity	GO:0005326	0.000234814	0.00446786	65	20	19	1	MF
histone acetyltransferase activity	GO:0004402	0.00122262	0.0168456	73	20	20	0	MF
actin filament fragmentation	GO:0030043	0.00050789	0.026222	39	20	20	0	BP
anthocyanin-containing compound metabolic process	GO:0046283	0.00050789	0.026222	39	20	8	12	BP
microtubule cytoskeleton	GO:0015630	0.00570942	0.0329878	77	19	18	1	CC
Cajal body	GO:0015030	0.00763471	0.0414706	79	19	19	0	CC
inositol phosphate phosphatase activity	GO:0052745	2.92915e-06	9.75336e-05	46	19	15	4	MF
chloride transmembrane transporter activity	GO:0015108	4.41452e-05	0.00102045	54	19	19	0	MF
cyclin-dependent protein kinase activity	GO:0097472	0.00215573	0.026562	71	19	18	1	MF
cyclin-dependent protein serine/threonine kinase activity	GO:0004693	0.00215573	0.026562	71	19	18	1	MF
cinnamic acid biosynthetic process	GO:0009800	5.19041e-07	0.000106	26	19	19	0	BP
cinnamic acid metabolic process	GO:0009803	5.19041e-07	0.000106	26	19	19	0	BP
proanthocyanidin biosynthetic process	GO:0010023	2.81144e-05	0.00293604	31	19	10	9	BP
establishment or maintenance of polarity of follicular epithelium	GO:0016334	0.00043619	0.0237194	36	19	6	13	BP
energy taxis	GO:0009453	0.00104039	0.047204	38	19	15	4	BP
phototaxis	GO:0042331	0.00104039	0.047204	38	19	15	4	BP
septate junction	GO:0005918	0.000331681	0.00307512	57	18	18	0	CC
Golgi stack	GO:0005795	0.000823991	0.00684371	61	18	17	1	CC
glucose dehydrogenase activity	GO:0004344	4.5796e-07	1.77905e-05	38	18	18	0	MF
transcriptional repressor activity, RNA polymerase II proximal promoter sequence-specific DNA binding	GO:0001078	6.2629e-06	0.000192498	44	18	18	0	MF
transcriptional repressor activity, RNA polymerase II transcription regulatory region sequence-specific DNA binding	GO:0001227	1.85811e-05	0.000490296	47	18	18	0	MF
non-membrane spanning protein tyrosine kinase activity	GO:0004715	2.60004e-05	0.000667184	48	18	18	0	MF
receptor ligand activity	GO:0048018	8.88677e-05	0.0019419	52	18	18	0	MF
positive regulation of Notch signaling pathway	GO:0045747	0.000215784	0.0145813	32	18	5	13	BP
nodulation	GO:0009877	0.000361587	0.0205122	33	18	13	5	BP
polytene chromosome puff	GO:0005703	7.39602e-09	1.66899e-07	28	17	17	0	CC
lateral plasma membrane	GO:0016328	0.000177815	0.00178711	50	17	16	1	CC
MLL1/2 complex	GO:0044665	0.000500544	0.00437072	54	17	17	0	CC
transcription factor TFIID complex	GO:0005669	0.0012349	0.00952867	58	17	17	0	CC
steroid hormone receptor activity	GO:0003707	2.04594e-10	1.43062e-08	24	17	17	0	MF
coenzyme transmembrane transporter activity	GO:0051185	6.08947e-07	2.27097e-05	35	17	16	1	MF
regulation of phosphatidylinositol 3-kinase signaling	GO:0014066	8.84123e-05	0.00719035	28	17	6	11	BP
anthocyanin-containing compound biosynthetic process	GO:0009718	0.000483352	0.0258256	31	17	7	10	BP
presynapse	GO:0098793	5.64623e-06	7.67374e-05	36	16	15	1	CC
cell-cell adherens junction	GO:0005913	4.08938e-05	0.000452861	41	16	15	1	CC
MLL1 complex	GO:0071339	0.00120222	0.0093367	53	16	16	0	CC
plasma membrane raft	GO:0044853	0.00680019	0.0374794	62	16	16	0	CC
caveola	GO:0005901	0.00680019	0.0374794	62	16	16	0	CC
folic acid binding	GO:0005542	6.86109e-08	3.19841e-06	28	16	15	1	MF
chloride channel activity	GO:0005254	0.000110961	0.00233352	44	16	16	0	MF
cyclase activity	GO:0009975	0.000268912	0.00504797	47	16	13	3	MF
nuclear hormone receptor binding	GO:0035257	0.00120222	0.0166465	53	16	15	1	MF
methyl indole-3-acetate esterase activity	GO:0080030	0.00120222	0.0166465	53	16	12	4	MF
hormone receptor binding	GO:0051427	0.00185176	0.0234361	55	16	15	1	MF
circadian behavior	GO:0048512	0.000646311	0.0319346	29	16	2	14	BP
exoribonuclease complex	GO:1905354	0.00225312	0.0153984	51	15	15	0	CC
exosome (RNase complex)	GO:0000178	0.00225312	0.0153984	51	15	15	0	CC
ligand-gated cation channel activity	GO:0099094	0.000407319	0.0064004	44	15	15	0	MF
deoxyribonuclease activity	GO:0004536	0.00181289	0.0230485	50	15	15	0	MF
methyl jasmonate esterase activity	GO:0080032	0.00277836	0.0311796	52	15	12	3	MF
methyl salicylate esterase activity	GO:0080031	0.00340052	0.0374459	53	15	12	3	MF
cytokinin biosynthetic process	GO:0009691	3.26684e-05	0.00329915	22	15	8	7	BP
maintenance of dormancy	GO:0097437	0.000278345	0.016512	25	15	6	9	BP
locomotor rhythm	GO:0045475	0.000278345	0.016512	25	15	2	13	BP
maintenance of seed dormancy	GO:0010231	0.000278345	0.016512	25	15	6	9	BP
P granule	GO:0043186	0.000251397	0.00244448	38	14	12	2	CC
enhancer binding	GO:0035326	1.09389e-08	6.11924e-07	20	14	14	0	MF
enhancer sequence-specific DNA binding	GO:0001158	1.09389e-08	6.11924e-07	20	14	14	0	MF
acetyl-CoA transmembrane transporter activity	GO:0008521	1.54613e-07	6.5523e-06	23	14	14	0	MF
long-chain-fatty-acyl-CoA reductase activity	GO:0050062	3.24828e-07	1.27964e-05	24	14	14	0	MF
sesquiterpenoid metabolic process	GO:0006714	0.000185259	0.012801	22	14	2	12	BP
negative regulation of actin nucleation	GO:0051126	0.00115629	0.0497179	25	14	14	0	BP
terminal bouton	GO:0043195	4.96126e-06	6.8203e-05	25	13	13	0	CC
intercellular bridge	GO:0045171	4.96126e-06	6.8203e-05	25	13	13	0	CC
inclusion body	GO:0016234	0.000520437	0.00451046	36	13	12	1	CC
perikaryon	GO:0043204	0.00918372	0.0481742	48	13	12	1	CC
G-protein coupled peptide receptor activity	GO:0008528	0.000378869	0.00608116	35	13	13	0	MF
phosphatase binding	GO:0019902	0.00263443	0.0297426	42	13	12	1	MF
imaginal disc-derived wing margin morphogenesis	GO:0008587	4.3991e-05	0.00425556	18	13	3	10	BP
tertiary alcohol metabolic process	GO:1902644	0.000106546	0.00796062	19	13	1	12	BP
abscisic acid metabolic process	GO:0009687	0.000106546	0.00796062	19	13	1	12	BP
apocarotenoid metabolic process	GO:0043288	0.000106546	0.00796062	19	13	1	12	BP
auxin biosynthetic process	GO:0009851	0.000232965	0.0154025	20	13	7	6	BP
camera-type eye development	GO:0043010	0.000468281	0.0253147	21	13	6	7	BP
NuA4 histone acetyltransferase complex	GO:0035267	0.00245625	0.0165038	37	12	12	0	CC
transcriptionally active chromatin	GO:0035327	0.00315618	0.0202945	38	12	12	0	CC
H4/H2A histone acetyltransferase complex	GO:0043189	0.00400885	0.024338	39	12	12	0	CC
Golgi cisterna	GO:0031985	0.00771616	0.04157	42	12	12	0	CC
apical cortex	GO:0045179	0.00941887	0.0489781	43	12	9	3	CC
signaling adaptor activity	GO:0035591	3.74074e-08	1.90234e-06	16	12	12	0	MF
nuclear receptor activity	GO:0004879	2.93103e-07	1.17116e-05	18	12	12	0	MF
transcription factor activity, direct ligand regulated sequence-specific DNA binding	GO:0098531	2.93103e-07	1.17116e-05	18	12	12	0	MF
inositol tetrakisphosphate phosphatase activity	GO:0052743	1.10661e-05	0.000309518	23	12	8	4	MF
extracellularly glutamate-gated ion channel activity	GO:0005234	5.33791e-05	0.00122378	26	12	11	1	MF
sulfotransferase activity	GO:0008146	0.000406652	0.0064004	31	12	9	3	MF
Rab GTPase binding	GO:0017137	0.00143217	0.0193516	35	12	12	0	MF
S-malonyltransferase activity	GO:0016419	0.00188803	0.0236808	36	12	11	1	MF
[acyl-carrier-protein] S-malonyltransferase activity	GO:0004314	0.00188803	0.0236808	36	12	11	1	MF
malonyltransferase activity	GO:0016420	0.00245625	0.0282721	37	12	11	1	MF
positive gravitropism	GO:0009958	0.0011541	0.0497179	20	12	5	7	BP
chorion	GO:0042600	2.09631e-07	3.4822e-06	15	11	11	0	CC
Ada2/Gcn5/Ada3 transcription activator complex	GO:0005671	2.47553e-05	0.000299065	21	11	10	1	CC
presynaptic membrane	GO:0042734	2.47553e-05	0.000299065	21	11	11	0	CC
germline ring canal	GO:0045172	7.31862e-05	0.000795734	23	11	11	0	CC
apicolateral plasma membrane	GO:0016327	0.000118685	0.00123433	24	11	11	0	CC
recycling endosome membrane	GO:0055038	0.00042061	0.0037541	27	11	10	1	CC
basal plasma membrane	GO:0009925	0.000608962	0.0052397	28	11	10	1	CC
euchromatin	GO:0000791	0.00163268	0.0121285	31	11	10	1	CC
cytoplasmic side of plasma membrane	GO:0009898	0.00288845	0.0189812	33	11	10	1	CC
chloride channel complex	GO:0034707	0.00288845	0.0189812	33	11	11	0	CC
brush border membrane	GO:0031526	0.00375764	0.0235775	34	11	10	1	CC
cytoplasmic side of membrane	GO:0098562	0.00766305	0.0414706	37	11	10	1	CC
G-protein coupled amine receptor activity	GO:0008227	5.88522e-07	2.22445e-05	16	11	10	1	MF
RNA polymerase II distal enhancer sequence-specific DNA binding	GO:0000980	1.46312e-06	5.11545e-05	17	11	11	0	MF
acetylcholine-gated cation-selective channel activity	GO:0022848	6.88267e-06	0.000200529	19	11	11	0	MF
neurotransmitter receptor activity involved in regulation of postsynaptic membrane potential	GO:0099529	6.88267e-06	0.000200529	19	11	11	0	MF
postsynaptic neurotransmitter receptor activity	GO:0098960	6.88267e-06	0.000200529	19	11	11	0	MF
transmitter-gated ion channel activity involved in regulation of postsynaptic membrane potential	GO:1904315	6.88267e-06	0.000200529	19	11	11	0	MF
cholesterol transporter activity	GO:0017127	7.31862e-05	0.00163761	23	11	10	1	MF
phosphate ion transmembrane transporter activity	GO:0015114	0.000118685	0.00247733	24	11	10	1	MF
glutamate receptor activity	GO:0008066	0.00042061	0.0064997	27	11	10	1	MF
sterol transporter activity	GO:0015248	0.00042061	0.0064997	27	11	10	1	MF
3-hydroxyoctanoyl-[acyl-carrier-protein] dehydratase activity	GO:0047451	0.00119764	0.0166465	30	11	10	1	MF
[acyl-carrier-protein] S-acetyltransferase activity	GO:0004313	0.00119764	0.0166465	30	11	10	1	MF
3-hydroxyacyl-[acyl-carrier-protein] dehydratase activity	GO:0019171	0.00163268	0.0214395	31	11	10	1	MF
oleoyl-[acyl-carrier-protein] hydrolase activity	GO:0004320	0.00218857	0.0266149	32	11	10	1	MF
palmitoyl-[acyl-carrier-protein] hydrolase activity	GO:0016296	0.00218857	0.0266149	32	11	10	1	MF
myristoyl-[acyl-carrier-protein] hydrolase activity	GO:0016295	0.00218857	0.0266149	32	11	10	1	MF
intracellular ligand-gated ion channel activity	GO:0005217	0.00482349	0.0490592	35	11	11	0	MF
acyl-[acyl-carrier-protein] hydrolase activity	GO:0016297	0.00482349	0.0490592	35	11	10	1	MF
localization of cell	GO:0051674	0.000351157	0.0200443	16	11	4	7	BP
protein unfolding	GO:0043335	0.000351157	0.0200443	16	11	10	1	BP
oocyte localization involved in germarium-derived egg chamber formation	GO:0030720	0.000351157	0.0200443	16	11	4	7	BP
acetylcholine-gated channel complex	GO:0005892	1.51435e-05	0.000188662	17	10	10	0	CC
potassium channel complex	GO:0034705	0.000910839	0.00741063	25	10	10	0	CC
intermediate filament cytoskeleton	GO:0045111	0.00335516	0.0214587	29	10	9	1	CC
ciliary transition zone	GO:0035869	0.00576785	0.0329913	31	10	9	1	CC
Set1C/COMPASS complex	GO:0048188	0.0073948	0.0403844	32	10	9	1	CC
acetylgalactosaminyltransferase activity	GO:0008376	1.14939e-06	4.17512e-05	14	10	10	0	MF
G-protein coupled neurotransmitter receptor activity	GO:0099528	0.000164043	0.00334912	21	10	9	1	MF
sodium channel activity	GO:0005272	0.000411693	0.00643298	23	10	10	0	MF
ionotropic glutamate receptor activity	GO:0004970	0.000620984	0.00951324	24	10	9	1	MF
enoyl-[acyl-carrier-protein] reductase (NADPH, B-specific) activity	GO:0004319	0.000910839	0.0130768	25	10	10	0	MF
vitamin transmembrane transporter activity	GO:0090482	0.00130286	0.0176898	26	10	10	0	MF
ligand-dependent nuclear receptor transcription coactivator activity	GO:0030374	0.00130286	0.0176898	26	10	9	1	MF
3-hydroxypalmitoyl-[acyl-carrier-protein] dehydratase activity	GO:0004317	0.00130286	0.0176898	26	10	10	0	MF
tRNA-specific ribonuclease activity	GO:0004549	0.00249565	0.0284911	28	10	10	0	MF
catalytic activity, acting on a glycoprotein	GO:0140103	0.00249565	0.0284911	28	10	9	1	MF
voltage-gated potassium channel complex	GO:0008076	0.00135937	0.0103555	22	9	9	0	CC
stereocilium	GO:0032420	0.0019686	0.0138497	23	9	9	0	CC
DNA polymerase complex	GO:0042575	0.00382698	0.0238389	25	9	9	0	CC
brush border	GO:0005903	0.00516327	0.029977	26	9	9	0	CC
reduced folate carrier activity	GO:0008518	6.14357e-06	0.000190928	13	9	9	0	MF
neuropeptide receptor activity	GO:0008188	3.32894e-05	0.000809655	15	9	9	0	MF
ESC/E(Z) complex	GO:0035098	0.000500659	0.00437072	16	8	8	0	CC
aggresome	GO:0016235	0.00132534	0.010161	18	8	7	1	CC
rhabdomere	GO:0016028	0.00202079	0.0140515	19	8	8	0	CC
calcium channel complex	GO:0034704	0.00202079	0.0140515	19	8	7	1	CC
site of double-strand break	GO:0035861	0.00297388	0.019282	20	8	8	0	CC
site of DNA damage	GO:0090734	0.00297388	0.019282	20	8	8	0	CC
dendritic shaft	GO:0043198	0.00424306	0.0253735	21	8	8	0	CC
holo TFIIH complex	GO:0005675	0.00589087	0.0333909	22	8	8	0	CC
histone kinase activity	GO:0035173	3.18649e-05	0.000781808	12	8	5	3	MF
transposase activity	GO:0004803	3.18649e-05	0.000781808	12	8	8	0	MF
acyl-CoA delta11-desaturase activity	GO:0017105	3.18649e-05	0.000781808	12	8	8	0	MF
growth factor activity	GO:0008083	0.000283813	0.00529216	15	8	8	0	MF
beta-catenin binding	GO:0008013	0.000834341	0.0121544	17	8	8	0	MF
growth factor receptor binding	GO:0070851	0.00202079	0.0251207	19	8	8	0	MF
ribonuclease P activity	GO:0004526	0.00297388	0.0329734	20	8	8	0	MF
bisphosphoglycerate phosphatase activity	GO:0034416	0.00297388	0.0329734	20	8	7	1	MF
5'-nucleotidase activity	GO:0008253	0.00424306	0.0439549	21	8	8	0	MF
histone demethylase activity	GO:0032452	0.00424306	0.0439549	21	8	8	0	MF
RNA polymerase binding	GO:0070063	0.00424306	0.0439549	21	8	8	0	MF
inositol trisphosphate phosphatase activity	GO:0046030	0.00424306	0.0439549	21	8	4	4	MF
inositol-polyphosphate 5-phosphatase activity	GO:0004445	0.00424306	0.0439549	21	8	4	4	MF
pseudocleavage involved in syncytial blastoderm formation	GO:0030589	0.000489239	0.025989	10	8	4	4	BP
polytene chromosome interband	GO:0005705	2.23045e-05	0.000275013	9	7	7	0	CC
PRC1 complex	GO:0035102	0.000159416	0.00162959	11	7	7	0	CC
gap junction	GO:0005921	0.000337989	0.00310561	12	7	7	0	CC
presynaptic active zone	GO:0048786	0.00114404	0.00894295	14	7	7	0	CC
voltage-gated calcium channel complex	GO:0005891	0.00189674	0.0134231	15	7	6	1	CC
zonula adherens	GO:0005915	0.00189674	0.0134231	15	7	7	0	CC
Sin3 complex	GO:0016580	0.00298258	0.019282	16	7	7	0	CC
polypeptide N-acetylgalactosaminyltransferase activity	GO:0004653	5.61571e-06	0.000176485	8	7	7	0	MF
SH3/SH2 adaptor activity	GO:0005070	0.000159416	0.00327859	11	7	7	0	MF
protein phosphatase 2A binding	GO:0051721	0.000159416	0.00327859	11	7	6	1	MF
cytokine binding	GO:0019955	0.000337989	0.00562711	12	7	7	0	MF
inositol-1,3,4,5-tetrakisphosphate 5-phosphatase activity	GO:0052659	0.00298258	0.0329734	16	7	3	4	MF
transcriptional activator activity, RNA polymerase II transcription factor binding	GO:0001190	0.00448634	0.0459645	17	7	7	0	MF
inositol-1,4,5-trisphosphate 5-phosphatase activity	GO:0052658	0.00448634	0.0459645	17	7	3	4	MF
intrinsic component of synaptic vesicle membrane	GO:0098563	3.66488e-05	0.000413509	7	6	6	0	CC
integral component of synaptic vesicle membrane	GO:0030285	3.66488e-05	0.000413509	7	6	6	0	CC
integrator complex	GO:0032039	3.66488e-05	0.000413509	7	6	6	0	CC
polar microtubule	GO:0005827	0.00148758	0.0111197	11	6	6	0	CC
glycoprotein complex	GO:0090665	0.00434293	0.0257136	13	6	6	0	CC
dystrophin-associated glycoprotein complex	GO:0016010	0.00434293	0.0257136	13	6	6	0	CC
L-ornithine transmembrane transporter activity	GO:0000064	3.66488e-05	0.000883678	7	6	6	0	MF
histone deacetylase binding	GO:0042826	0.000344635	0.0056371	9	6	6	0	MF
non-membrane spanning protein tyrosine phosphatase activity	GO:0004726	0.000344635	0.0056371	9	6	6	0	MF
Notch binding	GO:0005112	0.000344635	0.0056371	9	6	6	0	MF
acetylcholine receptor activity	GO:0015464	0.000763127	0.0113535	10	6	6	0	MF
protein kinase A binding	GO:0051018	0.000763127	0.0113535	10	6	5	1	MF
glycoprotein transporter activity	GO:0034437	0.000763127	0.0113535	10	6	6	0	MF
retinol dehydrogenase activity	GO:0004745	0.00263717	0.0297426	12	6	6	0	MF
regulation of asymmetric cell division	GO:0009786	0.000278494	0.016512	6	6	2	4	BP
replisome	GO:0030894	0.000234478	0.00229865	6	5	3	2	CC
pi-body	GO:0071546	0.000234478	0.00229865	6	5	4	1	CC
inaD signaling complex	GO:0016027	0.000729051	0.00610875	7	5	5	0	CC
MKS complex	GO:0036038	0.00172789	0.0125246	8	5	5	0	CC
axolemma	GO:0030673	0.00172789	0.0125246	8	5	5	0	CC
BLOC-1 complex	GO:0031083	0.00172789	0.0125246	8	5	5	0	CC
BLOC complex	GO:0031082	0.00172789	0.0125246	8	5	5	0	CC
ESCRT-0 complex	GO:0033565	0.00345696	0.0218758	9	5	5	0	CC
Schmidt-Lanterman incisure	GO:0043220	0.00345696	0.0218758	9	5	5	0	CC
basal cortex	GO:0045180	0.00615079	0.0342866	10	5	5	0	CC
RNA polymerase II transcription factor activity, TBP-class protein binding	GO:0001132	4.40109e-05	0.00102045	5	5	5	0	MF
RNA polymerase II transcription factor activity, TBP-class protein binding, involved in preinitiation complex assembly	GO:0001129	4.40109e-05	0.00102045	5	5	5	0	MF
geranylgeranyl-diphosphate geranylgeranyltransferase activity	GO:0016767	0.000234478	0.00446786	6	5	3	2	MF
UDP-sugar diphosphatase activity	GO:0008768	0.000234478	0.00446786	6	5	5	0	MF
transcription factor activity, RNA polymerase II basal transcription factor binding	GO:0001083	0.000234478	0.00446786	6	5	5	0	MF
cytoskeletal adaptor activity	GO:0008093	0.000729051	0.0110225	7	5	5	0	MF
histone demethylase activity (H3-K36 specific)	GO:0051864	0.000729051	0.0110225	7	5	5	0	MF
inositol hexakisphosphate 2-phosphatase activity	GO:0052826	0.00172789	0.0220681	8	5	5	0	MF
bisphosphoglycerate 3-phosphatase activity	GO:0034417	0.00172789	0.0220681	8	5	5	0	MF
sterol-transporting ATPase activity	GO:0034041	0.00172789	0.0220681	8	5	5	0	MF
receptor signaling complex scaffold activity	GO:0030159	0.00172789	0.0220681	8	5	5	0	MF
exodeoxyribonuclease activity, producing 5'-phosphomonoesters	GO:0016895	0.00172789	0.0220681	8	5	5	0	MF
inositol-hexakisphosphate phosphatase activity	GO:0004446	0.00172789	0.0220681	8	5	5	0	MF
Wnt-activated receptor activity	GO:0042813	0.00345696	0.0376814	9	5	5	0	MF
exodeoxyribonuclease activity	GO:0004529	0.00345696	0.0376814	9	5	5	0	MF
Malpighian tubule tip cell differentiation	GO:0061382	0.00108993	0.0483887	5	5	2	3	BP
salicylic acid catabolic process	GO:0046244	0.00108993	0.0483887	5	5	5	0	BP
negative regulation of phosphatidylinositol 3-kinase signaling	GO:0014067	0.00108993	0.0483887	5	5	1	4	BP
Hedgehog signaling complex	GO:0035301	0.000327296	0.00305817	4	4	4	0	CC
stereocilium tip	GO:0032426	0.000327296	0.00305817	4	4	4	0	CC
NELF complex	GO:0032021	0.00146044	0.0109854	5	4	4	0	CC
Ragulator complex	GO:0071986	0.00391235	0.0238733	6	4	4	0	CC
melanosome membrane	GO:0033162	0.00391235	0.0238733	6	4	4	0	CC
pigment granule membrane	GO:0090741	0.00391235	0.0238733	6	4	4	0	CC
MSL complex	GO:0072487	0.00391235	0.0238733	6	4	4	0	CC
structural constituent of pupal chitin-based cuticle	GO:0008011	0.000327296	0.00551474	4	4	4	0	MF
gap junction channel activity	GO:0005243	0.000327296	0.00551474	4	4	4	0	MF
inositol-1,3,4,5,6-pentakisphosphate 3-phosphatase activity	GO:0030351	0.000327296	0.00551474	4	4	4	0	MF
inositol-1,4,5,6-tetrakisphosphate 6-phosphatase activity	GO:0030352	0.000327296	0.00551474	4	4	4	0	MF
RNA uridylyltransferase activity	GO:0050265	0.000327296	0.00551474	4	4	4	0	MF
transforming growth factor beta-activated receptor activity	GO:0005024	0.000327296	0.00551474	4	4	4	0	MF
frizzled binding	GO:0005109	0.000327296	0.00551474	4	4	4	0	MF
UDP-galactose:glucosylceramide beta-1,4-galactosyltransferase activity	GO:0008489	0.000327296	0.00551474	4	4	4	0	MF
vitamin E binding	GO:0008431	0.000327296	0.00551474	4	4	4	0	MF
high-affinity arginine transmembrane transporter activity	GO:0005289	0.000327296	0.00551474	4	4	4	0	MF
2-hydroxyacylsphingosine 1-beta-galactosyltransferase activity	GO:0003851	0.000327296	0.00551474	4	4	4	0	MF
inositol pentakisphosphate phosphatase activity	GO:0052827	0.000327296	0.00551474	4	4	4	0	MF
heparan sulfate sulfotransferase activity	GO:0034483	0.000327296	0.00551474	4	4	4	0	MF
high-affinity basic amino acid transmembrane transporter activity	GO:0005287	0.000327296	0.00551474	4	4	4	0	MF
morphogen activity	GO:0016015	0.00146044	0.0194516	5	4	4	0	MF
trans-octaprenyltranstransferase activity	GO:0050347	0.00146044	0.0194516	5	4	3	1	MF
high-density lipoprotein particle binding	GO:0008035	0.00146044	0.0194516	5	4	3	1	MF
arylamine N-acetyltransferase activity	GO:0004060	0.00391235	0.0412938	6	4	4	0	MF
Wnt-protein binding	GO:0017147	0.00391235	0.0412938	6	4	4	0	MF
thyroid hormone receptor binding	GO:0046966	0.00391235	0.0412938	6	4	4	0	MF
structural constituent of chitin-based cuticle	GO:0005214	0.00391235	0.0412938	6	4	4	0	MF
signaling pattern recognition receptor activity	GO:0008329	0.00391235	0.0412938	6	4	3	1	MF
histone serine kinase activity	GO:0035174	0.00391235	0.0412938	6	4	3	1	MF
pattern recognition receptor activity	GO:0038187	0.00391235	0.0412938	6	4	3	1	MF
E-box binding	GO:0070888	0.00391235	0.0412938	6	4	4	0	MF
kinesin II complex	GO:0016939	0.00243374	0.016445	3	3	2	1	CC
Yb body	GO:0070725	0.00243374	0.016445	3	3	3	0	CC
brahma complex	GO:0035060	0.00875309	0.0463217	4	3	3	0	CC
Fanconi anaemia nuclear complex	GO:0043240	0.00875309	0.0463217	4	3	3	0	CC
spot adherens junction	GO:0005914	0.00875309	0.0463217	4	3	3	0	CC
NMDA selective glutamate receptor complex	GO:0017146	0.00875309	0.0463217	4	3	3	0	CC
adenylate cyclase inhibiting G-protein coupled glutamate receptor activity	GO:0001640	0.00243374	0.0281289	3	3	3	0	MF
G-protein coupled glutamate receptor activity	GO:0098988	0.00243374	0.0281289	3	3	3	0	MF
transforming growth factor beta receptor activity, type I	GO:0005025	0.00243374	0.0281289	3	3	3	0	MF
lycopene beta cyclase activity	GO:0045436	0.00243374	0.0281289	3	3	3	0	MF
chromatin insulator sequence binding	GO:0043035	0.00243374	0.0281289	3	3	3	0	MF
sodium-dependent multivitamin transmembrane transporter activity	GO:0008523	0.00243374	0.0281289	3	3	3	0	MF
phytoene synthase activity	GO:0046905	0.00243374	0.0281289	3	3	3	0	MF
methylcytosine dioxygenase activity	GO:0070579	0.00243374	0.0281289	3	3	3	0	MF
tubulin N-acetyltransferase activity	GO:0019799	0.00243374	0.0281289	3	3	3	0	MF
MAP-kinase scaffold activity	GO:0005078	0.00243374	0.0281289	3	3	3	0	MF

## Sheet: RL
Term_name	Accession	p-value	FDR	Background gene number	DEGs number	Up-regulated DEGs number	Down-regulated DEGs number
biological regulation	GO:0065007	4.31367e-06	0.000566323	16378	4399	2537	1862	BP
biosynthetic process	GO:0009058	1.78736e-06	0.000293318	14967	4041	2645	1396	BP
organic substance biosynthetic process	GO:1901576	2.4338e-06	0.000385632	14652	3956	2596	1360	BP
regulation of biological process	GO:0050789	0.000102691	0.0079305	14412	3854	2176	1678	BP
cellular biosynthetic process	GO:0044249	1.88814e-05	0.0021161	14209	3820	2508	1312	BP
cellular nitrogen compound biosynthetic process	GO:0044271	8.5078e-08	2.00479e-05	10273	2838	1906	932	BP
macromolecule biosynthetic process	GO:0009059	2.38391e-13	1.21712e-10	9547	2726	1854	872	BP
cellular macromolecule biosynthetic process	GO:0034645	3.44669e-17	2.63959e-14	9096	2649	1814	835	BP
developmental process	GO:0032502	1.839e-28	6.40167e-25	7165	2220	1245	975	BP
non-membrane-bounded organelle	GO:0043228	1.38165e-11	2.9291e-09	6957	2009	1406	603	CC
intracellular non-membrane-bounded organelle	GO:0043232	1.09576e-11	2.80195e-09	6897	1994	1393	601	CC
ribonucleoprotein complex	GO:1990904	1.96443e-10	3.12344e-08	5856	1698	1349	349	CC
intracellular ribonucleoprotein complex	GO:0030529	1.96443e-10	3.12344e-08	5856	1698	1349	349	CC
anatomical structure development	GO:0048856	1.05037e-26	1.60881e-23	4805	1544	906	638	BP
structural molecule activity	GO:0005198	1.18902e-30	3.59917e-27	4677	1532	1281	251	MF
plasma membrane	GO:0005886	0.000119198	0.00329607	5480	1515	969	546	CC
multicellular organismal process	GO:0032501	1.82793e-29	1.67987e-25	4507	1476	837	639	BP
positive regulation of biological process	GO:0048518	2.26638e-07	5.08e-05	4377	1261	720	541	BP
regulation of biological quality	GO:0065008	3.24963e-05	0.00329915	4455	1252	759	493	BP
cellular amide metabolic process	GO:0043603	4.07558e-09	1.20821e-06	4210	1236	1036	200	BP
RNA biosynthetic process	GO:0032774	7.23923e-05	0.00610354	4412	1235	641	594	BP
signal transduction	GO:0007165	0.00104784	0.047204	4482	1233	669	564	BP
transcription, DNA-templated	GO:0006351	3.84321e-08	9.54569e-06	4059	1184	622	562	BP
nucleic acid-templated transcription	GO:0097659	3.84321e-08	9.54569e-06	4059	1184	622	562	BP
peptide metabolic process	GO:0006518	4.17116e-12	1.74241e-09	3852	1167	993	174	BP
structural constituent of ribosome	GO:0003735	5.71154e-19	5.76294e-16	3651	1164	1016	148	MF
amide biosynthetic process	GO:0043604	4.28225e-11	1.57415e-08	3795	1142	976	166	BP
peptide biosynthetic process	GO:0043043	8.20904e-14	4.75618e-11	3606	1113	954	159	BP
translation	GO:0006412	2.7933e-14	1.8336e-11	3532	1096	946	150	BP
reproductive process	GO:0022414	2.08189e-07	4.78314e-05	3304	970	536	434	BP
cellular developmental process	GO:0048869	8.58303e-07	0.000157756	3003	881	419	462	BP
response to abiotic stimulus	GO:0009628	9.81836e-07	0.000176923	2859	841	492	349	BP
kinase activity	GO:0016301	8.92043e-05	0.0112509	2939	839	479	360	MF
transcription regulator activity	GO:0140110	6.82828e-14	5.1673e-11	2496	800	448	352	MF
phosphotransferase activity, alcohol group as acceptor	GO:0016773	1.42447e-05	0.00215593	2680	779	446	333	MF
ribosome	GO:0005840	2.72065e-18	1.15356e-15	2284	766	632	134	CC
DNA binding transcription factor activity	GO:0003700	1.01296e-19	1.53311e-16	2054	706	421	285	MF
multicellular organism development	GO:0007275	2.6643e-21	3.49785e-18	2017	703	477	226	BP
protein kinase activity	GO:0004672	3.19561e-07	0.000138187	2220	670	391	279	MF
multi-organism process	GO:0051704	0.000271299	0.016512	2333	669	462	207	BP
response to external stimulus	GO:0009605	7.20959e-05	0.00610354	2141	624	389	235	BP
regulation of developmental process	GO:0050793	0.000124009	0.00890347	2063	600	320	280	BP
plasma membrane part	GO:0044459	0.000244263	0.00619382	2065	597	341	256	CC
protein serine/threonine kinase activity	GO:0004674	1.39335e-06	0.000421768	1953	590	354	236	MF
anatomical structure morphogenesis	GO:0009653	1.9875e-13	1.07442e-10	1754	583	288	295	BP
developmental process involved in reproduction	GO:0003006	1.73025e-08	4.81848e-06	1856	579	310	269	BP
ribosomal subunit	GO:0044391	1.76745e-06	8.32664e-05	1906	576	524	52	CC
regulation of multicellular organismal process	GO:0051239	3.6513e-06	0.000506171	1776	537	275	262	BP
response to oxygen-containing compound	GO:1901700	3.51546e-08	9.2306e-06	1638	515	312	203	BP
plastid part	GO:0044435	2.18074e-20	1.38695e-17	1348	496	134	362	CC
chloroplast part	GO:0044434	1.99877e-20	1.38695e-17	1341	494	133	361	CC
defense response	GO:0006952	3.14818e-06	0.000459235	1555	476	301	175	BP
cell junction	GO:0030054	1.70087e-06	8.3212e-05	1497	462	267	195	CC
plastid	GO:0009536	4.51725e-07	2.73616e-05	1364	429	197	232	CC
embryo development	GO:0009790	1.58313e-20	1.81862e-17	1118	425	315	110	BP
response to biotic stimulus	GO:0009607	5.49545e-05	0.00485608	1383	417	271	146	BP
extracellular region part	GO:0044421	0.0018294	0.0363593	1412	409	293	116	CC
animal organ development	GO:0048513	3.80167e-10	1.24776e-07	1221	408	193	215	BP
cell death	GO:0008219	2.54469e-05	0.00268801	1329	405	245	160	BP
growth	GO:0040007	1.28246e-14	9.06601e-12	1104	396	297	99	BP
chloroplast	GO:0009507	2.0294e-05	0.000759235	1283	393	181	212	CC
movement of cell or subcellular component	GO:0006928	5.77739e-07	0.000112966	1212	385	219	166	BP
sequence-specific DNA binding	GO:0043565	7.265e-07	0.000244346	1211	384	247	137	MF
cytoskeleton	GO:0005856	4.38182e-07	2.73616e-05	1181	377	261	116	CC
response to external biotic stimulus	GO:0043207	0.00101422	0.0468374	1273	374	244	130	BP
programmed cell death	GO:0012501	8.37866e-05	0.00687499	1184	360	222	138	BP
locomotion	GO:0040011	4.94056e-12	1.97408e-09	1022	359	230	129	BP
post-embryonic development	GO:0009791	1.61982e-19	1.65401e-16	890	349	278	71	BP
response to endogenous stimulus	GO:0009719	9.03179e-05	0.00728089	1142	348	195	153	BP
response to other organism	GO:0051707	0.000243467	0.0156466	1156	348	230	118	BP
embryo development ending in birth or egg hatching	GO:0009792	2.93412e-27	5.39292e-24	788	340	274	66	BP
regulation of growth	GO:0040008	1.34203e-06	0.000224241	1053	337	226	111	BP
microtubule-based process	GO:0007017	0.000227616	0.0151579	1101	333	207	126	BP
cell-cell junction	GO:0005911	1.10573e-05	0.000439527	1034	325	208	117	CC
response to hormone	GO:0009725	0.000260169	0.0163764	1031	313	174	139	BP
response to radiation	GO:0009314	2.40112e-07	5.25388e-05	939	309	160	149	BP
oxidoreductase activity, acting on paired donors, with incorporation or reduction of molecular oxygen	GO:0016705	3.10389e-06	0.000854135	964	309	182	127	MF
cell projection	GO:0042995	8.44932e-05	0.00253541	984	304	171	133	CC
external encapsulating structure	GO:0030312	8.83307e-05	0.00253541	981	303	232	71	CC
cell wall	GO:0005618	6.22077e-05	0.00208232	966	300	231	69	CC
GTPase activity	GO:0003924	2.46663e-05	0.00355548	948	298	241	57	MF
small ribosomal subunit	GO:0015935	6.8098e-07	3.70856e-05	866	285	260	25	CC
apoptotic process	GO:0006915	0.000871073	0.0414775	933	281	173	108	BP
response to light stimulus	GO:0009416	4.75661e-08	1.15035e-05	826	280	146	134	BP
cell surface receptor signaling pathway	GO:0007166	0.00080178	0.0385778	921	278	97	181	BP
actin filament-based process	GO:0030029	1.94135e-05	0.0021336	854	272	195	77	BP
response to acid chemical	GO:0001101	1.60709e-05	0.00189348	845	270	161	109	BP
plasma membrane bounded cell projection	GO:0120025	0.000386613	0.00910689	868	266	138	128	CC
secondary active transmembrane transporter activity	GO:0015291	5.57997e-06	0.00112604	803	261	129	132	MF
cytoskeletal protein binding	GO:0008092	1.36834e-05	0.00215593	798	257	184	73	MF
hormone-mediated signaling pathway	GO:0009755	3.99626e-09	1.20821e-06	717	253	137	116	BP
multicellular organismal reproductive process	GO:0048609	9.34051e-05	0.00746428	794	250	123	127	BP
supramolecular fiber organization	GO:0097435	9.91765e-05	0.00779002	763	241	178	63	BP
larval development	GO:0002164	2.14255e-28	6.40167e-25	491	239	217	22	BP
plasmodesma	GO:0009506	0.000910473	0.0196292	772	236	172	64	CC
rRNA binding	GO:0019843	9.86576e-06	0.00168675	722	236	180	56	MF
actin cytoskeleton organization	GO:0030036	4.28151e-05	0.00423087	733	235	166	69	BP
nematode larval development	GO:0002119	2.78636e-28	6.40167e-25	478	234	216	18	BP
pattern specification process	GO:0007389	3.37854e-10	1.14995e-07	629	231	90	141	BP
cellular process involved in reproduction in multicellular organism	GO:0022412	5.42043e-07	0.000108291	673	229	88	141	BP
cell development	GO:0048468	0.00019198	0.0131664	700	221	110	111	BP
response to bacterium	GO:0009617	3.04808e-06	0.000452287	643	216	152	64	BP
behavior	GO:0007610	1.6969e-05	0.00192624	634	209	97	112	BP
actin filament organization	GO:0007015	6.26632e-05	0.00543278	629	204	156	48	BP
thylakoid part	GO:0044436	2.001e-08	2.54527e-06	563	203	37	166	CC
positive regulation of growth	GO:0045927	1.41147e-08	4.05357e-06	551	200	165	35	BP
positive regulation of signal transduction	GO:0009967	0.000646337	0.0319346	615	193	82	111	BP
chromatin binding	GO:0003682	0.000143874	0.0167503	599	193	96	97	MF
regulation of hormone levels	GO:0010817	4.48786e-06	0.000580893	558	190	105	85	BP
secondary metabolic process	GO:0019748	7.95292e-05	0.0066443	569	186	136	50	BP
translation elongation factor activity	GO:0003746	9.20816e-09	4.64552e-06	503	186	167	19	MF
cellular component morphogenesis	GO:0032989	0.000500039	0.02611	584	185	70	115	BP
actin binding	GO:0003779	8.88511e-06	0.00168095	533	181	143	38	MF
thylakoid membrane	GO:0042651	2.1893e-07	1.63811e-05	503	180	32	148	CC
photosynthetic membrane	GO:0034357	2.54986e-07	1.8019e-05	504	180	32	148	CC
chloroplast thylakoid membrane	GO:0009535	1.83186e-07	1.55341e-05	492	177	32	145	CC
plastid thylakoid membrane	GO:0055035	1.83186e-07	1.55341e-05	492	177	32	145	CC
cytosolic small ribosomal subunit	GO:0022627	2.09304e-05	0.00076067	523	176	172	4	CC
symbiont process	GO:0044403	0.00114727	0.0497179	558	175	119	56	BP
protein complex binding	GO:0032403	1.00302e-05	0.00168675	480	165	139	26	MF
chloroplast stroma	GO:0009570	6.99728e-07	3.70856e-05	458	164	44	120	CC
plastid stroma	GO:0009532	9.49108e-07	4.82906e-05	460	164	44	120	CC
cytoplasmic region	GO:0099568	8.9696e-05	0.00253541	491	163	123	40	CC
microtubule associated complex	GO:0005875	0.000605631	0.0135151	509	163	75	88	CC
endocytic vesicle	GO:0030139	6.82998e-08	6.68287e-06	434	161	144	17	CC
regionalization	GO:0003002	7.23147e-10	2.29163e-07	407	160	66	94	BP
cell cortex	GO:0005938	7.17045e-05	0.00233867	472	158	119	39	CC
cell migration	GO:0016477	9.5276e-05	0.00754816	471	157	74	83	BP
reproduction	GO:0000003	1.28642e-06	0.00022306	416	150	140	10	BP
plastid envelope	GO:0009526	7.7288e-05	0.00245776	442	149	53	96	CC
chloroplast envelope	GO:0009941	8.11298e-05	0.002517	439	148	53	95	CC
positive regulation of growth rate	GO:0040010	1.47426e-18	1.35485e-15	299	147	132	15	BP
regulation of growth rate	GO:0040009	9.7091e-18	8.11151e-15	304	147	132	15	BP
transcription regulatory region DNA binding	GO:0044212	0.000526783	0.0498304	452	147	86	61	MF
lipid droplet	GO:0005811	0.000459486	0.0106266	430	141	87	54	CC
phagocytic vesicle	GO:0045335	3.65266e-07	2.44536e-05	376	140	133	7	CC
animal organ morphogenesis	GO:0009887	0.000235866	0.0154829	407	136	53	83	BP
hormone metabolic process	GO:0042445	4.82455e-06	0.0006158	372	134	75	59	BP
secondary metabolite biosynthetic process	GO:0044550	0.00115774	0.0497179	411	133	100	33	BP
apoplast	GO:0048046	0.000254575	0.00622729	394	132	77	55	CC
sequence-specific double-stranded DNA binding	GO:1990837	6.34361e-05	0.00834875	373	129	82	47	MF
determination of adult lifespan	GO:0008340	4.15314e-13	2.00881e-10	279	127	96	31	BP
cytokinesis	GO:0000910	7.73591e-06	0.000973877	339	123	91	32	BP
embryonic morphogenesis	GO:0048598	0.000253736	0.0161933	360	122	62	60	BP
cell morphogenesis	GO:0000902	0.00104655	0.047204	372	122	52	70	BP
myosin complex	GO:0016459	6.80189e-08	6.68287e-06	304	120	102	18	CC
establishment or maintenance of cell polarity	GO:0007163	0.000271563	0.016512	347	118	66	52	BP
actin filament binding	GO:0051015	4.94097e-07	0.000186954	298	115	106	9	MF
signaling	GO:0023052	0.00030887	0.0180797	321	110	41	69	BP
cell-cell signaling	GO:0007267	0.000297831	0.0175453	314	108	41	67	BP
contractile fiber part	GO:0044449	6.15448e-05	0.00208232	303	108	75	33	CC
phenylpropanoid metabolic process	GO:0009698	1.02674e-11	3.93156e-09	232	107	84	23	BP
germ cell development	GO:0007281	4.93493e-05	0.00462776	295	106	56	50	BP
receptor-mediated endocytosis	GO:0006898	1.24435e-06	0.000219914	268	104	82	22	BP
isoprenoid metabolic process	GO:0006720	0.00018008	0.0126144	297	104	46	58	BP
neuron projection guidance	GO:0097485	7.5743e-07	0.000143735	250	99	34	65	BP
plastid membrane	GO:0042170	3.68193e-08	4.25764e-06	234	98	27	71	CC
actin cytoskeleton	GO:0015629	0.00161496	0.0326069	290	97	69	28	CC
antiporter activity	GO:0015297	3.72669e-06	0.000940057	242	94	48	46	MF
body morphogenesis	GO:0010171	4.60323e-11	1.62706e-08	197	93	77	16	BP
axon guidance	GO:0007411	1.03175e-05	0.0012476	244	93	33	60	BP
chloroplast membrane	GO:0031969	2.1327e-07	1.63811e-05	226	93	25	68	CC
gonad development	GO:0008406	0.000256705	0.0162698	253	90	70	20	BP
collagen trimer	GO:0005581	1.10139e-11	2.80195e-09	182	89	80	9	CC
rhythmic process	GO:0048511	0.000112075	0.00817437	238	87	31	56	BP
adherens junction	GO:0005912	0.000485309	0.0110235	244	86	39	47	CC
apical plasma membrane	GO:0016324	0.000749758	0.016443	247	86	43	43	CC
anchoring junction	GO:0070161	0.000991573	0.0210213	249	86	39	47	CC
terpenoid metabolic process	GO:0006721	7.6638e-07	0.000143735	207	85	35	50	BP
post-embryonic animal morphogenesis	GO:0009886	3.05134e-06	0.000452287	213	85	21	64	BP
phenylpropanoid biosynthetic process	GO:0009699	8.28062e-14	4.75618e-11	152	82	63	19	BP
auxin-activated signaling pathway	GO:0009734	4.04628e-06	0.000538917	205	82	44	38	BP
neurogenesis	GO:0022008	0.000613346	0.0308014	229	81	20	61	BP
second-messenger-mediated signaling	GO:0019932	0.000495046	0.025997	221	79	55	24	BP
Wnt signaling pathway	GO:0016055	0.000495046	0.025997	221	79	29	50	BP
cell surface receptor signaling pathway involved in cell-cell signaling	GO:1905114	0.000578058	0.02935	222	79	29	50	BP
actin filament bundle assembly	GO:0051017	2.00061e-05	0.00216301	200	78	60	18	BP
actin filament bundle organization	GO:0061572	6.54768e-05	0.00562366	206	78	60	18	BP
structural constituent of cuticle	GO:0042302	7.96289e-09	4.64552e-06	170	78	46	32	MF
regulation of RNA splicing	GO:0043484	0.00115528	0.0497179	220	77	35	42	BP
isoprenoid biosynthetic process	GO:0008299	0.000663629	0.0324402	213	76	33	43	BP
oxidoreductase activity, acting on paired donors, with incorporation or reduction of molecular oxygen, 2-oxoglutarate as one donor, and incorporation of one atom each of oxygen into both donors	GO:0016706	4.60542e-06	0.000995757	181	74	42	32	MF
hormone biosynthetic process	GO:0042446	4.52588e-05	0.00433258	182	71	32	39	BP
cell junction organization	GO:0034330	0.000364386	0.0205442	193	71	37	34	BP
genitalia development	GO:0048806	3.74534e-06	0.000506171	165	69	58	11	BP
female gamete generation	GO:0007292	3.74534e-06	0.000506171	165	69	34	35	BP
flavonoid metabolic process	GO:0009812	2.33261e-12	1.0208e-09	118	66	36	30	BP
oogenesis	GO:0048477	2.19959e-06	0.000354635	154	66	34	32	BP
regulation of multicellular organism growth	GO:0040014	1.31467e-05	0.00156906	161	66	47	19	BP
muscle structure development	GO:0061061	1.66789e-05	0.00192624	162	66	29	37	BP
spindle elongation	GO:0051231	0.000268214	0.016512	172	65	45	20	BP
mitotic spindle elongation	GO:0000022	0.000268214	0.016512	172	65	45	20	BP
regulation of Wnt signaling pathway	GO:0030111	2.17065e-05	0.00231956	157	64	27	37	BP
reproductive behavior	GO:0019098	4.32989e-05	0.00423316	160	64	36	28	BP
hermaphrodite genitalia development	GO:0040035	3.69108e-06	0.000506171	147	63	56	7	BP
terpenoid biosynthetic process	GO:0016114	2.76947e-06	0.000424191	143	62	27	35	BP
flavonoid biosynthetic process	GO:0009813	9.28067e-13	4.26447e-10	104	61	33	28	BP
circadian rhythm	GO:0007623	2.67699e-06	0.000416975	137	60	16	44	BP
plasma membrane invagination	GO:0099024	2.92329e-05	0.00301855	143	59	27	32	BP
membrane invagination	GO:0010324	4.72815e-05	0.00447955	145	59	27	32	BP
epithelial cell migration	GO:0010631	5.97152e-05	0.0052265	146	59	21	38	BP
myosin filament	GO:0032982	1.58721e-08	2.24326e-06	119	59	55	4	CC
cell-cell junction organization	GO:0045216	0.000735847	0.0355917	155	58	27	31	BP
response to chitin	GO:0010200	4.80896e-07	0.000102777	120	56	40	16	BP
hyperosmotic response	GO:0006972	0.00114594	0.0497179	151	56	53	3	BP
response to karrikin	GO:0080167	1.0052e-05	0.00123171	124	54	25	29	BP
phagocytosis, engulfment	GO:0006911	0.000411241	0.022674	133	52	20	32	BP
lignin metabolic process	GO:0009808	5.04115e-05	0.00467961	121	51	44	7	BP
cell-cell signaling involved in cell fate commitment	GO:0045168	3.31439e-08	8.95861e-06	94	49	15	34	BP
calcium-mediated signaling	GO:0019722	0.000226329	0.0151579	121	49	36	13	BP
phyllome development	GO:0048827	0.000703308	0.0341979	123	48	31	17	BP
solute:cation antiporter activity	GO:0015298	0.000456952	0.0476964	121	48	26	22	MF
muscle organ development	GO:0007517	0.000373115	0.0209081	117	47	20	27	BP
cuticle development	GO:0042335	0.000110629	0.00817437	109	46	33	13	BP
contractile fiber	GO:0043292	5.6155e-06	0.000230417	99	46	44	2	CC
solute:proton antiporter activity	GO:0015299	0.000478375	0.0477718	115	46	26	20	MF
myofibril	GO:0030016	4.97566e-07	2.87684e-05	87	44	43	1	CC
regulation of tube architecture, open tracheal system	GO:0035152	0.000312143	0.0181557	104	43	20	23	BP
plant-type cell wall organization or biogenesis	GO:0071669	1.32505e-06	0.000224241	84	42	23	19	BP
sensory organ development	GO:0007423	0.000821513	0.0393214	105	42	7	35	BP
actin crosslink formation	GO:0051764	0.000408026	0.022674	99	41	37	4	BP
extracellular matrix structural constituent	GO:0005201	0.000186477	0.0209061	96	41	30	11	MF
regulation of alternative mRNA splicing, via spliceosome	GO:0000381	0.00013981	0.00996009	92	40	13	27	BP
lateral inhibition	GO:0046331	9.94692e-06	0.00123171	81	39	8	31	BP
sarcomere organization	GO:0045214	0.000533688	0.0272477	94	39	28	11	BP
asymmetric cell division	GO:0008356	5.29107e-05	0.00476715	83	38	17	21	BP
diterpenoid metabolic process	GO:0016101	0.000884881	0.0419178	93	38	23	15	BP
thylakoid lumen	GO:0031977	1.21174e-05	0.000467071	76	37	5	32	CC
positive regulation of multicellular organism growth	GO:0040018	0.000412031	0.022674	84	36	26	10	BP
recognition of pollen	GO:0048544	1.95019e-05	0.0021336	69	34	15	19	BP
phagocytic cup	GO:0001891	0.000162497	0.00430617	75	34	34	0	CC
ovarian follicle cell migration	GO:0007297	0.000111664	0.00817437	71	33	12	21	BP
oviposition	GO:0018991	0.000105207	0.00796062	68	32	29	3	BP
viral capsid	GO:0019028	4.39077e-06	0.000186168	55	30	29	1	CC
virion part	GO:0044423	0.000130883	0.00354219	63	30	29	1	CC
RNA-directed 5'-3' RNA polymerase activity	GO:0003968	0.000130883	0.0158473	63	30	29	1	MF
eye development	GO:0001654	8.25701e-05	0.00683621	59	29	6	23	BP
feeding behavior	GO:0007631	0.000660553	0.0324402	65	29	12	17	BP
chloroplast thylakoid lumen	GO:0009543	2.03857e-06	8.94158e-05	51	29	5	24	CC
plastid thylakoid lumen	GO:0031978	2.03857e-06	8.94158e-05	51	29	5	24	CC
plastid thylakoid	GO:0031976	0.000248337	0.00619382	62	29	3	26	CC
chloroplast thylakoid	GO:0009534	0.000248337	0.00619382	62	29	3	26	CC
border follicle cell migration	GO:0007298	0.000161558	0.0114209	58	28	11	17	BP
viral genome replication	GO:0019079	4.2419e-05	0.00423087	52	27	26	1	BP
lignin biosynthetic process	GO:0009809	0.000197414	0.0134388	53	26	21	5	BP
imaginal disc pattern formation	GO:0007447	0.000587827	0.0296821	56	26	5	21	BP
establishment or maintenance of apical/basal cell polarity	GO:0035088	0.00112819	0.0497179	58	26	10	16	BP
rhythmic behavior	GO:0007622	3.29983e-06	0.000473835	42	25	3	22	BP
salivary gland morphogenesis	GO:0007435	0.000117153	0.00847743	49	25	8	17	BP
gland morphogenesis	GO:0022612	0.000264287	0.016512	51	25	8	17	BP
collagen and cuticulin-based cuticle development	GO:0040002	0.000101202	0.00788177	46	24	23	1	BP
RNA interference	GO:0016246	0.000238018	0.0155134	48	24	14	10	BP
motor neuron axon guidance	GO:0008045	0.000516875	0.0265368	50	24	12	12	BP
posttranscriptional gene silencing by RNA	GO:0035194	0.00104591	0.047204	52	24	14	10	BP
wax biosynthetic process	GO:0010025	5.22097e-05	0.00475056	42	23	4	19	BP
wax metabolic process	GO:0010166	5.22097e-05	0.00475056	42	23	4	19	BP
wing disc pattern formation	GO:0035222	0.000474638	0.0255083	47	23	5	18	BP
periodic partitioning	GO:0007365	0.000181187	0.0126144	42	22	1	21	BP
auxin metabolic process	GO:0009850	0.000428223	0.0234248	44	22	15	7	BP
formation of anatomical boundary	GO:0048859	0.000636799	0.0318054	45	22	7	15	BP
gibberellic acid mediated signaling pathway	GO:0009740	0.000927997	0.0430722	46	22	12	10	BP
lymphocyte differentiation	GO:0030098	0.000927997	0.0430722	46	22	11	11	BP
establishment or maintenance of epithelial cell apical/basal polarity	GO:0045197	0.000927997	0.0430722	46	22	6	16	BP
gibberellin mediated signaling pathway	GO:0010476	0.000927997	0.0430722	46	22	12	10	BP
ammonia-lyase activity	GO:0016841	4.11352e-05	0.00565983	39	22	19	3	MF
plant-type cell wall organization	GO:0009664	1.69777e-05	0.00192624	35	21	10	11	BP
photosynthetic electron transport chain	GO:0009767	5.42899e-05	0.00484392	37	21	1	20	BP
cytokinin metabolic process	GO:0009690	0.000242662	0.0156466	40	21	13	8	BP
actin filament fragmentation	GO:0030043	0.00050789	0.026222	39	20	20	0	BP
anthocyanin-containing compound metabolic process	GO:0046283	0.00050789	0.026222	39	20	8	12	BP
cinnamic acid biosynthetic process	GO:0009800	5.19041e-07	0.000106	26	19	19	0	BP
cinnamic acid metabolic process	GO:0009803	5.19041e-07	0.000106	26	19	19	0	BP
proanthocyanidin biosynthetic process	GO:0010023	2.81144e-05	0.00293604	31	19	10	9	BP
establishment or maintenance of polarity of follicular epithelium	GO:0016334	0.00043619	0.0237194	36	19	6	13	BP
energy taxis	GO:0009453	0.00104039	0.047204	38	19	15	4	BP
phototaxis	GO:0042331	0.00104039	0.047204	38	19	15	4	BP
positive regulation of Notch signaling pathway	GO:0045747	0.000215784	0.0145813	32	18	5	13	BP
nodulation	GO:0009877	0.000361587	0.0205122	33	18	13	5	BP
regulation of phosphatidylinositol 3-kinase signaling	GO:0014066	8.84123e-05	0.00719035	28	17	6	11	BP
anthocyanin-containing compound biosynthetic process	GO:0009718	0.000483352	0.0258256	31	17	7	10	BP
polytene chromosome puff	GO:0005703	8.84123e-05	0.00253541	28	17	2	15	CC
phenylalanine ammonia-lyase activity	GO:0045548	4.2476e-06	0.000989037	24	17	17	0	MF
circadian behavior	GO:0048512	0.000646311	0.0319346	29	16	2	14	BP
intercellular bridge	GO:0045171	5.74569e-05	0.00203014	25	16	5	11	CC
cytokinin biosynthetic process	GO:0009691	3.26684e-05	0.00329915	22	15	8	7	BP
maintenance of dormancy	GO:0097437	0.000278345	0.016512	25	15	6	9	BP
locomotor rhythm	GO:0045475	0.000278345	0.016512	25	15	2	13	BP
maintenance of seed dormancy	GO:0010231	0.000278345	0.016512	25	15	6	9	BP
sesquiterpenoid metabolic process	GO:0006714	0.000185259	0.012801	22	14	2	12	BP
negative regulation of actin nucleation	GO:0051126	0.00115629	0.0497179	25	14	14	0	BP
germline ring canal	GO:0045172	0.000361991	0.00868777	23	14	5	9	CC
imaginal disc-derived wing margin morphogenesis	GO:0008587	4.3991e-05	0.00425556	18	13	3	10	BP
tertiary alcohol metabolic process	GO:1902644	0.000106546	0.00796062	19	13	1	12	BP
abscisic acid metabolic process	GO:0009687	0.000106546	0.00796062	19	13	1	12	BP
apocarotenoid metabolic process	GO:0043288	0.000106546	0.00796062	19	13	1	12	BP
auxin biosynthetic process	GO:0009851	0.000232965	0.0154025	20	13	7	6	BP
camera-type eye development	GO:0043010	0.000468281	0.0253147	21	13	6	7	BP
positive gravitropism	GO:0009958	0.0011541	0.0497179	20	12	5	7	BP
collagen and cuticulin-based cuticle extracellular matrix	GO:0060102	0.00206853	0.0404794	21	12	8	4	CC
localization of cell	GO:0051674	0.000351157	0.0200443	16	11	4	7	BP
protein unfolding	GO:0043335	0.000351157	0.0200443	16	11	10	1	BP
oocyte localization involved in germarium-derived egg chamber formation	GO:0030720	0.000351157	0.0200443	16	11	4	7	BP
pseudocleavage involved in syncytial blastoderm formation	GO:0030589	0.000489239	0.025989	10	8	4	4	BP
naringenin 3-dioxygenase activity	GO:0045486	0.000489239	0.0477718	10	8	6	2	MF
polytene chromosome interband	GO:0005705	0.00154634	0.0317249	9	7	0	7	CC
polypeptide N-acetylgalactosaminyltransferase activity	GO:0004653	0.00044199	0.0476964	8	7	1	6	MF
regulation of asymmetric cell division	GO:0009786	0.000278494	0.016512	6	6	2	4	BP
Malpighian tubule tip cell differentiation	GO:0061382	0.00108993	0.0483887	5	5	2	3	BP
salicylic acid catabolic process	GO:0046244	0.00108993	0.0483887	5	5	5	0	BP
negative regulation of phosphatidylinositol 3-kinase signaling	GO:0014067	0.00108993	0.0483887	5	5	1	4	BP
icosahedral viral capsid	GO:0019030	0.00108993	0.0227277	5	5	5	0	CC

## Sheet: RH
Term_name	Accession	p-value	FDR	Background gene number	DEGs number	Up-regulated DEGs number	Down-regulated DEGs number
binding	GO:0005488	0.00094702	0.0446727	34424	7769	4117	3652	MF
ion binding	GO:0043167	0.000719085	0.0355888	23516	5359	2839	2520	MF
biological regulation	GO:0065007	7.45172e-09	1.74313e-06	16378	3880	1779	2101	BP
biosynthetic process	GO:0009058	2.8405e-09	7.00375e-07	14967	3568	2042	1526	BP
organic substance biosynthetic process	GO:1901576	2.49321e-08	5.16944e-06	14652	3480	1995	1485	BP
regulation of biological process	GO:0050789	1.55057e-06	0.000212822	14412	3391	1511	1880	BP
cellular biosynthetic process	GO:0044249	3.47051e-08	6.73648e-06	14209	3377	1942	1435	BP
regulation of cellular process	GO:0050794	8.33898e-06	0.000927762	13007	3058	1356	1702	BP
intrinsic component of membrane	GO:0031224	1.9179e-05	0.000719775	12215	2871	1368	1503	CC
integral component of membrane	GO:0016021	1.60089e-05	0.00061901	11801	2779	1326	1453	CC
cellular nitrogen compound biosynthetic process	GO:0044271	7.32803e-11	2.67415e-08	10273	2520	1511	1009	BP
macromolecule biosynthetic process	GO:0009059	5.0108e-16	5.07928e-13	9547	2414	1473	941	BP
response to stimulus	GO:0050896	1.60966e-10	4.89497e-08	9825	2412	1279	1133	BP
cellular macromolecule biosynthetic process	GO:0034645	4.79017e-19	8.74015e-16	9096	2339	1441	898	BP
developmental process	GO:0032502	4.21123e-19	8.74015e-16	7165	1882	778	1104	BP
catalytic activity, acting on a protein	GO:0140096	0.00086611	0.0415046	7734	1818	923	895	MF
organic cyclic compound biosynthetic process	GO:1901362	1.15428e-06	0.000167151	7208	1752	855	897	BP
aromatic compound biosynthetic process	GO:0019438	5.89697e-10	1.53709e-07	6690	1677	817	860	BP
heterocycle biosynthetic process	GO:0018130	3.74938e-07	5.89752e-05	6626	1625	775	850	BP
nucleobase-containing compound biosynthetic process	GO:0034654	2.66131e-08	5.39537e-06	6029	1502	724	778	BP
transition metal ion binding	GO:0046914	6.64801e-06	0.000925869	6020	1466	773	693	MF
plasma membrane	GO:0005886	1.46607e-14	4.67676e-12	5480	1439	784	655	CC
anatomical structure development	GO:0048856	7.06915e-11	2.67415e-08	4805	1243	520	723	BP
DNA binding	GO:0003677	3.2937e-07	7.64899e-05	4869	1217	579	638	MF
multicellular organismal process	GO:0032501	1.30745e-13	9.93989e-11	4507	1197	486	711	BP
RNA biosynthetic process	GO:0032774	4.76741e-16	5.07928e-13	4412	1194	552	642	BP
signal transduction	GO:0007165	3.80872e-12	2.04394e-09	4482	1178	525	653	BP
structural molecule activity	GO:0005198	4.19187e-05	0.00468713	4677	1143	884	259	MF
nucleic acid-templated transcription	GO:0097659	1.35746e-20	4.12804e-17	4059	1140	531	609	BP
transcription, DNA-templated	GO:0006351	1.35746e-20	4.12804e-17	4059	1140	531	609	BP
regulation of biological quality	GO:0065008	3.35637e-05	0.0028026	4455	1093	531	562	BP
positive regulation of biological process	GO:0048518	0.00123765	0.0426079	4377	1049	452	597	BP
transferase activity, transferring phosphorus-containing groups	GO:0016772	2.20636e-06	0.000370055	4175	1044	528	516	MF
peptide metabolic process	GO:0006518	0.000115786	0.00723504	3852	945	753	192	BP
amide biosynthetic process	GO:0043604	0.00017667	0.0098881	3795	929	746	183	BP
structural constituent of ribosome	GO:0003735	6.74697e-06	0.000925869	3651	915	765	150	MF
peptide biosynthetic process	GO:0043043	2.13381e-05	0.00194667	3606	898	728	170	BP
response to chemical	GO:0042221	0.000660528	0.0292036	3683	894	471	423	BP
reproductive process	GO:0022414	7.04436e-11	2.67415e-08	3304	883	393	490	BP
translation	GO:0006412	2.4052e-05	0.00217254	3532	880	723	157	BP
cellular developmental process	GO:0048869	2.28252e-13	1.38823e-10	3003	829	313	516	BP
response to abiotic stimulus	GO:0009628	9.55247e-13	5.4467e-10	2859	789	409	380	BP
kinase activity	GO:0016301	4.14334e-10	1.78696e-07	2939	788	377	411	MF
transcription regulator activity	GO:0140110	2.99509e-28	4.52109e-25	2496	784	393	391	MF
phosphotransferase activity, alcohol group as acceptor	GO:0016773	8.99634e-13	5.43199e-10	2680	745	358	387	MF
DNA binding transcription factor activity	GO:0003700	1.37716e-31	4.15763e-28	2054	680	362	318	MF
protein kinase activity	GO:0004672	4.16529e-14	4.19167e-11	2220	639	312	327	MF
multi-organism process	GO:0051704	9.18288e-08	1.67551e-05	2333	621	381	240	BP
positive regulation of metabolic process	GO:0009893	9.63193e-07	0.000141729	2355	617	236	381	BP
response to external stimulus	GO:0009605	1.90973e-13	1.24446e-10	2141	615	346	269	BP
ribosome	GO:0005840	5.77415e-07	3.50848e-05	2284	602	467	135	CC
regulation of response to stimulus	GO:0048583	8.84831e-07	0.000132333	2287	601	223	378	BP
protein serine/threonine kinase activity	GO:0004674	4.97789e-13	3.75706e-10	1953	565	290	275	MF
positive regulation of macromolecule metabolic process	GO:0010604	2.48265e-05	0.00219895	2159	556	212	344	BP
positive regulation of cellular metabolic process	GO:0031325	2.48265e-05	0.00219895	2159	556	207	349	BP
vesicle	GO:0031982	0.000974685	0.0230314	2192	545	331	214	CC
response to organic substance	GO:0010033	4.69898e-05	0.00351386	2121	544	278	266	BP
regulation of developmental process	GO:0050793	6.3872e-06	0.0007376	2063	539	229	310	BP
positive regulation of nitrogen compound metabolic process	GO:0051173	2.56299e-05	0.00224828	2038	527	196	331	BP
plasma membrane part	GO:0044459	0.000153694	0.00478325	2065	525	236	289	CC
cytoplasmic vesicle	GO:0031410	0.000537291	0.0139915	2084	523	316	207	CC
intracellular vesicle	GO:0097708	0.000537291	0.0139915	2084	523	316	207	CC
regulation of cell communication	GO:0010646	1.90582e-05	0.00179245	1878	490	170	320	BP
developmental process involved in reproduction	GO:0003006	1.10149e-05	0.00116848	1856	487	184	303	BP
anatomical structure morphogenesis	GO:0009653	1.35658e-08	2.94669e-06	1754	486	146	340	BP
regulation of signaling	GO:0023051	1.57534e-05	0.00159687	1858	486	165	321	BP
regulation of multicellular organismal process	GO:0051239	1.77049e-07	2.93676e-05	1776	483	191	292	BP
response to oxygen-containing compound	GO:1901700	1.60911e-10	4.89497e-08	1638	470	255	215	BP
defense response	GO:0006952	4.7851e-14	3.96859e-11	1555	469	254	215	BP
active transmembrane transporter activity	GO:0022804	4.06017e-05	0.00468713	1783	464	234	230	MF
cell differentiation	GO:0030154	8.01773e-06	0.000903033	1747	462	195	267	BP
plastid part	GO:0044435	3.92063e-24	2.60535e-21	1348	458	89	369	CC
chloroplast part	GO:0044434	4.08363e-24	2.60535e-21	1341	456	88	368	CC
regulation of signal transduction	GO:0009966	1.6137e-06	0.000216497	1685	453	158	295	BP
regulation of catalytic activity	GO:0050790	0.00145312	0.0478584	1771	444	213	231	BP
cell junction	GO:0030054	3.93402e-10	4.56346e-08	1497	432	205	227	CC
response to biotic stimulus	GO:0009607	3.2302e-15	2.94691e-12	1383	430	252	178	BP
plastid	GO:0009536	8.44939e-15	3.59381e-12	1364	423	173	250	CC
chloroplast	GO:0009507	7.64617e-12	1.21956e-09	1283	387	159	228	CC
response to external biotic stimulus	GO:0043207	7.7735e-11	2.7276e-08	1273	379	223	156	BP
positive regulation of biosynthetic process	GO:0009891	0.00143399	0.0473995	1419	361	139	222	BP
response to other organism	GO:0051707	7.57564e-12	3.83959e-09	1156	354	213	141	BP
positive regulation of cellular biosynthetic process	GO:0031328	0.00140137	0.0468304	1389	354	137	217	BP
sequence-specific DNA binding	GO:0043565	3.09826e-08	9.35364e-06	1211	348	198	150	MF
movement of cell or subcellular component	GO:0006928	5.35335e-06	0.000642614	1212	333	139	194	BP
response to endogenous stimulus	GO:0009719	1.78105e-08	3.77873e-06	1142	332	165	167	BP
cell-cell junction	GO:0005911	2.85421e-12	7.28396e-10	1034	324	173	151	CC
regulation of multicellular organismal development	GO:2000026	5.69593e-06	0.000674856	1148	317	122	195	BP
animal organ development	GO:0048513	0.000907615	0.0356904	1221	316	75	241	BP
response to hormone	GO:0009725	1.28352e-09	3.25265e-07	1031	310	156	154	BP
external encapsulating structure	GO:0030312	3.39659e-10	4.50035e-08	981	300	198	102	CC
cell wall	GO:0005618	3.52692e-10	4.50035e-08	966	296	197	99	CC
oxidoreductase activity, acting on paired donors, with incorporation or reduction of molecular oxygen	GO:0016705	6.92083e-10	2.61175e-07	964	294	164	130	MF
response to radiation	GO:0009314	2.14316e-10	6.3071e-08	939	290	139	151	BP
hormone-mediated signaling pathway	GO:0009755	1.85486e-22	1.69219e-18	717	273	128	145	BP
cell projection	GO:0042995	3.16078e-05	0.00109004	984	271	127	144	CC
cell surface receptor signaling pathway	GO:0007166	1.67484e-07	2.88293e-05	921	270	65	205	BP
response to light stimulus	GO:0009416	1.06854e-11	4.87414e-09	826	266	131	135	BP
positive regulation of response to stimulus	GO:0048584	1.40298e-06	0.00019999	856	248	85	163	BP
secondary active transmembrane transporter activity	GO:0015291	4.16325e-09	1.39654e-06	803	248	104	144	MF
response to acid chemical	GO:0001101	2.22093e-06	0.000289451	845	244	127	117	BP
plasma membrane bounded cell projection	GO:0120025	2.46927e-05	0.000875217	868	243	104	139	CC
plasmodesma	GO:0009506	1.46255e-09	1.33301e-07	772	242	152	90	CC
response to temperature stimulus	GO:0009266	0.000968382	0.0375938	906	240	145	95	BP
multicellular organismal reproductive process	GO:0048609	1.99872e-07	3.25613e-05	794	237	105	132	BP
response to drug	GO:0042493	0.00108471	0.0399026	883	234	131	103	BP
positive regulation of protein metabolic process	GO:0051247	0.000571878	0.0263497	865	232	81	151	BP
positive regulation of cellular protein metabolic process	GO:0032270	0.00128705	0.0438125	832	221	79	142	BP
cellular process involved in reproduction in multicellular organism	GO:0022412	4.16252e-10	1.15075e-07	673	218	65	153	BP
response to bacterium	GO:0009617	1.25842e-11	5.46693e-09	643	216	141	75	BP
molecular transducer activity	GO:0060089	0.000155998	0.0122198	782	216	76	140	MF
regulation of cell differentiation	GO:0045595	2.66519e-05	0.00231567	737	210	71	139	BP
pattern specification process	GO:0007389	1.42625e-10	4.64703e-08	629	208	48	160	BP
regulation of response to stress	GO:0080134	0.00117188	0.0410975	736	198	75	123	BP
cellular component morphogenesis	GO:0032989	1.18316e-10	3.99777e-08	584	196	59	137	BP
receptor activity	GO:0004872	0.000128094	0.0107421	679	191	67	124	MF
regulation of hormone levels	GO:0010817	5.80767e-11	2.40834e-08	558	190	88	102	BP
defense response to other organism	GO:0098542	8.27448e-05	0.0056758	670	190	97	93	BP
organelle envelope	GO:0031967	0.000404759	0.0109888	689	190	69	121	CC
envelope	GO:0031975	0.000404759	0.0109888	689	190	69	121	CC
negative regulation of cell communication	GO:0010648	0.00107892	0.0399026	698	189	66	123	BP
negative regulation of signaling	GO:0023057	0.00107892	0.0399026	698	189	66	123	BP
positive regulation of cell communication	GO:0010647	0.000273634	0.0141038	672	187	60	127	BP
positive regulation of signaling	GO:0023056	0.000321894	0.0161354	674	187	59	128	BP
chromatin binding	GO:0003682	2.21312e-07	5.56783e-05	599	186	80	106	MF
monooxygenase activity	GO:0004497	0.000165952	0.0122198	662	186	101	85	MF
positive regulation of multicellular organismal process	GO:0051240	3.85355e-05	0.00308386	630	182	84	98	BP
positive regulation of signal transduction	GO:0009967	1.90387e-05	0.00179245	615	180	57	123	BP
thylakoid part	GO:0044436	2.8214e-07	2.00006e-05	563	176	15	161	CC
behavior	GO:0007610	0.000632566	0.0282887	634	175	54	121	BP
negative regulation of signal transduction	GO:0009968	0.000867446	0.0345577	634	174	65	109	BP
chloroplast stroma	GO:0009570	3.61767e-12	7.69358e-10	458	166	38	128	CC
plastid stroma	GO:0009532	5.42952e-12	9.89723e-10	460	166	38	128	CC
cell projection organization	GO:0030030	0.00132467	0.0447591	603	165	47	118	BP
secondary metabolic process	GO:0019748	0.000847389	0.0340561	569	158	100	58	BP
gamete generation	GO:0007276	1.45618e-06	0.00020438	500	156	81	75	BP
positive regulation of protein modification process	GO:0031401	0.00118079	0.0410975	561	155	54	101	BP
thylakoid membrane	GO:0042651	5.48114e-06	0.000246801	503	154	11	143	CC
photosynthetic membrane	GO:0034357	6.18226e-06	0.00025447	504	154	11	143	CC
endocytic vesicle	GO:0030139	4.92078e-10	5.23243e-08	434	152	133	19	CC
plastid thylakoid membrane	GO:0055035	5.80254e-06	0.000246801	492	151	11	140	CC
chloroplast thylakoid membrane	GO:0009535	5.80254e-06	0.000246801	492	151	11	140	CC
regulation of immune system process	GO:0002682	0.00130803	0.0443613	534	148	46	102	BP
cytoplasmic region	GO:0099568	2.00908e-05	0.000732454	491	148	104	44	CC
cell cortex	GO:0005938	8.28804e-06	0.000330486	472	145	102	43	CC
defense response to bacterium	GO:0042742	4.21224e-06	0.000519301	459	143	78	65	BP
plastid envelope	GO:0009526	1.18469e-06	6.04664e-05	442	141	41	100	CC
chloroplast envelope	GO:0009941	1.3135e-06	6.44627e-05	439	140	41	99	CC
regionalization	GO:0003002	2.97892e-08	5.90797e-06	407	138	36	102	BP
apoplast	GO:0048046	2.97529e-09	2.53098e-07	394	138	65	73	CC
negative regulation of transcription from RNA polymerase II promoter	GO:0000122	0.000310632	0.0157439	470	136	48	88	BP
dioxygenase activity	GO:0051213	4.03568e-07	8.70266e-05	416	136	82	54	MF
phagocytic vesicle	GO:0045335	1.42342e-09	1.33301e-07	376	134	125	9	CC
symporter activity	GO:0015293	0.000225597	0.015479	455	133	52	81	MF
positive regulation of phosphorus metabolic process	GO:0010562	8.56866e-05	0.00574793	442	132	50	82	BP
positive regulation of phosphate metabolic process	GO:0045937	8.56866e-05	0.00574793	442	132	50	82	BP
cell morphogenesis	GO:0000902	6.63829e-08	1.23594e-05	372	127	47	80	BP
hormone metabolic process	GO:0042445	6.63829e-08	1.23594e-05	372	127	56	71	BP
positive regulation of phosphorylation	GO:0042327	4.32969e-05	0.00331931	390	120	44	76	BP
secondary metabolite biosynthetic process	GO:0044550	0.000685166	0.0300518	411	119	79	40	BP
oxidoreductase activity, acting on single donors with incorporation of molecular oxygen	GO:0016701	6.76568e-05	0.0065889	386	118	72	46	MF
response to cold	GO:0009409	1.51349e-05	0.00156904	363	115	64	51	BP
positive regulation of protein phosphorylation	GO:0001934	3.36625e-05	0.0028026	369	115	44	71	BP
response to alcohol	GO:0097305	0.00032115	0.0161354	388	115	55	60	BP
pigment metabolic process	GO:0042440	0.000178725	0.00993278	375	113	39	74	BP
sequence-specific double-stranded DNA binding	GO:1990837	0.000784148	0.038183	373	109	56	53	MF
spermatogenesis	GO:0007283	5.16793e-05	0.00374183	342	107	63	44	BP
male gamete generation	GO:0048232	9.82108e-05	0.0063097	347	107	63	44	BP
regulation of defense response	GO:0031347	9.58837e-05	0.00627236	343	106	35	71	BP
plant organ development	GO:0099402	9.82842e-06	0.0010803	319	104	59	45	BP
oxidoreductase activity, acting on single donors with incorporation of molecular oxygen, incorporation of two atoms of oxygen	GO:0016702	0.000127061	0.0107421	330	102	62	40	MF
carboxylic acid binding	GO:0031406	0.000159541	0.0122198	328	101	61	40	MF
organic acid binding	GO:0043177	0.000180651	0.0129853	329	101	61	40	MF
phenylpropanoid metabolic process	GO:0009698	5.41751e-10	1.45365e-07	232	93	62	31	BP
pigment biosynthetic process	GO:0046148	0.000581005	0.0266357	308	93	38	55	BP
response to wounding	GO:0009611	0.000796832	0.0324738	303	91	35	56	BP
drug transmembrane transporter activity	GO:0015238	0.000158699	0.0122198	290	91	36	55	MF
auxin-activated signaling pathway	GO:0009734	8.39404e-12	4.03046e-09	205	89	43	46	BP
glucosyltransferase activity	GO:0046527	8.53399e-05	0.00797356	278	89	44	45	MF
actin filament binding	GO:0051015	0.00108937	0.0490868	298	89	77	12	MF
plastid membrane	GO:0042170	1.17597e-07	8.82671e-06	234	87	14	73	CC
antiporter activity	GO:0015297	6.34189e-07	0.000122059	242	87	42	45	MF
response to abscisic acid	GO:0009737	0.000233365	0.0125234	274	86	42	44	BP
cell recognition	GO:0008037	2.07092e-06	0.000273812	241	85	41	44	BP
neuron projection guidance	GO:0097485	1.95347e-05	0.00181852	250	84	14	70	BP
chloroplast membrane	GO:0031969	8.51633e-07	4.72471e-05	226	82	12	70	CC
ADP binding	GO:0043531	4.61886e-05	0.0048032	248	82	65	17	MF
post-embryonic animal morphogenesis	GO:0009886	1.03857e-07	1.85782e-05	213	81	8	73	BP
oxidoreductase activity, acting on paired donors, with incorporation or reduction of molecular oxygen, 2-oxoglutarate as one donor, and incorporation of one atom each of oxygen into both donors	GO:0016706	3.12037e-11	1.57006e-08	181	80	48	32	MF
axon guidance	GO:0007411	0.000136758	0.00843004	244	79	14	65	BP
hormone biosynthetic process	GO:0042446	3.2979e-10	9.4021e-08	182	78	32	46	BP
rhythmic process	GO:0048511	9.6517e-05	0.00627236	238	78	26	52	BP
positive regulation of kinase activity	GO:0033674	0.000791363	0.0324738	253	78	28	50	BP
developmental growth involved in morphogenesis	GO:0060560	0.00112624	0.0401355	252	77	29	48	BP
neurogenesis	GO:0022008	7.44242e-05	0.00514373	229	76	12	64	BP
anchoring junction	GO:0070161	0.00124783	0.0274522	249	76	27	49	CC
phenylpropanoid biosynthetic process	GO:0009699	1.45076e-13	1.0181e-10	152	75	49	26	BP
adherens junction	GO:0005912	0.00107867	0.0242592	244	75	26	49	CC
cell part morphogenesis	GO:0032990	0.000172088	0.00969112	227	74	12	62	BP
positive regulation of protein kinase activity	GO:0045860	0.000903761	0.0356904	235	73	27	46	BP
terpenoid metabolic process	GO:0006721	2.03285e-05	0.0018733	207	72	20	52	BP
Wnt signaling pathway	GO:0016055	0.000212903	0.0116306	221	72	17	55	BP
cell surface receptor signaling pathway involved in cell-cell signaling	GO:1905114	0.00024761	0.0131334	222	72	17	55	BP
detection of stimulus	GO:0051606	0.000567756	0.0262979	224	71	25	46	BP
plasma membrane bounded cell projection morphogenesis	GO:0120039	0.000165378	0.00937212	212	70	11	59	BP
neuron projection morphogenesis	GO:0048812	0.000165378	0.00937212	212	70	11	59	BP
cell projection morphogenesis	GO:0048858	0.000165378	0.00937212	212	70	11	59	BP
flavonoid metabolic process	GO:0009812	1.48592e-17	1.93658e-14	118	69	34	35	BP
actin filament bundle assembly	GO:0051017	4.00997e-05	0.00318112	200	69	47	22	BP
actin filament bundle organization	GO:0061572	0.000113156	0.00711944	206	69	47	22	BP
second-messenger-mediated signaling	GO:0019932	0.00105517	0.0396145	221	69	40	29	BP
isoprenoid biosynthetic process	GO:0008299	0.000994717	0.0382903	213	67	20	47	BP
phosphorelay signal transduction system	GO:0000160	3.80493e-05	0.00307189	189	66	40	26	BP
flavonoid biosynthetic process	GO:0009813	9.94895e-19	1.51274e-15	104	65	32	33	BP
plant-type cell wall	GO:0009505	8.2694e-08	6.59485e-06	159	65	26	39	CC
inorganic anion transmembrane transporter activity	GO:0015103	6.87316e-07	0.000122059	167	65	23	42	MF
ethylene-activated signaling pathway	GO:0009873	3.58585e-05	0.00292087	171	61	38	23	BP
cellular response to hormone stimulus	GO:0032870	0.00142673	0.0473312	193	61	24	37	BP
cell morphogenesis involved in differentiation	GO:0000904	0.000165396	0.00937212	172	59	10	49	BP
regulation of Wnt signaling pathway	GO:0030111	3.58539e-05	0.00292087	157	57	19	38	BP
circadian rhythm	GO:0007623	6.28902e-07	9.56245e-05	137	56	15	41	BP
unidimensional cell growth	GO:0009826	0.000253336	0.0132827	160	55	23	32	BP
O-acyltransferase activity	GO:0008374	0.000969557	0.0450322	168	55	26	29	MF
terpenoid biosynthetic process	GO:0016114	1.60079e-05	0.00160483	143	54	15	39	BP
abscisic acid-activated signaling pathway	GO:0009738	0.000148165	0.00877736	150	53	24	29	BP
response to red or far red light	GO:0009639	0.000179646	0.00993278	151	53	29	24	BP
neutral lipid metabolic process	GO:0006638	0.000629943	0.0282887	158	53	23	30	BP
acylglycerol metabolic process	GO:0006639	0.000629943	0.0282887	158	53	23	30	BP
response to chitin	GO:0010200	1.75356e-07	2.93676e-05	120	52	35	17	BP
response to karrikin	GO:0080167	1.56298e-06	0.000212822	124	51	19	32	BP
epithelial cell migration	GO:0010631	0.000268283	0.0139065	146	51	8	43	BP
detection of abiotic stimulus	GO:0009582	0.00127834	0.0437771	155	51	21	30	BP
detection of external stimulus	GO:0009581	0.00142537	0.0473312	152	50	21	29	BP
membrane invagination	GO:0010324	0.000819625	0.033086	145	49	14	35	BP
triglyceride metabolic process	GO:0006641	0.000819625	0.033086	145	49	20	29	BP
plasma membrane invagination	GO:0099024	0.00108374	0.0399026	143	48	14	34	BP
response to auxin	GO:0009733	0.00128121	0.0437771	144	48	30	18	BP
cell-cell signaling involved in cell fate commitment	GO:0045168	9.51117e-09	2.16926e-06	94	46	10	36	BP
phyllome development	GO:0048827	8.56664e-05	0.00574793	123	46	28	18	BP
adult behavior	GO:0030534	0.000797341	0.0324738	134	46	13	33	BP
cellular response to radiation	GO:0071478	0.00073987	0.0315413	130	45	16	29	BP
sensory organ development	GO:0007423	4.40053e-06	0.000535281	105	44	3	41	BP
lignin metabolic process	GO:0009808	0.000251009	0.0132367	121	44	33	11	BP
Notch signaling pathway	GO:0007219	0.000990003	0.0382703	128	44	15	29	BP
cell fate commitment	GO:0045165	0.00118477	0.0410975	129	44	8	36	BP
thylakoid	GO:0009579	0.000224181	0.00681085	117	43	2	41	CC
solute:cation antiporter activity	GO:0015298	0.000515171	0.0289999	121	43	23	20	MF
response to jasmonic acid	GO:0009753	3.79437e-06	0.000480778	95	41	20	21	BP
solute:proton antiporter activity	GO:0015299	0.000636025	0.0331062	115	41	23	18	MF
cellular response to light stimulus	GO:0071482	0.00104892	0.0395424	114	40	16	24	BP
activation of protein kinase activity	GO:0032147	0.000211149	0.0116043	103	39	11	28	BP
response to salicylic acid	GO:0009751	5.99859e-06	0.000701604	87	38	28	10	BP
transmembrane receptor protein kinase activity	GO:0019199	0.000573429	0.0309139	104	38	6	32	MF
recognition of pollen	GO:0048544	1.14675e-08	2.55165e-06	69	37	15	22	BP
response to light intensity	GO:0009642	0.000510006	0.0241077	100	37	24	13	BP
plant-type cell wall organization or biogenesis	GO:0071669	1.73871e-05	0.00168747	84	36	16	20	BP
cell wall modification	GO:0042545	0.00070339	0.0307035	98	36	24	12	BP
thylakoid lumen	GO:0031977	1.01486e-06	5.39567e-05	76	36	4	32	CC
lateral inhibition	GO:0046331	1.82671e-05	0.00175421	81	35	3	32	BP
response to nematode	GO:0009624	6.20571e-05	0.00445785	85	35	15	20	BP
hormone transport	GO:0009914	0.000495214	0.0235304	93	35	18	17	BP
phototransduction	GO:0007602	0.000495214	0.0235304	93	35	13	22	BP
sperm part	GO:0097223	0.00218344	0.0472216	100	35	27	8	CC
L-ascorbic acid binding	GO:0031418	6.59494e-07	0.000122059	72	35	25	10	MF
plastid organization	GO:0009657	0.000261661	0.0136408	87	34	6	28	BP
embryonic pattern specification	GO:0009880	0.000861898	0.0344872	92	34	2	32	BP
plant-type vacuole membrane	GO:0009705	0.000759471	0.0190017	88	33	12	21	CC
RNA-directed 5'-3' RNA polymerase activity	GO:0003968	1.46835e-07	4.02994e-05	63	33	32	1	MF
other organism part	GO:0044217	0.000311134	0.00902288	81	32	29	3	CC
host cell part	GO:0033643	0.000311134	0.00902288	81	32	29	3	CC
plant organ senescence	GO:0090693	0.000567872	0.0262979	80	31	24	7	BP
leaf senescence	GO:0010150	0.000567872	0.0262979	80	31	24	7	BP
virion part	GO:0044423	2.03184e-06	9.60234e-05	63	31	30	1	CC
polyol catabolic process	GO:0046174	0.000621708	0.0282181	77	30	12	18	BP
phagocytic cup	GO:0001891	0.00036768	0.0104258	75	30	30	0	CC
viral genome replication	GO:0019079	1.39233e-07	2.44274e-05	52	29	29	0	BP
auxin transport	GO:0060918	1.01673e-05	0.00109125	61	29	16	13	BP
ovarian follicle cell migration	GO:0007297	0.000301145	0.0153483	71	29	5	24	BP
viral capsid	GO:0019028	6.88535e-07	3.9935e-05	55	29	29	0	CC
chloroplast organization	GO:0009658	0.00123337	0.0426079	73	28	5	23	BP
chloroplast thylakoid lumen	GO:0009543	3.54815e-07	2.26372e-05	51	28	4	24	CC
plastid thylakoid lumen	GO:0031978	3.54815e-07	2.26372e-05	51	28	4	24	CC
starch metabolic process	GO:0005982	1.47311e-05	0.00154473	56	27	6	21	BP
regulation of development, heterochronic	GO:0040034	6.83702e-05	0.00479801	60	27	8	19	BP
tropism	GO:0009606	9.69421e-05	0.00627236	61	27	13	14	BP
photoperiodism	GO:0009648	0.000135739	0.00842412	62	27	13	14	BP
chloroplast thylakoid	GO:0009534	0.000135739	0.00433007	62	27	1	26	CC
plastid thylakoid	GO:0031976	0.000135739	0.00433007	62	27	1	26	CC
eye development	GO:0001654	0.000141661	0.00850248	59	26	2	24	BP
neuron fate commitment	GO:0048663	0.000371379	0.0182842	62	26	4	22	BP
leaf morphogenesis	GO:0009965	0.00114973	0.040655	66	26	13	13	BP
lignin biosynthetic process	GO:0009809	4.81456e-05	0.00351386	53	25	17	8	BP
photoperiodism, flowering	GO:0048573	4.81456e-05	0.00351386	53	25	13	12	BP
plant organ formation	GO:1905393	0.000287856	0.0147535	58	25	11	14	BP
response to gibberellin	GO:0009739	0.000719838	0.0312596	61	25	15	10	BP
cytokinin metabolic process	GO:0009690	2.59088e-07	4.14677e-05	40	24	13	11	BP
positive regulation of Wnt signaling pathway	GO:0030177	4.75892e-05	0.00351386	50	24	5	19	BP
photomorphogenesis	GO:0009640	0.000151092	0.00889295	53	24	15	9	BP
border follicle cell migration	GO:0007298	0.000774407	0.031968	58	24	5	19	BP
host intracellular part	GO:0033646	0.000774407	0.0190028	58	24	22	2	CC
rhythmic behavior	GO:0007622	4.15187e-06	0.00051887	42	23	2	21	BP
response to gravity	GO:0009629	0.00148429	0.0483613	57	23	12	11	BP
xylem and phloem pattern formation	GO:0010051	0.00148429	0.0483613	57	23	13	10	BP
red, far-red light phototransduction	GO:0009585	0.00148429	0.0483613	57	23	7	16	BP
anthocyanin-containing compound metabolic process	GO:0046283	3.47154e-06	0.000446068	39	22	10	12	BP
wax metabolic process	GO:0010166	1.73031e-05	0.00168747	42	22	4	18	BP
wax biosynthetic process	GO:0010025	1.73031e-05	0.00168747	42	22	4	18	BP
gibberellin mediated signaling pathway	GO:0010476	0.000104329	0.0066097	46	22	10	12	BP
gibberellic acid mediated signaling pathway	GO:0009740	0.000104329	0.0066097	46	22	10	12	BP
long-term memory	GO:0007616	0.000227184	0.0123369	48	22	2	20	BP
sulfate transport	GO:0008272	0.000644559	0.0286844	51	22	4	18	BP
auxin polar transport	GO:0009926	0.000885885	0.0351388	52	22	13	9	BP
bicellular tight junction	GO:0005923	0.000644559	0.0164491	51	22	2	20	CC
periodic partitioning	GO:0007365	6.58889e-05	0.00465972	42	21	0	21	BP
post-embryonic plant morphogenesis	GO:0090698	0.000154646	0.00904383	44	21	10	11	BP
formation of anatomical boundary	GO:0048859	0.000229811	0.0124057	45	21	7	14	BP
apical cortex	GO:0045179	0.00010202	0.00342573	43	21	14	7	CC
host cell cytoplasm	GO:0030430	0.000940651	0.0226466	49	21	20	1	CC
anthocyanin-containing compound biosynthetic process	GO:0009718	4.91301e-07	7.59684e-05	31	20	10	10	BP
plant-type cell wall organization	GO:0009664	7.3937e-06	0.000843159	35	20	8	12	BP
gravitropism	GO:0009630	9.18182e-05	0.00606998	37	19	10	9	BP
positive regulation of immune effector process	GO:0002699	9.18182e-05	0.00606998	37	19	5	14	BP
post-embryonic animal organ morphogenesis	GO:0048563	0.000730794	0.0313006	42	19	1	18	BP
glycerolipid catabolic process	GO:0046503	0.000730794	0.0313006	42	19	8	11	BP
sulfate transmembrane transporter activity	GO:0015116	0.00104001	0.0475726	43	19	3	16	MF
cytokinin biosynthetic process	GO:0009691	4.53217e-09	1.08808e-06	22	18	9	9	BP
starch biosynthetic process	GO:0019252	2.84209e-05	0.00242322	32	18	4	14	BP
suberin biosynthetic process	GO:0010345	2.84209e-05	0.00242322	32	18	12	6	BP
photosynthetic electron transport chain	GO:0009767	0.000335489	0.0167249	37	18	0	18	BP
secondary active sulfate transmembrane transporter activity	GO:0008271	0.000335489	0.0225076	37	18	3	15	MF
proanthocyanidin biosynthetic process	GO:0010023	7.33447e-05	0.00510782	31	17	8	9	BP
neutral lipid catabolic process	GO:0046461	0.000753408	0.031821	36	17	6	11	BP
acylglycerol catabolic process	GO:0046464	0.000753408	0.031821	36	17	6	11	BP
meristem development	GO:0048507	0.00110864	0.0401355	37	17	9	8	BP
floral organ development	GO:0048437	0.00110864	0.0401355	37	17	10	7	BP
regulation of actin nucleation	GO:0051125	0.000483252	0.0232037	32	16	15	1	BP
positive regulation of Notch signaling pathway	GO:0045747	0.000483252	0.0232037	32	16	3	13	BP
cell-cell recognition	GO:0009988	0.00112239	0.0401355	34	16	15	1	BP
binding of sperm to zona pellucida	GO:0007339	0.00112239	0.0401355	34	16	15	1	BP
sperm-egg recognition	GO:0035036	0.00112239	0.0401355	34	16	15	1	BP
AT DNA binding	GO:0003680	0.000108507	0.00963482	29	16	9	7	MF
primary meristem tissue development	GO:0010065	0.000160587	0.00933141	27	15	8	7	BP
circadian behavior	GO:0048512	0.000453908	0.0220266	29	15	2	13	BP
phosphorylated carbohydrate dephosphorylation	GO:0046838	0.000722983	0.0312596	30	15	3	12	BP
embryonic meristem development	GO:0048508	0.00111601	0.0401355	31	15	8	7	BP
olefin metabolic process	GO:1900673	0.00111601	0.0401355	31	15	3	12	BP
transmembrane receptor protein serine/threonine kinase activity	GO:0004675	4.77297e-05	0.0048032	25	15	3	12	MF
inositol trisphosphate metabolic process	GO:0032957	1.54453e-05	0.00158322	21	14	4	10	BP
procambium histogenesis	GO:0010067	3.37922e-05	0.0028026	22	14	7	7	BP
negative regulation of actin nucleation	GO:0051126	0.000237733	0.0126832	25	14	14	0	BP
inositol phosphate dephosphorylation	GO:0046855	0.00108368	0.0399026	28	14	3	11	BP
polytene chromosome puff	GO:0005703	0.00108368	0.0242592	28	14	0	14	CC
positive gravitropism	GO:0009958	4.70736e-05	0.00351386	20	13	5	8	BP
maintenance of seed dormancy	GO:0010231	0.00101912	0.0385787	25	13	5	8	BP
locomotor rhythm	GO:0045475	0.00101912	0.0385787	25	13	1	12	BP
maintenance of dormancy	GO:0097437	0.00101912	0.0385787	25	13	5	8	BP
defense response to Gram-positive bacterium	GO:0050830	0.00101912	0.0385787	25	13	4	9	BP
intercellular bridge	GO:0045171	0.00101912	0.0236437	25	13	1	12	CC
hydroxycinnamoyltransferase activity	GO:0050734	4.70736e-05	0.0048032	20	13	7	6	MF
inositol tetrakisphosphate phosphatase activity	GO:0052743	0.000352004	0.0226107	23	13	3	10	MF
xyloglucan:xyloglucosyl transferase activity	GO:0016762	0.000352004	0.0226107	23	13	4	9	MF
imaginal disc-derived wing margin morphogenesis	GO:0008587	6.46792e-05	0.00460991	18	12	2	10	BP
tertiary alcohol metabolic process	GO:1902644	0.0001401	0.00846447	19	12	1	11	BP
apocarotenoid metabolic process	GO:0043288	0.0001401	0.00846447	19	12	1	11	BP
abscisic acid metabolic process	GO:0009687	0.0001401	0.00846447	19	12	1	11	BP
fruit ripening	GO:0009835	0.000521201	0.0245099	21	12	3	9	BP
sesquiterpenoid metabolic process	GO:0006714	0.00091637	0.0357267	22	12	1	11	BP
positive regulation of production of molecular mediator of immune response	GO:0002702	0.00091637	0.0357267	22	12	1	11	BP
chaeta development	GO:0022416	0.00153204	0.0497396	23	12	1	11	BP
C4-dicarboxylate transport	GO:0015740	0.000405944	0.0198044	18	11	5	6	BP
ethylene biosynthetic process	GO:0009693	0.000771479	0.031968	19	11	3	8	BP
ethylene metabolic process	GO:0009692	0.000771479	0.031968	19	11	3	8	BP
alkene biosynthetic process	GO:0043450	0.000771479	0.031968	19	11	3	8	BP
olefin biosynthetic process	GO:1900674	0.000771479	0.031968	19	11	3	8	BP
auxin biosynthetic process	GO:0009851	0.00137262	0.0460381	20	11	4	7	BP
cellular alkene metabolic process	GO:0043449	0.00137262	0.0460381	20	11	3	8	BP
inositol-1,3,4,5-tetrakisphosphate 5-phosphatase activity	GO:0052659	8.71571e-05	0.00797356	16	11	3	8	MF
inositol-1,4,5-trisphosphate 5-phosphatase activity	GO:0052658	0.000197393	0.0138588	17	11	3	8	MF
regulation of auxin mediated signaling pathway	GO:0010928	0.000585932	0.0267273	16	10	4	6	BP
positive regulation of canonical Wnt signaling pathway	GO:0090263	0.00114099	0.0405028	17	10	1	9	BP
flavone biosynthetic process	GO:0051553	1.01028e-05	0.00109125	10	9	4	5	BP
auxin efflux	GO:0010315	4.45407e-05	0.00338621	11	9	4	5	BP
flavone metabolic process	GO:0051552	0.000142905	0.00852109	12	9	4	5	BP
photosystem II repair	GO:0010206	0.000372779	0.0182842	13	9	0	9	BP
protein repair	GO:0030091	0.000372779	0.0182842	13	9	0	9	BP
naringenin 3-dioxygenase activity	GO:0045486	1.01028e-05	0.0013261	10	9	7	2	MF
flavonol metabolic process	GO:0051554	4.12648e-05	0.00319033	9	8	4	4	BP
petal development	GO:0048441	4.12648e-05	0.00319033	9	8	6	2	BP
flavonol biosynthetic process	GO:0051555	4.12648e-05	0.00319033	9	8	4	4	BP
adult feeding behavior	GO:0008343	0.00118291	0.0410975	12	8	0	8	BP
malate transport	GO:0015743	0.00118291	0.0410975	12	8	5	3	BP
shikimate O-hydroxycinnamoyltransferase activity	GO:0047172	5.70598e-06	0.000861317	8	8	3	5	MF
O-hydroxycinnamoyltransferase activity	GO:0050737	5.70598e-06	0.000861317	8	8	3	5	MF
beta-fructofuranosidase activity	GO:0004564	4.12648e-05	0.00468713	9	8	5	3	MF
sucrose alpha-glucosidase activity	GO:0004575	4.12648e-05	0.00468713	9	8	5	3	MF
gibberellin 2-beta-dioxygenase activity	GO:0045543	0.000165913	0.0122198	10	8	3	5	MF
starch synthase activity	GO:0009011	0.000489572	0.0289999	11	8	1	7	MF
1-aminocyclopropane-1-carboxylate oxidase activity	GO:0009815	0.000489572	0.0289999	11	8	3	5	MF
mandelonitrile lyase activity	GO:0046593	0.000605187	0.0320537	9	7	1	6	MF
positive regulation of development, heterochronic	GO:0045962	0.000662627	0.0292036	7	6	0	6	BP
AMP dimethylallyltransferase activity	GO:0009824	0.000662627	0.0333412	7	6	6	0	MF
cis-zeatin O-beta-D-glucosyltransferase activity	GO:0050502	0.000662627	0.0333412	7	6	2	4	MF
flavonol synthase activity	GO:0045431	0.000528319	0.0289999	5	5	4	1	MF
ATP dimethylallyltransferase activity	GO:0052622	0.000528319	0.0289999	5	5	5	0	MF
serine O-acyltransferase activity	GO:0016412	0.000528319	0.0289999	5	5	3	2	MF
serine O-acetyltransferase activity	GO:0009001	0.000528319	0.0289999	5	5	3	2	MF
ADP dimethylallyltransferase activity	GO:0052623	0.000528319	0.0289999	5	5	5	0	MF
