# Supplementary material for: Transcriptomics Insights into Phosphorus Stress Response of Myriophyllum aquaticum
Source: Int J Mol Sci. 2023 Mar 2;24(5):4874. doi: 10.3390/ijms24054874 (PMC10003231; doi:10.3390/ijms24054874)
Supplement: Supplementary file 1 [file ijms-24-04874-s001.zip › Table S4.xlsx]

## Sheet: LL
Table S4 Kyoto Encyclopedia of Genes and Genomes (KEGG) analysis of DEGs enriched in treated groups.
Pathway id	Description	Gene number	FDR	First Category	Second Category
map04075	Plant hormone signal transduction	36	4.77621e-09	Environmental Information Processing	Signal transduction
map04712	Circadian rhythm - plant	18	1.48316e-05	Organismal Systems	Environmental adaptation
map00196	Photosynthesis - antenna proteins	18	0.00197163	Metabolism	Energy metabolism
map00940	Phenylpropanoid biosynthesis	30	0.00249735	Metabolism	Biosynthesis of other secondary metabolites
map00906	Carotenoid biosynthesis	8	0.00749426	Metabolism	Metabolism of terpenoids and polyketides
map00909	Sesquiterpenoid and triterpenoid biosynthesis	8	0.0082099	Metabolism	Metabolism of terpenoids and polyketides
map00908	Zeatin biosynthesis	5	0.0158206	Metabolism	Metabolism of terpenoids and polyketides
map00073	Cutin, suberine and wax biosynthesis	9	0.0158393	Metabolism	Lipid metabolism
map04626	Plant-pathogen interaction	38	0.0200508	Organismal Systems	Environmental adaptation
map00904	Diterpenoid biosynthesis	4	0.0299885	Metabolism	Metabolism of terpenoids and polyketides
map00052	Galactose metabolism	26	0.03677	Metabolism	Carbohydrate metabolism
map00561	Glycerolipid metabolism	32	0.0374885	Metabolism	Lipid metabolism
map00942	Anthocyanin biosynthesis	2	0.0454002	Metabolism	Biosynthesis of other secondary metabolites
map04016	MAPK signaling pathway - plant	29	0.0456094	Environmental Information Processing	Signal transduction
map00564	Glycerophospholipid metabolism	34	0.0471538	Metabolism	Lipid metabolism
map00565	Ether lipid metabolism	14	0.0507968	Metabolism	Lipid metabolism
map00944	Flavone and flavonol biosynthesis	3	0.0565032	Metabolism	Biosynthesis of other secondary metabolites
map00130	Ubiquinone and other terpenoid-quinone biosynthesis	11	0.184321	Metabolism	Metabolism of cofactors and vitamins
map00603	Glycosphingolipid biosynthesis - globo and isoglobo series	6	0.246089	Metabolism	Glycan biosynthesis and metabolism
map00943	Isoflavonoid biosynthesis	1	0.287457	Metabolism	Biosynthesis of other secondary metabolites
map00195	Photosynthesis	15	0.408369	Metabolism	Energy metabolism
map00062	Fatty acid elongation	12	0.463855	Metabolism	Lipid metabolism
map04070	Phosphatidylinositol signaling system	25	0.478398	Environmental Information Processing	Signal transduction
map04933	AGE-RAGE signaling pathway in diabetic complications	20	0.662654	Human Diseases	Endocrine and metabolic diseases
map00100	Steroid biosynthesis	14	0.715392	Metabolism	Lipid metabolism
map00604	Glycosphingolipid biosynthesis - ganglio series	4	0.728108	Metabolism	Glycan biosynthesis and metabolism
map00410	beta-Alanine metabolism	21	0.733818	Metabolism	Metabolism of other amino acids
map00591	Linoleic acid metabolism	7	0.750591	Metabolism	Lipid metabolism
map00480	Glutathione metabolism	32	0.818375	Metabolism	Metabolism of other amino acids
map00562	Inositol phosphate metabolism	20	0.844499	Metabolism	Carbohydrate metabolism
map00790	Folate biosynthesis	6	0.859276	Metabolism	Metabolism of cofactors and vitamins
map04130	SNARE interactions in vesicular transport	9	0.865466	Genetic Information Processing	Folding, sorting and degradation
map01502	Vancomycin resistance	1	0.865637	Human Diseases	Drug resistance: Antimicrobial
map04120	Ubiquitin mediated proteolysis	41	0.867488	Genetic Information Processing	Folding, sorting and degradation
map00902	Monoterpenoid biosynthesis	1	0.869012	Metabolism	Metabolism of terpenoids and polyketides
map00260	Glycine, serine and threonine metabolism	28	0.884758	Metabolism	Amino acid metabolism
map00900	Terpenoid backbone biosynthesis	12	0.899225	Metabolism	Metabolism of terpenoids and polyketides
map00710	Carbon fixation in photosynthetic organisms	33	0.906023	Metabolism	Energy metabolism
map00785	Lipoic acid metabolism	2	0.914418	Metabolism	Metabolism of cofactors and vitamins
map00531	Glycosaminoglycan degradation	4	0.938933	Metabolism	Glycan biosynthesis and metabolism
map00460	Cyanoamino acid metabolism	13	0.940558	Metabolism	Metabolism of other amino acids
map03010	Ribosome	99	1	Genetic Information Processing	Translation
map00901	Indole alkaloid biosynthesis	1	1	Metabolism	Biosynthesis of other secondary metabolites
map00945	Stilbenoid, diarylheptanoid and gingerol biosynthesis	2	1	Metabolism	Biosynthesis of other secondary metabolites
map00650	Butanoate metabolism	14	1	Metabolism	Carbohydrate metabolism
map00941	Flavonoid biosynthesis	3	1	Metabolism	Biosynthesis of other secondary metabolites
map00261	Monobactam biosynthesis	4	1	Metabolism	Biosynthesis of other secondary metabolites
map00670	One carbon pool by folate	8	1	Metabolism	Metabolism of cofactors and vitamins
map00030	Pentose phosphate pathway	21	1	Metabolism	Carbohydrate metabolism
map00860	Porphyrin and chlorophyll metabolism	13	1	Metabolism	Metabolism of cofactors and vitamins
map00905	Brassinosteroid biosynthesis	1	1	Metabolism	Metabolism of terpenoids and polyketides
map00061	Fatty acid biosynthesis	11	1	Metabolism	Lipid metabolism
map00240	Pyrimidine metabolism	31	1	Metabolism	Nucleotide metabolism
map00750	Vitamin B6 metabolism	3	1	Metabolism	Metabolism of cofactors and vitamins
map00960	Tropane, piperidine and pyridine alkaloid biosynthesis	5	1	Metabolism	Biosynthesis of other secondary metabolites
map00500	Starch and sucrose metabolism	39	1	Metabolism	Carbohydrate metabolism
map00360	Phenylalanine metabolism	12	1	Metabolism	Amino acid metabolism
map00592	alpha-Linolenic acid metabolism	8	1	Metabolism	Lipid metabolism
map00600	Sphingolipid metabolism	12	1	Metabolism	Lipid metabolism
map00440	Phosphonate and phosphinate metabolism	2	1	Metabolism	Metabolism of other amino acids
map00430	Taurine and hypotaurine metabolism	5	1	Metabolism	Metabolism of other amino acids
map00563	Glycosylphosphatidylinositol (GPI)-anchor biosynthesis	4	1	Metabolism	Glycan biosynthesis and metabolism
map03050	Proteasome	23	1	Genetic Information Processing	Folding, sorting and degradation
map01040	Biosynthesis of unsaturated fatty acids	11	1	Metabolism	Lipid metabolism
map03450	Non-homologous end-joining	2	1	Genetic Information Processing	Replication and repair
map00053	Ascorbate and aldarate metabolism	10	1	Metabolism	Carbohydrate metabolism
map00040	Pentose and glucuronate interconversions	16	1	Metabolism	Carbohydrate metabolism
map00514	Other types of O-glycan biosynthesis	3	1	Metabolism	Glycan biosynthesis and metabolism
map03410	Base excision repair	7	1	Genetic Information Processing	Replication and repair
map00340	Histidine metabolism	8	1	Metabolism	Amino acid metabolism
map00590	Arachidonic acid metabolism	8	1	Metabolism	Lipid metabolism
map00730	Thiamine metabolism	5	1	Metabolism	Metabolism of cofactors and vitamins
map03008	Ribosome biogenesis in eukaryotes	28	1	Genetic Information Processing	Translation
map00300	Lysine biosynthesis	5	1	Metabolism	Amino acid metabolism
map00740	Riboflavin metabolism	3	1	Metabolism	Metabolism of cofactors and vitamins
map03020	RNA polymerase	8	1	Genetic Information Processing	Transcription
map03018	RNA degradation	28	1	Genetic Information Processing	Folding, sorting and degradation
map00515	Mannose type O-glycan biosynthesis	1	1	Metabolism	Glycan biosynthesis and metabolism
map00660	C5-Branched dibasic acid metabolism	1	1	Metabolism	Carbohydrate metabolism
map00511	Other glycan degradation	5	1	Metabolism	Glycan biosynthesis and metabolism
map03040	Spliceosome	52	1	Genetic Information Processing	Transcription
map03013	RNA transport	62	1	Genetic Information Processing	Translation
map00072	Synthesis and degradation of ketone bodies	3	1	Metabolism	Lipid metabolism
map00330	Arginine and proline metabolism	18	1	Metabolism	Amino acid metabolism
map03420	Nucleotide excision repair	10	1	Genetic Information Processing	Replication and repair
map03015	mRNA surveillance pathway	28	1	Genetic Information Processing	Translation
map00230	Purine metabolism	41	1	Metabolism	Nucleotide metabolism
map03060	Protein export	10	1	Genetic Information Processing	Folding, sorting and degradation
map00450	Selenocompound metabolism	6	1	Metabolism	Metabolism of other amino acids
map04145	Phagosome	52	1	Cellular Processes	Transport and catabolism
map00640	Propanoate metabolism	17	1	Metabolism	Carbohydrate metabolism
map00950	Isoquinoline alkaloid biosynthesis	5	1	Metabolism	Biosynthesis of other secondary metabolites
map00051	Fructose and mannose metabolism	15	1	Metabolism	Carbohydrate metabolism
map00760	Nicotinate and nicotinamide metabolism	5	1	Metabolism	Metabolism of cofactors and vitamins
map04122	Sulfur relay system	1	1	Genetic Information Processing	Folding, sorting and degradation
map00220	Arginine biosynthesis	11	1	Metabolism	Amino acid metabolism
map00630	Glyoxylate and dicarboxylate metabolism	26	1	Metabolism	Carbohydrate metabolism
map00250	Alanine, aspartate and glutamate metabolism	19	1	Metabolism	Amino acid metabolism
map00770	Pantothenate and CoA biosynthesis	4	1	Metabolism	Metabolism of cofactors and vitamins
map00780	Biotin metabolism	1	1	Metabolism	Metabolism of cofactors and vitamins
map04141	Protein processing in endoplasmic reticulum	73	1	Genetic Information Processing	Folding, sorting and degradation
map00400	Phenylalanine, tyrosine and tryptophan biosynthesis	5	1	Metabolism	Amino acid metabolism
map03022	Basal transcription factors	5	1	Genetic Information Processing	Transcription
map02010	ABC transporters	9	1	Environmental Information Processing	Membrane transport
map04144	Endocytosis	52	1	Cellular Processes	Transport and catabolism
map00010	Glycolysis / Gluconeogenesis	36	1	Metabolism	Carbohydrate metabolism
map03030	DNA replication	7	1	Genetic Information Processing	Replication and repair
map03440	Homologous recombination	4	1	Genetic Information Processing	Replication and repair
map00310	Lysine degradation	13	1	Metabolism	Amino acid metabolism
map00190	Oxidative phosphorylation	68	1	Metabolism	Energy metabolism
map00280	Valine, leucine and isoleucine degradation	21	1	Metabolism	Amino acid metabolism
map00965	Betalain biosynthesis	1	1	Metabolism	Biosynthesis of other secondary metabolites
map00071	Fatty acid degradation	18	1	Metabolism	Lipid metabolism
map03430	Mismatch repair	3	1	Genetic Information Processing	Replication and repair
map00290	Valine, leucine and isoleucine biosynthesis	2	1	Metabolism	Amino acid metabolism
map00510	N-Glycan biosynthesis	6	1	Metabolism	Glycan biosynthesis and metabolism
map00920	Sulfur metabolism	4	1	Metabolism	Energy metabolism
map04146	Peroxisome	24	1	Cellular Processes	Transport and catabolism
map00520	Amino sugar and nucleotide sugar metabolism	20	1	Metabolism	Carbohydrate metabolism
map00620	Pyruvate metabolism	25	1	Metabolism	Carbohydrate metabolism
map00380	Tryptophan metabolism	11	1	Metabolism	Amino acid metabolism
map00270	Cysteine and methionine metabolism	20	1	Metabolism	Amino acid metabolism
map00350	Tyrosine metabolism	8	1	Metabolism	Amino acid metabolism
map00903	Limonene and pinene degradation	1	1	Metabolism	Metabolism of terpenoids and polyketides
map00910	Nitrogen metabolism	7	1	Metabolism	Energy metabolism
map00020	Citrate cycle (TCA cycle)	20	1	Metabolism	Carbohydrate metabolism
map00970	Aminoacyl-tRNA biosynthesis	5	1	Genetic Information Processing	Translation

## Sheet: LH
Pathway id	Description	Gene number	FDR	First Category	Second Category
map00073	Cutin, suberine and wax biosynthesis	21	1.86487e-05	Metabolism	Lipid metabolism
map04075	Plant hormone signal transduction	44	0.000567999	Environmental Information Processing	Signal transduction
map00604	Glycosphingolipid biosynthesis - ganglio series	15	0.00151005	Metabolism	Glycan biosynthesis and metabolism
map00563	Glycosylphosphatidylinositol (GPI)-anchor biosynthesis	23	0.00174709	Metabolism	Glycan biosynthesis and metabolism
map04712	Circadian rhythm - plant	23	0.00213669	Organismal Systems	Environmental adaptation
map00906	Carotenoid biosynthesis	10	0.105185	Metabolism	Metabolism of terpenoids and polyketides
map00860	Porphyrin and chlorophyll metabolism	41	0.121047	Metabolism	Metabolism of cofactors and vitamins
map03022	Basal transcription factors	31	0.132704	Genetic Information Processing	Transcription
map03440	Homologous recombination	29	0.139973	Genetic Information Processing	Replication and repair
map00944	Flavone and flavonol biosynthesis	4	0.144047	Metabolism	Biosynthesis of other secondary metabolites
map00240	Pyrimidine metabolism	86	0.175012	Metabolism	Nucleotide metabolism
map00053	Ascorbate and aldarate metabolism	34	0.212202	Metabolism	Carbohydrate metabolism
map04120	Ubiquitin mediated proteolysis	99	0.21934	Genetic Information Processing	Folding, sorting and degradation
map00942	Anthocyanin biosynthesis	2	0.225187	Metabolism	Biosynthesis of other secondary metabolites
map00902	Monoterpenoid biosynthesis	3	0.229222	Metabolism	Metabolism of terpenoids and polyketides
map03020	RNA polymerase	31	0.234438	Genetic Information Processing	Transcription
map00603	Glycosphingolipid biosynthesis - globo and isoglobo series	10	0.273504	Metabolism	Glycan biosynthesis and metabolism
map03030	DNA replication	36	0.286675	Genetic Information Processing	Replication and repair
map04144	Endocytosis	162	0.28702	Cellular Processes	Transport and catabolism
map00785	Lipoic acid metabolism	5	0.293228	Metabolism	Metabolism of cofactors and vitamins
map00564	Glycerophospholipid metabolism	59	0.300902	Metabolism	Lipid metabolism
map00900	Terpenoid backbone biosynthesis	28	0.349363	Metabolism	Metabolism of terpenoids and polyketides
map00561	Glycerolipid metabolism	52	0.367629	Metabolism	Lipid metabolism
map00565	Ether lipid metabolism	20	0.399238	Metabolism	Lipid metabolism
map04070	Phosphatidylinositol signaling system	50	0.413773	Environmental Information Processing	Signal transduction
map00909	Sesquiterpenoid and triterpenoid biosynthesis	7	0.416746	Metabolism	Metabolism of terpenoids and polyketides
map00531	Glycosaminoglycan degradation	10	0.426692	Metabolism	Glycan biosynthesis and metabolism
map00908	Zeatin biosynthesis	4	0.442415	Metabolism	Metabolism of terpenoids and polyketides
map04016	MAPK signaling pathway - plant	46	0.446555	Environmental Information Processing	Signal transduction
map00940	Phenylpropanoid biosynthesis	37	0.481757	Metabolism	Biosynthesis of other secondary metabolites
map00562	Inositol phosphate metabolism	44	0.521207	Metabolism	Carbohydrate metabolism
map00904	Diterpenoid biosynthesis	3	0.533589	Metabolism	Metabolism of terpenoids and polyketides
map00196	Photosynthesis - antenna proteins	18	0.558173	Metabolism	Energy metabolism
map00040	Pentose and glucuronate interconversions	44	0.652478	Metabolism	Carbohydrate metabolism
map03420	Nucleotide excision repair	34	0.669798	Genetic Information Processing	Replication and repair
map00514	Other types of O-glycan biosynthesis	10	0.670752	Metabolism	Glycan biosynthesis and metabolism
map03430	Mismatch repair	20	0.671222	Genetic Information Processing	Replication and repair
map00790	Folate biosynthesis	12	0.732261	Metabolism	Metabolism of cofactors and vitamins
map04130	SNARE interactions in vesicular transport	18	0.740855	Genetic Information Processing	Folding, sorting and degradation
map00901	Indole alkaloid biosynthesis	2	0.747946	Metabolism	Biosynthesis of other secondary metabolites
map00511	Other glycan degradation	18	0.762896	Metabolism	Glycan biosynthesis and metabolism
map00941	Flavonoid biosynthesis	7	0.781872	Metabolism	Biosynthesis of other secondary metabolites
map00515	Mannose type O-glycan biosynthesis	5	0.797837	Metabolism	Glycan biosynthesis and metabolism
map03410	Base excision repair	20	0.815794	Genetic Information Processing	Replication and repair
map03450	Non-homologous end-joining	6	0.913742	Genetic Information Processing	Replication and repair
map00600	Sphingolipid metabolism	29	0.91786	Metabolism	Lipid metabolism
map00062	Fatty acid elongation	19	0.932531	Metabolism	Lipid metabolism
map00190	Oxidative phosphorylation	79	1	Metabolism	Energy metabolism
map04626	Plant-pathogen interaction	52	1	Organismal Systems	Environmental adaptation
map00440	Phosphonate and phosphinate metabolism	5	1	Metabolism	Metabolism of other amino acids
map01502	Vancomycin resistance	1	1	Human Diseases	Drug resistance: Antimicrobial
map04933	AGE-RAGE signaling pathway in diabetic complications	34	1	Human Diseases	Endocrine and metabolic diseases
map00230	Purine metabolism	107	1	Metabolism	Nucleotide metabolism
map00945	Stilbenoid, diarylheptanoid and gingerol biosynthesis	3	1	Metabolism	Biosynthesis of other secondary metabolites
map00052	Galactose metabolism	32	1	Metabolism	Carbohydrate metabolism
map00750	Vitamin B6 metabolism	6	1	Metabolism	Metabolism of cofactors and vitamins
map00061	Fatty acid biosynthesis	23	1	Metabolism	Lipid metabolism
map03008	Ribosome biogenesis in eukaryotes	66	1	Genetic Information Processing	Translation
map04122	Sulfur relay system	5	1	Genetic Information Processing	Folding, sorting and degradation
map00601	Glycosphingolipid biosynthesis - lacto and neolacto series	1	1	Metabolism	Glycan biosynthesis and metabolism
map00510	N-Glycan biosynthesis	27	1	Metabolism	Glycan biosynthesis and metabolism
map00430	Taurine and hypotaurine metabolism	10	1	Metabolism	Metabolism of other amino acids
map00670	One carbon pool by folate	14	1	Metabolism	Metabolism of cofactors and vitamins
map00730	Thiamine metabolism	11	1	Metabolism	Metabolism of cofactors and vitamins
map00740	Riboflavin metabolism	7	1	Metabolism	Metabolism of cofactors and vitamins
map00760	Nicotinate and nicotinamide metabolism	15	1	Metabolism	Metabolism of cofactors and vitamins
map00905	Brassinosteroid biosynthesis	1	1	Metabolism	Metabolism of terpenoids and polyketides
map03015	mRNA surveillance pathway	68	1	Genetic Information Processing	Translation
map00780	Biotin metabolism	4	1	Metabolism	Metabolism of cofactors and vitamins
map02010	ABC transporters	27	1	Environmental Information Processing	Membrane transport
map00072	Synthesis and degradation of ketone bodies	7	1	Metabolism	Lipid metabolism
map03018	RNA degradation	61	1	Genetic Information Processing	Folding, sorting and degradation
map00130	Ubiquinone and other terpenoid-quinone biosynthesis	9	1	Metabolism	Metabolism of cofactors and vitamins
map03040	Spliceosome	116	1	Genetic Information Processing	Transcription
map00960	Tropane, piperidine and pyridine alkaloid biosynthesis	7	1	Metabolism	Biosynthesis of other secondary metabolites
map00590	Arachidonic acid metabolism	15	1	Metabolism	Lipid metabolism
map00100	Steroid biosynthesis	17	1	Metabolism	Lipid metabolism
map00360	Phenylalanine metabolism	20	1	Metabolism	Amino acid metabolism
map03060	Protein export	23	1	Genetic Information Processing	Folding, sorting and degradation
map00310	Lysine degradation	36	1	Metabolism	Amino acid metabolism
map00410	beta-Alanine metabolism	27	1	Metabolism	Metabolism of other amino acids
map00650	Butanoate metabolism	20	1	Metabolism	Carbohydrate metabolism
map00592	alpha-Linolenic acid metabolism	11	1	Metabolism	Lipid metabolism
map00260	Glycine, serine and threonine metabolism	41	1	Metabolism	Amino acid metabolism
map00195	Photosynthesis	14	1	Metabolism	Energy metabolism
map00030	Pentose phosphate pathway	33	1	Metabolism	Carbohydrate metabolism
map00261	Monobactam biosynthesis	3	1	Metabolism	Biosynthesis of other secondary metabolites
map01040	Biosynthesis of unsaturated fatty acids	17	1	Metabolism	Lipid metabolism
map00950	Isoquinoline alkaloid biosynthesis	10	1	Metabolism	Biosynthesis of other secondary metabolites
map00340	Histidine metabolism	12	1	Metabolism	Amino acid metabolism
map04146	Peroxisome	63	1	Cellular Processes	Transport and catabolism
map00520	Amino sugar and nucleotide sugar metabolism	54	1	Metabolism	Carbohydrate metabolism
map00770	Pantothenate and CoA biosynthesis	8	1	Metabolism	Metabolism of cofactors and vitamins
map00480	Glutathione metabolism	44	1	Metabolism	Metabolism of other amino acids
map00591	Linoleic acid metabolism	4	1	Metabolism	Lipid metabolism
map00460	Cyanoamino acid metabolism	14	1	Metabolism	Metabolism of other amino acids
map03013	RNA transport	125	1	Genetic Information Processing	Translation
map00970	Aminoacyl-tRNA biosynthesis	37	1	Genetic Information Processing	Translation
map00903	Limonene and pinene degradation	4	1	Metabolism	Metabolism of terpenoids and polyketides
map00965	Betalain biosynthesis	2	1	Metabolism	Biosynthesis of other secondary metabolites
map00300	Lysine biosynthesis	5	1	Metabolism	Amino acid metabolism
map00450	Selenocompound metabolism	8	1	Metabolism	Metabolism of other amino acids
map00710	Carbon fixation in photosynthetic organisms	42	1	Metabolism	Energy metabolism
map03050	Proteasome	32	1	Genetic Information Processing	Folding, sorting and degradation
map00330	Arginine and proline metabolism	28	1	Metabolism	Amino acid metabolism
map00920	Sulfur metabolism	8	1	Metabolism	Energy metabolism
map00051	Fructose and mannose metabolism	23	1	Metabolism	Carbohydrate metabolism
map00280	Valine, leucine and isoleucine degradation	40	1	Metabolism	Amino acid metabolism
map00400	Phenylalanine, tyrosine and tryptophan biosynthesis	6	1	Metabolism	Amino acid metabolism
map00071	Fatty acid degradation	34	1	Metabolism	Lipid metabolism
map00350	Tyrosine metabolism	16	1	Metabolism	Amino acid metabolism
map00500	Starch and sucrose metabolism	53	1	Metabolism	Carbohydrate metabolism
map00640	Propanoate metabolism	24	1	Metabolism	Carbohydrate metabolism
map00250	Alanine, aspartate and glutamate metabolism	29	1	Metabolism	Amino acid metabolism
map00220	Arginine biosynthesis	14	1	Metabolism	Amino acid metabolism
map00290	Valine, leucine and isoleucine biosynthesis	2	1	Metabolism	Amino acid metabolism
map00270	Cysteine and methionine metabolism	39	1	Metabolism	Amino acid metabolism
map00380	Tryptophan metabolism	19	1	Metabolism	Amino acid metabolism
map04141	Protein processing in endoplasmic reticulum	133	1	Genetic Information Processing	Folding, sorting and degradation
map00630	Glyoxylate and dicarboxylate metabolism	38	1	Metabolism	Carbohydrate metabolism
map00910	Nitrogen metabolism	10	1	Metabolism	Energy metabolism
map00620	Pyruvate metabolism	44	1	Metabolism	Carbohydrate metabolism
map04145	Phagosome	71	1	Cellular Processes	Transport and catabolism
map03010	Ribosome	93	1	Genetic Information Processing	Translation
map00010	Glycolysis / Gluconeogenesis	47	1	Metabolism	Carbohydrate metabolism
map00020	Citrate cycle (TCA cycle)	26	1	Metabolism	Carbohydrate metabolism

## Sheet: RL
Pathway id	Description	Gene number	FDR	First Category	Second Category
map04075	Plant hormone signal transduction	128	1.82865e-49	Environmental Information Processing	Signal transduction
map00940	Phenylpropanoid biosynthesis	124	5.70148e-31	Metabolism	Biosynthesis of other secondary metabolites
map00941	Flavonoid biosynthesis	44	1.52297e-24	Metabolism	Biosynthesis of other secondary metabolites
map04626	Plant-pathogen interaction	141	1.11354e-18	Organismal Systems	Environmental adaptation
map04016	MAPK signaling pathway - plant	113	9.98204e-17	Environmental Information Processing	Signal transduction
map04712	Circadian rhythm - plant	36	1.25533e-08	Organismal Systems	Environmental adaptation
map00906	Carotenoid biosynthesis	22	1.49779e-08	Metabolism	Metabolism of terpenoids and polyketides
map00591	Linoleic acid metabolism	36	3.32654e-08	Metabolism	Lipid metabolism
map00945	Stilbenoid, diarylheptanoid and gingerol biosynthesis	18	3.5717e-08	Metabolism	Biosynthesis of other secondary metabolites
map03010	Ribosome	741	3.68022e-08	Genetic Information Processing	Translation
map00909	Sesquiterpenoid and triterpenoid biosynthesis	21	4.46731e-08	Metabolism	Metabolism of terpenoids and polyketides
map00905	Brassinosteroid biosynthesis	12	2.66942e-07	Metabolism	Metabolism of terpenoids and polyketides
map00073	Cutin, suberine and wax biosynthesis	24	6.34402e-07	Metabolism	Lipid metabolism
map04145	Phagosome	231	1.65656e-06	Cellular Processes	Transport and catabolism
map00944	Flavone and flavonol biosynthesis	9	3.56296e-06	Metabolism	Biosynthesis of other secondary metabolites
map00904	Diterpenoid biosynthesis	10	9.83192e-06	Metabolism	Metabolism of terpenoids and polyketides
map00908	Zeatin biosynthesis	11	2.25229e-05	Metabolism	Metabolism of terpenoids and polyketides
map00592	alpha-Linolenic acid metabolism	44	3.57778e-05	Metabolism	Lipid metabolism
map00360	Phenylalanine metabolism	59	4.96803e-05	Metabolism	Amino acid metabolism
map00942	Anthocyanin biosynthesis	4	0.000464696	Metabolism	Biosynthesis of other secondary metabolites
map00195	Photosynthesis	46	0.00138502	Metabolism	Energy metabolism
map00130	Ubiquinone and other terpenoid-quinone biosynthesis	29	0.0041047	Metabolism	Metabolism of cofactors and vitamins
map00010	Glycolysis / Gluconeogenesis	159	0.0116388	Metabolism	Carbohydrate metabolism
map00902	Monoterpenoid biosynthesis	4	0.0369225	Metabolism	Metabolism of terpenoids and polyketides
map00190	Oxidative phosphorylation	263	0.046267	Metabolism	Energy metabolism
map00960	Tropane, piperidine and pyridine alkaloid biosynthesis	22	0.0466171	Metabolism	Biosynthesis of other secondary metabolites
map00710	Carbon fixation in photosynthetic organisms	100	0.0702812	Metabolism	Energy metabolism
map00920	Sulfur metabolism	39	0.0718555	Metabolism	Energy metabolism
map00480	Glutathione metabolism	92	0.0774243	Metabolism	Metabolism of other amino acids
map00410	beta-Alanine metabolism	59	0.0804952	Metabolism	Metabolism of other amino acids
map00350	Tyrosine metabolism	59	0.0947929	Metabolism	Amino acid metabolism
map00561	Glycerolipid metabolism	66	0.101438	Metabolism	Lipid metabolism
map00500	Starch and sucrose metabolism	126	0.109956	Metabolism	Carbohydrate metabolism
map00196	Photosynthesis - antenna proteins	25	0.123215	Metabolism	Energy metabolism
map00603	Glycosphingolipid biosynthesis - globo and isoglobo series	12	0.129036	Metabolism	Glycan biosynthesis and metabolism
map00950	Isoquinoline alkaloid biosynthesis	30	0.130978	Metabolism	Biosynthesis of other secondary metabolites
map00330	Arginine and proline metabolism	73	0.177322	Metabolism	Amino acid metabolism
map00460	Cyanoamino acid metabolism	39	0.185316	Metabolism	Metabolism of other amino acids
map00270	Cysteine and methionine metabolism	103	0.187619	Metabolism	Amino acid metabolism
map00030	Pentose phosphate pathway	66	0.210356	Metabolism	Carbohydrate metabolism
map04070	Phosphatidylinositol signaling system	61	0.232327	Environmental Information Processing	Signal transduction
map00901	Indole alkaloid biosynthesis	3	0.302145	Metabolism	Biosynthesis of other secondary metabolites
map00061	Fatty acid biosynthesis	34	0.490994	Metabolism	Lipid metabolism
map00910	Nitrogen metabolism	48	0.528483	Metabolism	Energy metabolism
map00860	Porphyrin and chlorophyll metabolism	39	0.530124	Metabolism	Metabolism of cofactors and vitamins
map00514	Other types of O-glycan biosynthesis	12	0.530955	Metabolism	Glycan biosynthesis and metabolism
map00260	Glycine, serine and threonine metabolism	72	0.565042	Metabolism	Amino acid metabolism
map00601	Glycosphingolipid biosynthesis - lacto and neolacto series	2	0.772172	Metabolism	Glycan biosynthesis and metabolism
map00400	Phenylalanine, tyrosine and tryptophan biosynthesis	27	0.772599	Metabolism	Amino acid metabolism
map00565	Ether lipid metabolism	20	0.796886	Metabolism	Lipid metabolism
map00053	Ascorbate and aldarate metabolism	32	0.812586	Metabolism	Carbohydrate metabolism
map00903	Limonene and pinene degradation	16	0.823104	Metabolism	Metabolism of terpenoids and polyketides
map00430	Taurine and hypotaurine metabolism	16	0.823104	Metabolism	Metabolism of other amino acids
map00062	Fatty acid elongation	23	0.823666	Metabolism	Lipid metabolism
map00620	Pyruvate metabolism	108	0.889949	Metabolism	Carbohydrate metabolism
map00340	Histidine metabolism	26	0.929116	Metabolism	Amino acid metabolism
map03008	Ribosome biogenesis in eukaryotes	34	1	Genetic Information Processing	Translation
map00660	C5-Branched dibasic acid metabolism	5	1	Metabolism	Carbohydrate metabolism
map00630	Glyoxylate and dicarboxylate metabolism	91	1	Metabolism	Carbohydrate metabolism
map00590	Arachidonic acid metabolism	25	1	Metabolism	Lipid metabolism
map00040	Pentose and glucuronate interconversions	47	1	Metabolism	Carbohydrate metabolism
map01502	Vancomycin resistance	1	1	Human Diseases	Drug resistance: Antimicrobial
map00780	Biotin metabolism	7	1	Metabolism	Metabolism of cofactors and vitamins
map00770	Pantothenate and CoA biosynthesis	18	1	Metabolism	Metabolism of cofactors and vitamins
map00290	Valine, leucine and isoleucine biosynthesis	16	1	Metabolism	Amino acid metabolism
map03410	Base excision repair	20	1	Genetic Information Processing	Replication and repair
map00332	Carbapenem biosynthesis	1	1	Metabolism	Biosynthesis of other secondary metabolites
map00261	Monobactam biosynthesis	8	1	Metabolism	Biosynthesis of other secondary metabolites
map00100	Steroid biosynthesis	26	1	Metabolism	Lipid metabolism
map00785	Lipoic acid metabolism	2	1	Metabolism	Metabolism of cofactors and vitamins
map00564	Glycerophospholipid metabolism	54	1	Metabolism	Lipid metabolism
map00052	Galactose metabolism	36	1	Metabolism	Carbohydrate metabolism
map04130	SNARE interactions in vesicular transport	16	1	Genetic Information Processing	Folding, sorting and degradation
map00965	Betalain biosynthesis	8	1	Metabolism	Biosynthesis of other secondary metabolites
map00531	Glycosaminoglycan degradation	6	1	Metabolism	Glycan biosynthesis and metabolism
map00790	Folate biosynthesis	9	1	Metabolism	Metabolism of cofactors and vitamins
map00300	Lysine biosynthesis	13	1	Metabolism	Amino acid metabolism
map00900	Terpenoid backbone biosynthesis	21	1	Metabolism	Metabolism of terpenoids and polyketides
map00071	Fatty acid degradation	66	1	Metabolism	Lipid metabolism
map00750	Vitamin B6 metabolism	5	1	Metabolism	Metabolism of cofactors and vitamins
map00380	Tryptophan metabolism	48	1	Metabolism	Amino acid metabolism
map01040	Biosynthesis of unsaturated fatty acids	26	1	Metabolism	Lipid metabolism
map00051	Fructose and mannose metabolism	46	1	Metabolism	Carbohydrate metabolism
map02010	ABC transporters	32	1	Environmental Information Processing	Membrane transport
map00440	Phosphonate and phosphinate metabolism	3	1	Metabolism	Metabolism of other amino acids
map00520	Amino sugar and nucleotide sugar metabolism	75	1	Metabolism	Carbohydrate metabolism
map00232	Caffeine metabolism	2	1	Metabolism	Biosynthesis of other secondary metabolites
map00515	Mannose type O-glycan biosynthesis	2	1	Metabolism	Glycan biosynthesis and metabolism
map03013	RNA transport	168	1	Genetic Information Processing	Translation
map00740	Riboflavin metabolism	6	1	Metabolism	Metabolism of cofactors and vitamins
map04146	Peroxisome	84	1	Cellular Processes	Transport and catabolism
map03060	Protein export	27	1	Genetic Information Processing	Folding, sorting and degradation
map00220	Arginine biosynthesis	32	1	Metabolism	Amino acid metabolism
map03018	RNA degradation	70	1	Genetic Information Processing	Folding, sorting and degradation
map04933	AGE-RAGE signaling pathway in diabetic complications	30	1	Human Diseases	Endocrine and metabolic diseases
map00250	Alanine, aspartate and glutamate metabolism	54	1	Metabolism	Amino acid metabolism
map00511	Other glycan degradation	11	1	Metabolism	Glycan biosynthesis and metabolism
map00604	Glycosphingolipid biosynthesis - ganglio series	2	1	Metabolism	Glycan biosynthesis and metabolism
map00280	Valine, leucine and isoleucine degradation	64	1	Metabolism	Amino acid metabolism
map00650	Butanoate metabolism	22	1	Metabolism	Carbohydrate metabolism
map00450	Selenocompound metabolism	13	1	Metabolism	Metabolism of other amino acids
map00020	Citrate cycle (TCA cycle)	78	1	Metabolism	Carbohydrate metabolism
map03450	Non-homologous end-joining	1	1	Genetic Information Processing	Replication and repair
map03440	Homologous recombination	11	1	Genetic Information Processing	Replication and repair
map03430	Mismatch repair	9	1	Genetic Information Processing	Replication and repair
map00562	Inositol phosphate metabolism	28	1	Metabolism	Carbohydrate metabolism
map03030	DNA replication	18	1	Genetic Information Processing	Replication and repair
map04122	Sulfur relay system	1	1	Genetic Information Processing	Folding, sorting and degradation
map00310	Lysine degradation	35	1	Metabolism	Amino acid metabolism
map00670	One carbon pool by folate	8	1	Metabolism	Metabolism of cofactors and vitamins
map00640	Propanoate metabolism	38	1	Metabolism	Carbohydrate metabolism
map04141	Protein processing in endoplasmic reticulum	189	1	Genetic Information Processing	Folding, sorting and degradation
map04144	Endocytosis	134	1	Cellular Processes	Transport and catabolism
map00072	Synthesis and degradation of ketone bodies	3	1	Metabolism	Lipid metabolism
map00600	Sphingolipid metabolism	16	1	Metabolism	Lipid metabolism
map00760	Nicotinate and nicotinamide metabolism	8	1	Metabolism	Metabolism of cofactors and vitamins
map00563	Glycosylphosphatidylinositol (GPI)-anchor biosynthesis	2	1	Metabolism	Glycan biosynthesis and metabolism
map03022	Basal transcription factors	9	1	Genetic Information Processing	Transcription
map03020	RNA polymerase	9	1	Genetic Information Processing	Transcription
map03050	Proteasome	37	1	Genetic Information Processing	Folding, sorting and degradation
map03420	Nucleotide excision repair	15	1	Genetic Information Processing	Replication and repair
map00730	Thiamine metabolism	3	1	Metabolism	Metabolism of cofactors and vitamins
map03015	mRNA surveillance pathway	52	1	Genetic Information Processing	Translation
map04120	Ubiquitin mediated proteolysis	56	1	Genetic Information Processing	Folding, sorting and degradation
map00240	Pyrimidine metabolism	42	1	Metabolism	Nucleotide metabolism
map00510	N-Glycan biosynthesis	9	1	Metabolism	Glycan biosynthesis and metabolism
map00230	Purine metabolism	72	1	Metabolism	Nucleotide metabolism
map03040	Spliceosome	91	1	Genetic Information Processing	Transcription
map00970	Aminoacyl-tRNA biosynthesis	23	1	Genetic Information Processing	Translation

## Sheet: RH
Pathway id	Description	Gene number	FDR	First Category	Second Category
map04075	Plant hormone signal transduction	140	2.75646e-62	Environmental Information Processing	Signal transduction
map00940	Phenylpropanoid biosynthesis	126	2.52054e-34	Metabolism	Biosynthesis of other secondary metabolites
map00941	Flavonoid biosynthesis	47	9.15617e-29	Metabolism	Biosynthesis of other secondary metabolites
map04626	Plant-pathogen interaction	133	2.9407e-17	Organismal Systems	Environmental adaptation
map04016	MAPK signaling pathway - plant	104	2.23369e-14	Environmental Information Processing	Signal transduction
map00906	Carotenoid biosynthesis	26	2.16125e-12	Metabolism	Metabolism of terpenoids and polyketides
map00073	Cutin, suberine and wax biosynthesis	30	2.08899e-11	Metabolism	Lipid metabolism
map00908	Zeatin biosynthesis	16	1.645e-10	Metabolism	Metabolism of terpenoids and polyketides
map00945	Stilbenoid, diarylheptanoid and gingerol biosynthesis	19	1.67666e-09	Metabolism	Biosynthesis of other secondary metabolites
map04712	Circadian rhythm - plant	36	1.91678e-09	Organismal Systems	Environmental adaptation
map00904	Diterpenoid biosynthesis	13	3.44722e-09	Metabolism	Metabolism of terpenoids and polyketides
map00909	Sesquiterpenoid and triterpenoid biosynthesis	20	1.0224e-07	Metabolism	Metabolism of terpenoids and polyketides
map00500	Starch and sucrose metabolism	157	4.27014e-07	Metabolism	Carbohydrate metabolism
map00905	Brassinosteroid biosynthesis	10	1.62803e-05	Metabolism	Metabolism of terpenoids and polyketides
map03010	Ribosome	676	3.75602e-05	Genetic Information Processing	Translation
map00944	Flavone and flavonol biosynthesis	7	0.000367573	Metabolism	Biosynthesis of other secondary metabolites
map00942	Anthocyanin biosynthesis	4	0.000444687	Metabolism	Biosynthesis of other secondary metabolites
map00591	Linoleic acid metabolism	25	0.00118266	Metabolism	Lipid metabolism
map00010	Glycolysis / Gluconeogenesis	160	0.00124345	Metabolism	Carbohydrate metabolism
map00561	Glycerolipid metabolism	74	0.00212432	Metabolism	Lipid metabolism
map00130	Ubiquinone and other terpenoid-quinone biosynthesis	28	0.00419955	Metabolism	Metabolism of cofactors and vitamins
map00460	Cyanoamino acid metabolism	41	0.0585675	Metabolism	Metabolism of other amino acids
map00061	Fatty acid biosynthesis	39	0.0685012	Metabolism	Lipid metabolism
map00053	Ascorbate and aldarate metabolism	40	0.070323	Metabolism	Carbohydrate metabolism
map00903	Limonene and pinene degradation	21	0.108066	Metabolism	Metabolism of terpenoids and polyketides
map00920	Sulfur metabolism	35	0.174627	Metabolism	Energy metabolism
map00330	Arginine and proline metabolism	68	0.318696	Metabolism	Amino acid metabolism
map00901	Indole alkaloid biosynthesis	3	0.339549	Metabolism	Biosynthesis of other secondary metabolites
map00710	Carbon fixation in photosynthetic organisms	88	0.35982	Metabolism	Energy metabolism
map00430	Taurine and hypotaurine metabolism	18	0.412243	Metabolism	Metabolism of other amino acids
map00950	Isoquinoline alkaloid biosynthesis	26	0.413951	Metabolism	Biosynthesis of other secondary metabolites
map00910	Nitrogen metabolism	47	0.469197	Metabolism	Energy metabolism
map00960	Tropane, piperidine and pyridine alkaloid biosynthesis	16	0.527778	Metabolism	Biosynthesis of other secondary metabolites
map00603	Glycosphingolipid biosynthesis - globo and isoglobo series	9	0.59216	Metabolism	Glycan biosynthesis and metabolism
map00062	Fatty acid elongation	24	0.594094	Metabolism	Lipid metabolism
map00196	Photosynthesis - antenna proteins	20	0.600034	Metabolism	Energy metabolism
map00040	Pentose and glucuronate interconversions	50	0.644833	Metabolism	Carbohydrate metabolism
map00340	Histidine metabolism	27	0.6805	Metabolism	Amino acid metabolism
map00350	Tyrosine metabolism	48	0.687846	Metabolism	Amino acid metabolism
map00514	Other types of O-glycan biosynthesis	11	0.688555	Metabolism	Glycan biosynthesis and metabolism
map00601	Glycosphingolipid biosynthesis - lacto and neolacto series	2	0.744486	Metabolism	Glycan biosynthesis and metabolism
map00030	Pentose phosphate pathway	56	0.806102	Metabolism	Carbohydrate metabolism
map00480	Glutathione metabolism	74	0.869621	Metabolism	Metabolism of other amino acids
map04145	Phagosome	162	0.88547	Cellular Processes	Transport and catabolism
map00400	Phenylalanine, tyrosine and tryptophan biosynthesis	25	0.897666	Metabolism	Amino acid metabolism
map00860	Porphyrin and chlorophyll metabolism	34	0.938015	Metabolism	Metabolism of cofactors and vitamins
map00620	Pyruvate metabolism	102	1	Metabolism	Carbohydrate metabolism
map00051	Fructose and mannose metabolism	53	1	Metabolism	Carbohydrate metabolism
map00270	Cysteine and methionine metabolism	85	1	Metabolism	Amino acid metabolism
map00564	Glycerophospholipid metabolism	56	1	Metabolism	Lipid metabolism
map01502	Vancomycin resistance	1	1	Human Diseases	Drug resistance: Antimicrobial
map00052	Galactose metabolism	38	1	Metabolism	Carbohydrate metabolism
map00565	Ether lipid metabolism	17	1	Metabolism	Lipid metabolism
map02010	ABC transporters	37	1	Environmental Information Processing	Membrane transport
map00660	C5-Branched dibasic acid metabolism	4	1	Metabolism	Carbohydrate metabolism
map00780	Biotin metabolism	6	1	Metabolism	Metabolism of cofactors and vitamins
map00790	Folate biosynthesis	10	1	Metabolism	Metabolism of cofactors and vitamins
map00630	Glyoxylate and dicarboxylate metabolism	82	1	Metabolism	Carbohydrate metabolism
map04070	Phosphatidylinositol signaling system	45	1	Environmental Information Processing	Signal transduction
map00750	Vitamin B6 metabolism	6	1	Metabolism	Metabolism of cofactors and vitamins
map00965	Betalain biosynthesis	8	1	Metabolism	Biosynthesis of other secondary metabolites
map03440	Homologous recombination	19	1	Genetic Information Processing	Replication and repair
map00260	Glycine, serine and threonine metabolism	58	1	Metabolism	Amino acid metabolism
map00531	Glycosaminoglycan degradation	6	1	Metabolism	Glycan biosynthesis and metabolism
map03410	Base excision repair	18	1	Genetic Information Processing	Replication and repair
map00380	Tryptophan metabolism	49	1	Metabolism	Amino acid metabolism
map00261	Monobactam biosynthesis	7	1	Metabolism	Biosynthesis of other secondary metabolites
map00900	Terpenoid backbone biosynthesis	21	1	Metabolism	Metabolism of terpenoids and polyketides
map00740	Riboflavin metabolism	8	1	Metabolism	Metabolism of cofactors and vitamins
map00100	Steroid biosynthesis	23	1	Metabolism	Lipid metabolism
map00071	Fatty acid degradation	64	1	Metabolism	Lipid metabolism
map00562	Inositol phosphate metabolism	38	1	Metabolism	Carbohydrate metabolism
map03013	RNA transport	167	1	Genetic Information Processing	Translation
map04130	SNARE interactions in vesicular transport	14	1	Genetic Information Processing	Folding, sorting and degradation
map00590	Arachidonic acid metabolism	19	1	Metabolism	Lipid metabolism
map00770	Pantothenate and CoA biosynthesis	14	1	Metabolism	Metabolism of cofactors and vitamins
map00440	Phosphonate and phosphinate metabolism	3	1	Metabolism	Metabolism of other amino acids
map00290	Valine, leucine and isoleucine biosynthesis	12	1	Metabolism	Amino acid metabolism
map00785	Lipoic acid metabolism	1	1	Metabolism	Metabolism of cofactors and vitamins
map01040	Biosynthesis of unsaturated fatty acids	24	1	Metabolism	Lipid metabolism
map00520	Amino sugar and nucleotide sugar metabolism	72	1	Metabolism	Carbohydrate metabolism
map00232	Caffeine metabolism	2	1	Metabolism	Biosynthesis of other secondary metabolites
map00640	Propanoate metabolism	47	1	Metabolism	Carbohydrate metabolism
map04122	Sulfur relay system	3	1	Genetic Information Processing	Folding, sorting and degradation
map00670	One carbon pool by folate	12	1	Metabolism	Metabolism of cofactors and vitamins
map00730	Thiamine metabolism	9	1	Metabolism	Metabolism of cofactors and vitamins
map00300	Lysine biosynthesis	9	1	Metabolism	Amino acid metabolism
map00604	Glycosphingolipid biosynthesis - ganglio series	2	1	Metabolism	Glycan biosynthesis and metabolism
map00515	Mannose type O-glycan biosynthesis	1	1	Metabolism	Glycan biosynthesis and metabolism
map00650	Butanoate metabolism	22	1	Metabolism	Carbohydrate metabolism
map00280	Valine, leucine and isoleucine degradation	60	1	Metabolism	Amino acid metabolism
map03018	RNA degradation	62	1	Genetic Information Processing	Folding, sorting and degradation
map00072	Synthesis and degradation of ketone bodies	5	1	Metabolism	Lipid metabolism
map00220	Arginine biosynthesis	27	1	Metabolism	Amino acid metabolism
map00190	Oxidative phosphorylation	184	1	Metabolism	Energy metabolism
map03060	Protein export	21	1	Genetic Information Processing	Folding, sorting and degradation
map00310	Lysine degradation	35	1	Metabolism	Amino acid metabolism
map03450	Non-homologous end-joining	1	1	Genetic Information Processing	Replication and repair
map04144	Endocytosis	133	1	Cellular Processes	Transport and catabolism
map00250	Alanine, aspartate and glutamate metabolism	44	1	Metabolism	Amino acid metabolism
map00760	Nicotinate and nicotinamide metabolism	9	1	Metabolism	Metabolism of cofactors and vitamins
map00563	Glycosylphosphatidylinositol (GPI)-anchor biosynthesis	3	1	Metabolism	Glycan biosynthesis and metabolism
map00511	Other glycan degradation	7	1	Metabolism	Glycan biosynthesis and metabolism
map04146	Peroxisome	68	1	Cellular Processes	Transport and catabolism
map00240	Pyrimidine metabolism	54	1	Metabolism	Nucleotide metabolism
map00450	Selenocompound metabolism	10	1	Metabolism	Metabolism of other amino acids
map03020	RNA polymerase	11	1	Genetic Information Processing	Transcription
map03015	mRNA surveillance pathway	58	1	Genetic Information Processing	Translation
map04141	Protein processing in endoplasmic reticulum	175	1	Genetic Information Processing	Folding, sorting and degradation
map04120	Ubiquitin mediated proteolysis	64	1	Genetic Information Processing	Folding, sorting and degradation
map00600	Sphingolipid metabolism	14	1	Metabolism	Lipid metabolism
map03430	Mismatch repair	6	1	Genetic Information Processing	Replication and repair
map03030	DNA replication	13	1	Genetic Information Processing	Replication and repair
map03022	Basal transcription factors	8	1	Genetic Information Processing	Transcription
map00510	N-Glycan biosynthesis	14	1	Metabolism	Glycan biosynthesis and metabolism
map00230	Purine metabolism	84	1	Metabolism	Nucleotide metabolism
map04933	AGE-RAGE signaling pathway in diabetic complications	16	1	Human Diseases	Endocrine and metabolic diseases
map03008	Ribosome biogenesis in eukaryotes	43	1	Genetic Information Processing	Translation
map03420	Nucleotide excision repair	11	1	Genetic Information Processing	Replication and repair
map00020	Citrate cycle (TCA cycle)	56	1	Metabolism	Carbohydrate metabolism
map03050	Proteasome	22	1	Genetic Information Processing	Folding, sorting and degradation
map03040	Spliceosome	82	1	Genetic Information Processing	Transcription
map00970	Aminoacyl-tRNA biosynthesis	21	1	Genetic Information Processing	Translation
